# Supplementary material for: Gene Expression and Alternative Splicing Regulate Phenotypic Plasticity of a Social Wasp
Source: Ecol Evol. 2026 Jul 13;16(7):e73930. doi: 10.1002/ece3.73930 (PMC13364406; doi:10.1002/ece3.73930)
Supplement: Supplementary file 1 — Table S1: PCR primers used in this study. Table S2: Microsatellites per sample. Table S3: Sample information detailing the per sample ID, group heirarchy, and additional information. Table S4: Raw read stats per each samples' paired end reads. Table S5: Trimmed read stats per each samples' forward and reverse paired and unpaired reads. Table S7: Mapping rates for each samples' trimmed paired end reads mapped to the V. maculifrons genome assembly. Table S6: Principal component analysis data of all samples used for downstream analyses and all samples including 247p3W3T. Table S8: Gene Tau calculations. Table S9: DESeq2 by colony (~Batch + Colony + Caste + Tissue). Table S10: DESeq2 by patriline (~Batch + Patriline + Caste + Tissue). Table S11: WGCNA genes, modules, and connectivity values. Table S12: rMATS number of alternative splicing events per gene. Table S13: GO terms enrichment profiles. Table S14: Group sample frequencies and overlap numbers. Table S15: DEG and AS overlap hypermatrix correlations. [file ECE3-16-e73930-s001.xlsx]

## Sheet: Main
Gene expression and alternative splicing regulate phenotypic plasticity of a social wasp
Michael A. Catto1,2†, Sarah E. Orr1,3†, Brendan G. Hunt2, and Michael A.D. Goodisman1*
1Georgia Institute of Technology
School of Biological Sciences
Atlanta, Georgia
2University of Georgia
Department of Entomology
Griffin, Georgia
3University of Tampa
Department of Biology
Tampa, Florida
*Corresponding author
† Authors contributed equally
Email: michael.goodisman@biology.gatech.edu
Author Contributions: MAC: Methodology, Software, Validation, Formal analysis, Investigation, Data Curation, Writing – Original Draft, Writing – Review & Editing, Visualization. SEO: Methodology, Formal analysis, Investigation, Data Curation, Writing – Original Draft, Writing – Review & Editing. BGH: Writing- Review & Editing, Supervision, Project administration. MADG: Conceptualization, Writing-…
ORCID: MAC: 0000-0002-9257-0320, SEO: 0000-0002-8870-4867, BGH: 0000-0002-0030-9302, MADG: 0000-0002-4842-3956
Keywords: Social insects, Vespula maculifrons, tissue-specific profiles, caste-specific profiles, genetic variation, heritability
Table S1. PCR primers used in this study.
Table S2. Microsatellites per sample.
Table S3. Sample information detailing the per sample ID, group heirarchy, and additional information.
Table S4. Raw read stats per each samples' paired end reads.
Table S5. Trimmed read stats per each samples' forward and reverse paired and unpaired reads.
Table S7. Mapping rates for each samples' trimmed paired end reads mapped to the V. maculifrons genome assembly.
Table S6. Principal component analysis data of all samples used for downstream analyses and all samples including 247p3W3T.
Table S8. Gene Tau calculations.
Table S9. DESeq2 by colony (~Batch + Colony + Caste + Tissue)
Table S10. DESeq2 by patriline (~Batch + Patriline + Caste + Tissue).
Table S11. WGCNA genes, modules, and connectivity values.
Table S12. rMATS number of alternative splicing events per gene.
Table S13. GO terms enrichment profiles.
Table S14. Group sample frequencies and overlap numbers.
Table S15. DEG and AS overlap hypermatrix correlations.

## Sheet: Table S1
Locus	~Size (bp)	Tag	TA	Duplex	Duplex Primer Ratio	Citation	Forward primer	Reverse primer
LIST 2004	150	FAM	55	A	0.0840278	Daly et al. 2002	TACGAGGGTGCCTTGC	TTGTTCGAGTTTACGACGA
LIST 2013	200	FAM	55			Daly et al. 2002	TGATTATCTTGTGCGATGTT	CCTTCGACATTTTTCACTTC
VMA-6	300	FAM	58	B	0.0840278	Hasegawa and Takahashi 2002	ACAGTTTCTTGATTCGTCG	GATGCTATCGTCGGCATTT
RUFA 19	200	HEX	58			Foster and Ratnieks 2001	CTCCATTCGGAACTCTCG	CTGAGGGATTTTATGGTGG

## Sheet: Table S2
					LIST2004		LIST2013		RUFA19		VMA6
Colony	Caste	Indiv	Mass (mg)	Patriline	Allele 1	Allele 2	Allele 1	Allele 2	Allele 1	Allele 2	Allele 1	Allele 2
256	Gyne	1	278	5	157	166	205	207	207	211	296	304
256	Gyne	2	249	5	160	166	205	207	207	209	296	304
256	Gyne	3	238	4	153	163	205	207	207	211	285	295
256	Gyne	4	265	6	157	157	205	207	209	209	292	296
256	Gyne	5	244	7	154	157	198	205	211	215	292	296
256	Gyne	6	268	3	157	157	200	207	205	211	285	296
256	Gyne	7	245	1	151	157	203	205	209	215	289	296
256	Gyne	8	256	6	157	157	205	207	209	209	292	296
256	Gyne	9	260	3	157	157	200	207	205	209	285	296
256	Gyne	10	251	3	157	157	200	205	205	211	285	296
256	Gyne	11	248	5	160	166	205	207	207	209	296	304
256	Gyne	12	230	5	154	166	205	207	207	209	296	304
256	Gyne	13	246	6	157	157	205	207	209	211	292	296
256	Gyne	14	233	3	157	160	200	207	205	209	285	296
256	Gyne	15	223	5	154	166	205	207	207	211	296	304
256	Gyne	16	243	1	151	157	203	207	211	215	289	296
256	Gyne	17	267	6	157	160	205	207	209	211	292	296
256	Gyne	18	272	3	157	160	200	207	205	211	285	296
256	Gyne	19	242	6	157	157	205	207	209	209	292	296
256	Gyne	20	238	3	157	157	200	205	205	211	285	296
256	Worker	1	109	6	157	160	205	207	209	211	292	296
256	Worker	2	85	4	160	163	205	207	207	211	285	295
256	Worker	3	94	5	160	166	205	205	207	209	296	304
256	Worker	4	91	6	157	157	205	207	209	209	292	296
256	Worker	5	129	2	154	157	207	207	205	209	293	296
256	Worker	6	73	2	154	160	205	207	209	211	293	296
256	Worker	7	68	2	154	157	205	207	205	209	293	296
256	Worker	8	61	6	157	160	205	207	209	209	292	296
256	Worker	9	77	2	154	160	205	207	205	211	293	296
256	Worker	10	58	2	154	160	205	207	205	209	293	296
256	Worker	11	64	6	157	157	205	207	209	211	292	296
256	Worker	12	72	2	154	160	205	207	205	211	293	296
256	Worker	13	84	3	157	157	200	205	205	209	285	296
256	Worker	14	70	6	157	160	205	207	209	209	292	296
256	Worker	15	90	1	151	157	203	205	211	215	289	296
256	Worker	16	70	1	151	160	203	205	209	215	289	296
256	Worker	17	58	1	151	157	203	205	211	215	289	296
256	Worker	18	52	1	151	157	203	205	209	215	289	296
256	Worker	19	79	1	151	160	203	205	209	215	289	296
247	Gyne	1	319	4	160	160	201	205	209	215	297	299
247	Gyne	2	288	3	148	160	205	208	207	211	295	295
247	Gyne	3	329	4	160	160	201	205	209	215	295	299
247	Gyne	6	228	4	148	160	201	205	209	215	297	299
247	Gyne	7	221	5	157	160	205	207	209	209	291	297
247	Gyne	9	269	3	160	160	205	208	209	211	295	295
247	Gyne	10	289	3	160	160	205	208	207	211	295	295
247	Gyne	11	233	4	160	160	201	205	207	215	297	299
247	Gyne	12	246	3	148	160	205	208	209	211	295	295
247	Gyne	13	275	4	148	160	201	205	207	215	297	299
247	Gyne	14	244	2	160	160	205	209	205	207	289	295
247	Gyne	15	250	4	160	160	201	205	209	215	295	299
247	Gyne	16	253	1	160	181	205	213	207	207	285	297
247	Gyne	17	264	4	148	160	201	205	209	215	295	299
247	Gyne	18	265	3	160	160	205	208	207	211	295	295
247	Gyne	19	184	4	160	160	201	205	207	215	295	299
247	Gyne	20	208	4	160	160	201	205	209	215	295	299
247	Worker	1	60	3	148	160	205	208	207	211	295	295
247	Worker	2	81	3	160	160	205	208	207	211	295	297
247	Worker	3	77	3	160	160	205	208	209	211	295	297
247	Worker	4	73	4	160	160	201	205	207	215	297	299
247	Worker	5	71	5	157	160	205	207	209	209	291	295
247	Worker	6	27	1	160	181	205	213	207	207	285	195
247	Worker	7	80	4	148	160	201	205	209	215	297	299
247	Worker	8	30	5	148	157	205	207	207	209	291	297
247	Worker	9	19	4	160	160	201	205	209	215	295	299
247	Worker	10	10	3	148	160	205	208	207	211	295	297
247	Worker	11	37	3	160	160	205	208	207	211	295	297
247	Worker	12	56	4	148	160	201	205	207	215	297	299
247	Worker	13	28	5	148	157	205	207	209	209	291	297
247	Worker	14	62	4	148	160	201	205	209	215	295	299
247	Worker	15	42	4	148	160	201	205	209	215	295	299
247	Worker	16	43	5	157	160	205	207	209	209	291	297
247	Worker	17	12	4	160	160	201	205	207	215	297	299
247	Worker	18	18	3	148	160	205	208	209	211	295	297
247	Worker	19	7	1	160	181	205	213	207	209	285	295
247	Worker	20	44	5	157	160	205	207	207	209	291	297
232	Gyne	1	356	3	151	179	201	211	207	215	273	312
232	Gyne	2	340	2	151	167	205		207	215	273	285
232	Gyne	3	288	4	151	154	205	211	207	215	273	275
232	Gyne	4	333	5	151	176	207	207	215	221	273	290
232	Gyne	5	202	7	151	157	203	211	205	207	273	281
232	Gyne	6	299	2	167	163	205	207	207	215	273	285
232	Gyne	7	295	7	157	163	203	207	205	207	273	281
232	Gyne	8	320	7	157	163	203	211	205	215	273	281
232	Gyne	9	303	2	167	163	205	211	207	215	273	285
232	Gyne	10	283	6	155	163	201	211	207	209	273	281
232	Gyne	11	361	2	151	167	205	207	215	215	273	285
232	Gyne	12	351	5	176	163	207	207	215	221	273	290
232	Gyne	13	347	6	151	155	201	207	209	215	273	281
232	Gyne	14	356	6	151	155	201	207	207	209	273	281
232	Gyne	15	319	2	151	167	205	211	207	215	273	285
232	Gyne	16	290	4	154	163	205	211	207	207	273	275
232	Gyne	17	335	6	155	163	201	211	209	215	273	281
232	Gyne	18	340	3	179	163	201	207	207	207	273	312
232	Gyne	19	329	7	157	163	203	207	205	207	273	281
232	Gyne	20	347	6	155	163	201	207	209	215	273	281
232	Gyne	21	337	6	155	163	201	207	209	215	273	281
232	Gyne	22	329	7	151	157	203	207	205	215	273	281
232	Gyne	23	327	6	151	155	201	207	207	209	273	281
232	Gyne	24	362	7	151	157	203	207	205	215	273	281.9
232	Gyne	25	337	6	155	163	201	207	209	215	273	281
232	Gyne	26	340	5	176	163	207	211	215	221	273	290
232	Gyne	28	313	1	151		202	207	207	207	273	281
232	Gyne	29	355	6	155	163	201	207	207	209	273	281
232	Gyne	30	330	6	155	163	201	207	207	209	273	281
232	Gyne	31	343	6	151	155	201	211	209	215	273	281
232	Gyne	32	324	5	151	176	207	211	215	221	273	290
232	Gyne	33	326	7	151	157	203	207	205	215	273	281
232	Gyne	34	346	2	167	163	205	207	215	215	273	285
232	Gyne	35	330	2	167	163	205	207	207	215	273	285
232	Gyne	36	353	1	151		202	207	207	207	273	281
232	Gyne	38	346	2	151	167	205	207	215	215	273	285
232	Gyne	39	361	3	151	179	200	211	207	207	273	312
232	Gyne	40	347	4	151	154	205	211	207	207	273	275
232	Worker	2	56	7	151	157	203	207	205	215	273	281
232	Worker	3	62	6	151	155	201	211	209	215	273	281
232	Worker	4	100	4	151	154	205	207	207	215	273	275
232	Worker	5	62	5	151	176	207	211	215	221	273	290
232	Worker	6	61	6	151	155	201	207	207	209	273	281
232	Worker	7	71	5	176	163	207	207	207	221	273	290
232	Worker	8	97	3	151	179	200	211	207	215	273	312
232	Worker	9	69	1		163	202	211	207	207	273	281
232	Worker	10	113	5	151	176	207	207	207	221	273	290
232	Worker	11	105	6	151	155	201	207	209	215	273	281
232	Worker	12	140	4	154	163	205	211	207	215	273	275
232	Worker	13	79	6	151	163	201	211	209	215	273	281
232	Worker	14	100	3	179	163	200	211	207	215	273	312
232	Worker	15	131	6	155	163	201	207	209	215	273	281
232	Worker	17	110	5	176	163	207	211	215	221	273	290
232	Worker	18	97	4	154	163	205	207	207	215	273	275
232	Worker	20	106	5	151	176	207	207	215	221	273	290
232	Worker	21	133	4	151	154	205	211	207	215	273	275
232	Worker	22	129	7	157	163	203	211	205	207	273	281
232	Worker	23	93	6	151	155	201	207	209	215	273	281
232	Worker	24	99	6	151	155	201	207	209	215	273	281
232	Worker	25	103	3	179	163	200	211	207	207	273	312
232	Worker	26	93	2	151	167	205	207	215	215	273	285
232	Worker	27	142	4	151	154	205	211	207	215	273	275
232	Worker	28	103	6	155	163	201	211	207	209	273	281
232	Worker	29	84	1		163	202	211	207	207	273	281
232	Worker	30	143	6	155	163	201	207	206	209	273	281
258	Gyne	1	235	2	157	157	205	207	209	215	275	298
258	Gyne	2	202	2	157	157	205	207	209	215	275	298
258	Gyne	3	216	4	160	178	184	207	209	209	263	298
258	Gyne	5	214	4	157	178	184	207	209	209	263	275
258	Gyne	6	210	2	157	160	205	207	209	215	275	298
258	Gyne	7	204	4	157	178	184	207	209	215	263	275
258	Gyne	8	175	1	160	160	202	207	205	209	298	310
258	Gyne	9	254	4	160	178	184	207	209	209	263	275
258	Gyne	10	249	3	160	164	207	207	207	209	276	298
258	Gyne	11	193	2	157	160	205	207	209	215	275	275
258	Gyne	12	221	2	153	160	205	207	209	215	275	298
258	Gyne	13	211	3	153	160	207	207	207	209	276	298
258	Gyne	14	219	4	160	178	184	207	209	215	263	298
258	Gyne	15	212	3	160	164	207	207	207	209	276	298
258	Gyne	16	216	1	153	160	202	207	205	215	298	310
258	Gyne	17	208	3	157	164	207	207	207	209	276	275
258	Gyne	18	222	1	153	160	202	207	205	209	298	310
258	Gyne	19	210	1	153	160	202	207	205	209	298	310
258	Gyne	20	219	4	160	178	184	207	209	215	263	298
258	Worker	1	56	5	154	160	203	207	209	215	275	283
258	Worker	2	49	4	157	178	184	207	209	215	263	298
258	Worker	3	55	4	157	178	184	207	209	215	263	298
258	Worker	4	60	4	160	178	184	207	209	209	263	275
258	Worker	7	72	3	157	164	207	207	207	215	276	275
258	Worker	8	52	1	160	160	202	207	205	209	275	310
258	Worker	9	69	5	154	160	203	207	209	215	275	283
258	Worker	10	54	2	153	160	205	207	209	209	275	275
258	Worker	11	11	5	154	160	203	207	209	215	275	283
258	Worker	12	41	2	153	160	205	207	209	215	275	298
258	Worker	13	26	1	153	160	202	207	205	209	298	310
258	Worker	14	10	5	154	157	203	207	209	215	275	283
258	Worker	15	18	5	154	160	203	207	209	215	275	283
258	Worker	16	58	1	160	160	202	207	205	215	298	310
258	Worker	17	44	1	160	160			205	215	298	310
258	Worker	18	62	3	160	164	207	207	207	215	276	298
258	Worker	19	33	1	160	160	202	207	205	209	275	310
258	Worker	20	27	4	157	178	184	207	209	215	263	275
253	Gyne	1	250	4	151	157	206	207	209	209	287	296
253	Gyne	2	334	2	154	160	194	205	207	209	279.21	285.68
253	Gyne	3	231	6	154	157	207	209	209	215	286	291
253	Gyne	4	226	6	157	157	194	209	209	215	291	296
253	Gyne	5	210	5	157	172	205	207	205	209	286	293
253	Gyne	6	235	1	153	157	194	207	209	210	286	306
253	Gyne	8	217	2	160	157	205	207	207	209	279.23	285.72
253	Gyne	9	256	5	153	172	194	205	205	209	286	293
253	Gyne	10	195	5	153	157	205	207	205	209	293	296
253	Gyne	11	281	5	154	172	205	207	205	209	293	296
253	Gyne	12	219	3	153	157	194	203	209	209	285.72	293.9
253	Gyne	13	232	2	160	157	194	205	207	209	279.17	295.75
253	Gyne	14	219	3	154	157	203	207	209	209	293.87	295.77
253	Worker	2	81	5	154	172	194	209	205	209	293	296
253	Worker	3	71	6	157	157	194	209	209	215	285	291
253	Worker	4	83	4	151	154	194	106	209	209	287	296
253	Worker	5	82	5	154	172	205	207	205	209	293	296
253	Worker	6	107	5	154	172	205	207	205	205	293	296
253	Worker	7	80	2	154	160	205	207	207	209	279.5	281.6
253	Worker	8	79	2	154	160	205	207	207	209	279	295
253	Worker	9	90	1	154	171	207	207	209	209	306	296
253	Worker	10	72	2	154	160	205	207	207	207	279.27	285.7
253	Worker	11	88	3	154	157	203	207	209	209	285.67	293.95
253	Worker	12	86	5	154	172	205	207	205	209	285	293
253	Worker	13	61	3	154	157	203	207	209	209	293.9	295.7
253	Worker	14	74	2	153	160	194	205	207	207	279.2	285.69
253	Worker	15	77	2	153	160	194	205	207	207	279.12	285.68
253	Worker	16	72	2	153	160	194	205	207	209	279.21	285.69
253	Worker	17	89	3	154	157	203	207	209	209	293.85	295.77
253	Worker	18	68	1	153	157	194	207	209	210	296	306
253	Worker	19	93	5	154	172	205	207	205	209	286	293
253	Worker	20	66	2	154	160	205	207	207	209	279	295.8
254	Gyne	1	270	1	154	160	205	207	207	211	288	304
254	Gyne	2	299	1	154	160	205	207	207	211	288	304
254	Gyne	3	293	1	154	160	207	207	209	211	288	304
254	Gyne	4	306	1	154	160	205	207	207	211	298	304
254	Gyne	5	283	5	154	160	204	207	207	209	279	288
254	Gyne	6	255	2	151	154	188	205	209	209	291	298
254	Gyne	7	238	1	154	160	207	207	207	211	298	304
254	Gyne	8	277	2	151	154	188	205	207	209	288	291
254	Gyne	9	245	1	154	160	205	207	207	211	298	304
254	Gyne	10	252	2	154	157	188	205	207	215	293.9	298
254	Gyne	11	249	5	154	160	204	207	207	207	279	298
254	Gyne	12	215	1	154	160	207	207	207	211	288	304
254	Gyne	13	302	3	154	163	206	207	207	207	283.5	288
254	Gyne	14	269	3	154	163	205	206	207	209	283.56	288
254	Gyne	15	270	4	154	160	205	209	209	211	295	298
254	Gyne	16	283	5	154	151	204	205	207	207	279	288
254	Gyne	17	259	4	154	160	205	209	209	211	288	294.8
254	Gyne	18	260	3	154	163	206	207	207	209	284	288
254	Gyne	19	310	5	154	160	204	205	207	209	279	298
254	Gyne	20	266	3	154	163	205	205	207	207	283.57	298
254	Worker	2	69	3	154	163	205	205	207	209	283.6	298
254	Worker	3	96	3	154	163	205	205	207	207	283.6	298
254	Worker	4	90	6	157	160	188	205	207	215	288	294
254	Worker	5	74	3	154	163	205	205	207	209	283.5	288
254	Worker	6	75	3	154	163	206	208	207	207	283.5	298
254	Worker	7	85	1	154	160	207	207	207	211	298	304
254	Worker	8	95	2	151	154	188	207	209	209	288	291
254	Worker	9	79	5	154	151	204	207	207	207	279	298
254	Worker	10	69	4	154	160	207	209	209	211	288	294.8
254	Worker	11	71	3	154	163	205	206	207	207	284	298
254	Worker	12	75	2	151	154	188	205	207	209	291	298
254	Worker	13	103	1	154	160	205	207	209	211	288	304
254	Worker	14	94	6	154	157	188	205	209	215	294	298
254	Worker	15	97	6	154	157	188	205	209	215	294	298
254	Worker	16	106	6	157	160	188	205	209	215	288	294
254	Worker	17	79	1	154	160	205	207	207	211	298	304
254	Worker	18	121	5	154	151	204	205	207	207	279	288
254	Worker	19	79	2	151	154	188	207	207	209	288	291
254	Worker	20	66	5	154	151	204	205	207	207	279	298
255	Gyne	1	262	8	154	157	193	203	205	211	275	287
255	Gyne	2	272	5	157	166	193	207	209	209	275	291
255	Gyne	3	232	2	154	156	203	204	205	209	275	291
255	Gyne	4	287	5	157	166	193	207	205	209	275	291
255	Gyne	5	323	2	154	156	203	204	205	205	275	291
255	Gyne	6	260	6	157	163	204	205	207	209	275	276
255	Gyne	7	264	1	156	170	193	200	205	209	275	299
255	Gyne	8	150	2	154	156	193	203	205	205	275	291
255	Gyne	9	239	7	154	157	204	208	205	205	291	295
255	Gyne	10	263	2	155	157	193	203	205	205	275	291
255	Gyne	11	250	7	154	157	193	208	205	205	291	295
255	Gyne	12	293	3	151	156	193	200	205	213	275	277
255	Gyne	13	271	7	154	157	205	208	209	209	275	291
255	Gyne	14	276	4	154	157	203	204	207	209	275	295
255	Gyne	15	230	2	154	157	193	203	205	205	275	291
255	Gyne	16	299	2	154	157	203	204	205	209	275	291
255	Gyne	17	255	7	155	157	193	208	205	209	275	291
255	Gyne	18	263	6	157	163	193	205	207	209	275	276
255	Gyne	19	250	6	157	163	193	205	205	207	275	276
255	Gyne	20	176	2	154	156	203	204	205	205	275	291
255	Worker	1	61	2	154	157	193	203	205	209	275	275
255	Worker	2	80	4	151	157	193	203	205	207	275	295
255	Worker	3	63	2	154	156	203	204	205	205	275	275
255	Worker	4	75	6	157	163	293	205	205	207	275	291
255	Worker	5	75	5	157	166	204	207	209	209	275	291
255	Worker	6	67	3	151	157	200	204	205	213	275	277
255	Worker	7	80	5	157	166	204	207	205	209	275	275
255	Worker	8	86	2	154	156	203	204	205	205	275	275
255	Worker	9	96	6	154	163	193	205	207	209	275	276
255	Worker	10	69	3	151	154	193	200	209	213	275	277
255	Worker	11	57	5	156	166	204	207	205	209	275	291
255	Worker	12	76	7	156	157	204	208	205	209	291	295
255	Worker	13	73	2	154	157	193	203	205	209	275	275
255	Worker	14	98	6	157	163	204	205	207	209	276	290
255	Worker	15	84	3	151	513	193	200	205	213	277	291
255	Worker	16	65	2	154	157	193	203	205	209	275	275
255	Worker	17	73	2	154	156	203	204	205	209	275	275
255	Worker	18	62	4	151	154	193	203	205	207	290	295
255	Worker	19	89	2	154	156	193	203	205	205	275	291
255	Worker	20	84	2	154	156	203	204	205	209	275	275

## Sheet: Table S3
Complete_Name	Record_Name	Template_Name	Batch	Colony	Patriline	ID	Caste	Tissue	Well	Conc (ng/uL)	260/280	% Aligned	GGBC Order #	Extractor	Date Extraction							Colony #	Species	Date Collected	Location	coordinates
6137_232_P4_16_Queen_Head	232p4G16H	232p4G16H	6137	232	232_P4	16	Queen	Head	7A	182.6	2.02	0.743	6137	KM	2023-11-29							232	maculifrons	2021	unknown (data lost)
6137_232_P4_16_Queen_Thorax	232p4G16T	232p4G16T	6137	232	232_P4	16	Queen	Thorax	7B	529.9	2.2	0.443	6137	KM	2023-11-29							247	maculifrons	2022-11-07	2020 Hessian Ct Stone Mountain GA 30087	33.843655181376, -84.15186591729974
6011-Test_232_P4_3_Queen_Head	232G3H	232P4G3H	6011-Test	232	232_P4	3	Queen	Head	-	75.1	2.1	0.787	6011	SO/SX	2023-09-21							253	maculifrons	2022-11-10	12020 N Hickory Trce Alpharetta, GA 30004-6333	34.074115570712884, -84.33837621728954
6011-Test_232_P4_3_Queen_Thorax	232G3T	232P4G3T	6011-Test	232	232_P4	3	Queen	Thorax	-	130.4	2.13	0.48	6011	SO/SX	2023-09-21							254	maculifrons	2022-11-10	12462 waterside drive	34.08909727868634, -84.35406648845297
6137_232_P4_40_Queen_Thorax	232p4G40T	232p4G40T	6137	232	232_P4	40	Queen	Thorax	7D	148.6	2.15	0.545	6137	KM	2023-11-29							255	maculifrons	2022-11-14	119 Sisson avenue Ne	33.755725535937515, -84.31440093079591
6137_232_P4_12_Worker_Head	232p4W12H	232p4W12H	6137	232	232_P4	12	Worker	Head	7E	43.3	1.92	0.833	6137	KM	2023-11-29							256	maculifrons	2022-11-14	1585 Paxon St SE. Atlanta GA 30317	33.75068014801282, -84.33574446148346
6137_232_P4_12_Worker_Thorax	232p4W12T	232p4W12T	6137	232	232_P4	12	Worker	Thorax	7F	19	2	0.661	6137	KM	2023-11-29							258	maculifrons	2022-11-14	11 Wrenfield Lane smyrna ga	33.8776247214443, -84.55260740380598
6137_232_P4_18_Worker_Head	232p4W18H	232p4W18H	6137	232	232_P4	18	Worker	Head	7G	68.4	1.85	0.863	6137	KM	2023-11-29
6137_232_P4_18_Worker_Thorax	232p4W18T	232p4W18T	6137	232	232_P4	18	Worker	Thorax	7H	12.9	2	0.827	6137	SO	2023-11-30
6137_232_P4_21_Worker_Head	232p4W21H	232p4W21H	6137	232	232_P4	21	Worker	Head	8A	166.6	2.03	0.786	6137	SO	2023-11-30
6137_232_P4_21_Worker_Thorax	232p4W21T	232p4W21T	6137	232	232_P4	21	Worker	Thorax	8B	93.2	2.15	0.515	6137	SO	2023-11-30
6137_232_P4_27_Worker_Head	232p4W27H	232p4W27H	6137	232	232_P4	27	Worker	Head	8C	126.4	2.06	0.747	6137	SO	2023-11-30
6137_232_P4_27_Worker_Thorax	232p4W27T	232p4W27T	6137	232	232_P4	27	Worker	Thorax	8D	45.8	2.225	0.479	6137	SO	2023-11-30
6137_232_P5_12_Queen_Head	232p5G12H	232p5G12H	6137	232	232_P5	12	Queen	Head	8E	225.9	2.03	0.745	6137	SO	2023-11-30
6137_232_P5_12_Queen_Thorax	232p5G12T	232p5G12T	6137	232	232_P5	12	Queen	Thorax	8F	189.3	2.22	0.477	6137	SO	2023-11-30
6011-Test_232_P5_14_Queen_Head	232G14H	232P5G14H	6011-Test	232	232_P5	14	Queen	Head	-	134.2	1.98	0.781	6011	SO/SX	2023-09-21
6011-Test_232_P5_14_Queen_Thorax	232G14T	232P5G14T	6011-Test	232	232_P5	14	Queen	Thorax	-	214.9	2.16	0.509	6011	SO/SX	2023-09-21
6137_232_P5_26_Queen_Head	232p5G25H	232p5G25H	6137	232	232_P5	26	Queen	Head	8G	187.7	2.03	0.762	6137	SO	2023-11-30
6137_232_P5_26_Queen_Thorax	232p5G26T	232p5G26T	6137	232	232_P5	26	Queen	Thorax	8H	145	2.33	0.495	6137	KM	2023-12-04
6137_232_P5_32_Queen_Head	232p5G32H	232p5G32H	6137	232	232_P5	32	Queen	Head	9A	196	2.03	0.74	6137	KM	2023-12-04
6137_232_P5_32_Queen_Thorax	232p5G32T	232p5G32T	6137	232	232_P5	32	Queen	Thorax	9B	221.7	2.33	0.442	6137	KM	2023-12-04
6137_232_P5_10_Worker_Head	232p5W10H	232p5W10H	6137	232	232_P5	10	Worker	Head	9E	90.3	1.99	0.793	6137	KM	2023-12-04
6137_232_P5_10_Worker_Thorax	232p5W10T	232p5W10T	6137	232	232_P5	10	Worker	Thorax	9F	13.9	1.96	0.476	6137	KM	2023-12-04
6137_232_P5_17_Worker_Head	232p5W17H	232p5W17H	6137	232	232_P5	17	Worker	Head	9G	181.6	1.95	0.815	6137	KM	2023-12-04
6137_232_P5_20_Worker_Head	232p5W20H	232p5W20H	6137	232	232_P5	20	Worker	Head	9H	42.2	1.89	0.836	6137	SX	2023-11-02
6137_232_P5_20_Worker_Thorax	232p5W20T	232p5W20T	6137	232	232_P5	20	Worker	Thorax	10A	30.7	2.03	0.667	6137	SX	2023-11-02
6011-Test_232_P5_5_Worker_Head	232W5H	232P5W5H	6011-Test	232	232_P5	5	Worker	Head	-	63.2	1.93	0.842	6011	SO/SX	2023-09-21
6011-Test_232_P5_5_Worker_Thorax	232W5T	232P5W5T	6011-Test	232	232_P5	5	Worker	Thorax	-	79.8	2.16	0.693	6011	SO/SX	2023-09-21
6137_232_P5_7_Worker_Head	232p5W7H	232p5W7H	6137	232	232_P5	7	Worker	Head	9C	78.2	2.07	0.852	6137	KM	2023-12-04
6137_232_P5_7_Worker_Thorax	232p5W7T	232p5W7T	6137	232	232_P5	7	Worker	Thorax	9D	17.5	2.15	0.76	6137	KM	2023-12-04
5908_232_P6_10_Queen_Head	232G10H	232P6G10H	5908	232	232_P6	10	Queen	Head	A1	169.5	2.13	0.479	5908	SO	2023-07-12
5908_232_P6_10_Queen_Thorax	232G10T	232P6G10T	5908	232	232_P6	10	Queen	Thorax	B1	111.1	2.1	0.736	5908	SO	2023-07-12
5908_232_P6_13_Queen_Head	232G13H	232P6G13H	5908	232	232_P6	13	Queen	Head	D1	98.2	1.99	0.753	5908	SO	2023-07-12
5908_232_P6_13_Queen_Thorax	232G13T	232P6G13T	5908	232	232_P6	13	Queen	Thorax	C1	294.1	2.22	0.495	5908	SO	2023-07-12
6137_232_P6_17_Queen_Head	232p6G17H	232p6G17H	6137	232	232_P6	17	Queen	Head	10B	405.8	1.98	0.743	6137	SX	2023-11-02
6137_232_P6_17_Queen_Thorax	232p6G17T	232p6G17T	6137	232	232_P6	17	Queen	Thorax	10C	367.4	2.2	0.457	6137	SX	2023-11-02
6137_232_P6_20_Queen_Head	232p6G20H	232p6G20H	6137	232	232_P6	20	Queen	Head	10D	417.7	1.99	0.736	6137	SX	2023-11-02
6137_232_P6_20_Queen_Thorax	232p6G20T	232p6G20T	6137	232	232_P6	20	Queen	Thorax	10E	225.3	2.22	0.485	6137	SX	2023-11-02
6137_232_P6_21_Queen_Head	232p6G21H	232p6G21H	6137	232	232_P6	21	Queen	Head	10F	291.3	1.95	0.763	6137	SX	2023-11-02
6137_232_P6_21_Queen_Thorax	232p6G21T	232p6G21T	6137	232	232_P6	21	Queen	Thorax	10G	312.5	2.24	0.483	6137	SX	2023-11-02
6137_232_P6_11_Worker_Head	232p6W11H	232p6W11H	6137	232	232_P6	11	Worker	Head	10H	93.6	1.91	0.827	6137	SX	2023-11-02
6137_232_P6_11_Worker_Thorax	232p6W11T	232p6W11T	6137	232	232_P6	11	Worker	Thorax	11A	96.5	2.16	0.612	6137	SX	2023-11-02
6137_232_P6_13_Worker_Head	232p6W13H	232p6W13H	6137	232	232_P6	13	Worker	Head	11B	129.9	1.99	0.814	6137	SX	2023-11-02
6137_232_P6_13_Worker_Thorax	232p6W13T	232p6W13T	6137	232	232_P6	13	Worker	Thorax	11C	114.8	2.12	0.563	6137	SX	2023-11-02
6137_232_P6_15_Worker_Head	232p6W15H	232p6W15H	6137	232	232_P6	15	Worker	Head	11D	253	2.02	0.74	6137	SO	2023-12-07
6137_232_P6_15_Worker_Thorax	232p6W15T	232p6W15T	6137	232	232_P6	15	Worker	Thorax	11E	25.6	1.97	0.468	6137	SO	2023-12-07
6137_232_P6_23_Worker_Head	232p6W23H	232p6W23H	6137	232	232_P6	23	Worker	Head	11F	82.6	1.99	0.841	6137	SO	2023-12-07
6137_232_P6_23_Worker_Thorax	232p6W23T	232p6W23T	6137	232	232_P6	23	Worker	Thorax	11G	22.2	2.18	0.715	6137	SO	2023-12-07
5908_232_P6_3_Worker_Head	232W3H	232P6W3H	5908	232	232_P6	3	Worker	Head	F1	59.4	2.11	0.862	5908	SO	2023-07-12
5908_232_P6_3_Worker_Thorax	232W3T	232P6W3T	5908	232	232_P6	3	Worker	Thorax	E1	10.1	2.1	0.764	5908	SO	2023-07-12
5908_232_P6_6_Worker_Head	232W6H	232P6W6H	5908	232	232_P6	6	Worker	Head	H1	36.3	2.06	0.814	5908	SO	2023-07-12
5908_232_P6_6_Worker_Thorax	232W6T	232P6W6T	5908	232	232_P6	6	Worker	Thorax	G1	28.1	2.06	0.679	5908	SO	2023-07-12
6137_247_P3_10_Queen_Head	247p3G10H	247p3G10H	6137	247	247_P3	10	Queen	Head	12B	415.6	2.03	0.725	6137	SO	2023-12-07
6137_247_P3_10_Queen_Thorax	247p3G10T	247p3G10T	6137	247	247_P3	10	Queen	Thorax	12C	425.3	2.22	0.442	6137	SO	2023-12-07
6137_247_P3_12_Queen_Head	247p3G12H	247p3G12H	6137	247	247_P3	12	Queen	Head	12D	132.2	2.03	0.719	6137	SO	2023-12-07
6137_247_P3_12_Queen_Thorax	247p3G12T	247p3G12T	6137	247	247_P3	12	Queen	Thorax	12E	188.9	2.22	0.464	6137	SO	2023-12-07
6137_247_P3_18_Queen_Head	247p3G18H	247p3G18H	6137	247	247_P3	18	Queen	Head	12F	256.8	1.98	0.741	6137	SO	2023-11-15
6137_247_P3_18_Queen_Thorax	247p3G18T	247p3G18T	6137	247	247_P3	18	Queen	Thorax	12G	215.2	2.19	0.485	6137	SO	2023-11-15
6011-Test_247_P3_2_Queen_Thorax	247G2T	247P3G2T	6011-Test	247	247_P3	2	Queen	Thorax	-	155.1	2.13	0.384	6011	SO/SX	2023-09-19
6137_247_P3_9_Queen_Head	247p3G9H	247p3G9H	6137	247	247_P3	9	Queen	Head	11H	424.4	2	0.737	6137	SO	2023-12-07
6137_247_P3_9_Queen_Thorax	247p3G9T	247p3G9T	6137	247	247_P3	9	Queen	Thorax	12A	190.2	2.2	0.478	6137	SO	2023-12-07
6136_247_P3_10_Worker_Head	247p3W10H	247p3W10H	6136	247	247_P3	10	Worker	Head	6E	200.2	2.02	0.815	6136	SO	2023-11-28
6136_247_P3_10_Worker_Thorax	247p3W10T	247p3W10T	6136	247	247_P3	10	Worker	Thorax	6D	45.3	2.12	0.531	6136	SO	2023-11-28
6136_247_P3_11_Worker_Head	247p3W11H	247p3W11H	6136	247	247_P3	11	Worker	Head	6C	217.4	2	0.797	6136	SO	2023-11-28
6136_247_P3_11_Worker_Thorax	247p3W11T	247p3W11T	6136	247	247_P3	11	Worker	Thorax	6B	152.7	2.18	0.476	6136	SO	2023-11-28
6137_247_P3_2_Worker_Head	247p3W2H	247p3W2H	6137	247	247_P3	2	Worker	Head	12H	159.2	2.02	0.863	6137	SO	2023-11-15
6136_247_P3_2_Worker_Thorax	247p3W2T	247p3W2T	6136	247	247_P3	2	Worker	Thorax	6H	35.3	2.15	0.679	6136	KM	2023-11-29
6136_247_P3_3_Worker_Head	247p3W3H	247p3W3H	6136	247	247_P3	3	Worker	Head	6G	219.7	2.02	0.797	6136	SO	2023-11-28
6136_247_P3_3_Worker_Thorax	247p3W3T	247p3W3T	6136	247	247_P3	3	Worker	Thorax	6F	25.3	2.14	0.651	6136	SO	2023-11-28
6136_247_P4_11_Queen_Head	247p4G11H	247p4G11H	6136	247	247_P4	11	Queen	Head	5E	183.6	1.99	0.773	6136	KM/SO	2023-11-27
6136_247_P4_11_Queen_Thorax	247p4G11T	247p4G11T	6136	247	247_P4	11	Queen	Thorax	5D	209.5	2.34	0.523	6136	KM/SO	2023-11-27
6136_247_P4_13_Queen_Head	247p4G13H	247p4G13H	6136	247	247_P4	13	Queen	Head	5C	785.8	2.06	0.786	6136	KM/SO	2023-11-27
6136_247_P4_13_Queen_Thorax	247p4G13T	247p4G13T	6136	247	247_P4	13	Queen	Thorax	5B	422.2	2.28	0.502	6136	KM/SO	2023-11-27
6011-Test_247_P4_15_Queen_Thorax	247G15T	247P4G15T	6011-Test	247	247_P4	15	Queen	Thorax	-	259.9	2.21	0.35	6011	SO/SX	2023-09-19
6136_247_P4_3_Queen_Head	247p4G3H	247p4G3H	6136	247	247_P4	3	Queen	Head	6A	197	2.04	0.797	6136	SO	2023-11-28
6136_247_P4_3_Queen_Thorax	247p4G3T	247p4G3T	6136	247	247_P4	3	Queen	Thorax	5H	118.4	2.15	0.563	6136	SO	2023-11-28
6136_247_P4_6_Queen_Head	247p4G6H	247p4G6H	6136	247	247_P4	6	Queen	Head	5G	400.9	2.02	0.786	6136	SO	2023-11-28
6136_247_P4_6_Queen_Thorax	247p4G6T	247p4G6T	6136	247	247_P4	6	Queen	Thorax	5F	316.5	2.3	0.535	6136	SO	2023-11-28
6136_247_P4_12_Worker_Head	247p4W12H	247p4W12H	6136	247	247_P4	12	Worker	Head	4G	205.5	1.99	0.855	6136	KM/SO	2023-11-27
6136_247_P4_12_Worker_Thorax	247p4W12T	247p4W12T	6136	247	247_P4	12	Worker	Thorax	4F	92.5	2.16	0.642	6136	KM/SO	2023-11-27
6136_247_P4_14_Worker_Head	247p4W14H	247p4W14H	6136	247	247_P4	14	Worker	Head	4E	136.9	1.99	0.876	6136	SO	2023-11-21
6136_247_P4_14_Worker_Thorax	247p4W14T	247p4W14T	6136	247	247_P4	14	Worker	Thorax	4D	34.5	2.21	0.73	6136	SO	2023-11-21
6011-Test_247_P4_15_Worker_Head	247W15H	247P4W15H	6011-Test	247	247_P4	15	Worker	Head	-	132.4	1.91	0.866	6011	SO/SX	2023-09-19
6011-Test_247_P4_7_Worker_Head	247W7H	247P4W7H	6011-Test	247	247_P4	7	Worker	Head	-	235.7	2.04	0.842	6011	SO/SX	2023-09-19
6011-Test_247_P4_7_Worker_Thorax	247W7T	247P4W7T	6011-Test	247	247_P4	7	Worker	Thorax	-	91.3	2.1	0.607	6011	SO/SX	2023-09-19
6136_247_P4_9_Worker_Head	247p4W9H	247p4W9H	6136	247	247_P4	9	Worker	Head	5A	243.9	1.99	0.865	6136	KM/SO	2023-11-27
6136_247_P4_9_Worker_Thorax	247p4W9T	247p4W9T	6136	247	247_P4	9	Worker	Thorax	4H	35.1	2.11	0.771	6136	KM/SO	2023-11-27
6136_253_P2_13_Queen_Head	253p2G13H	-	6136	253	253_P2	13	Queen	Head	-	-	-	-	-	-	-
6136_253_P2_13_Queen_Thorax	253p2G13T	253p2G13T	6136	253	253_P2	13	Queen	Thorax	1D	243.4	2.2	0.547	6136	SO	2023-11-16
6136_253_P2_2_Queen_Head	253p2G2H	253p2G2H	6136	253	253_P2	2	Queen	Head	1H	126.5	2.09	0.775	6136	SO	2023-11-16
6136_253_P2_2_Queen_Thorax	253p2G2T	253p2G2T	6136	253	253_P2	2	Queen	Thorax	1G	312.7	2.17	0.497	6136	SO	2023-11-16
6136_253_P2_8_Queen_Head	253p2G8T	253p2G8T	6136	253	253_P2	8	Queen	Head	1E	228.5	2.21	0.763	6136	SO	2023-11-16
6136_253_P2_8_Queen_Thorax	253p2G8H	253p2G8H	6136	253	253_P2	8	Queen	Thorax	1F	182.9	2.01	0.493	6136	SO	2023-11-16
6269_253_P2_10_Worker_Head	253P2W10H	253P2W10H	6269	253	253_P2	10	Worker	Head	1A	153	2.02	0	6269	SO	2024-01-10
6269_253_P2_10_Worker_Thorax	253P2W10T	253P2W10T	6269	253	253_P2	10	Worker	Thorax	1B	104	2.17	0	6269	SO	2024-01-10
6269_253_P2_14_Worker_Head	253P2W14H	253P2W14H	6269	253	253_P2	14	Worker	Head	1E	116.6	2	0	6269	SO	2024-01-10
6269_253_P2_14_Worker_Thorax	253P2W14T	253P2W14T	6269	253	253_P2	14	Worker	Thorax	1F	31.1	2.08	0	6269	SO	2024-01-10
6269_253_P2_15_Worker_Head	253P2W15H	253P2W15H	6269	253	253_P2	15	Worker	Head	1C	158.1	1.99	0	6269	SO	2024-01-10
6269_253_P2_15_Worker_Thorax	253P2W15T	253P2W15T	6269	253	253_P2	15	Worker	Thorax	1D	69.9	2.1	0	6269	SO	2024-01-10
6269_253_P2_8_Worker_Head	253P2W8H	253P2W8H	6269	253	253_P2	8	Worker	Head	1G	152.1	2	0	6269	SO	2024-01-10
6269_253_P2_8_Worker_Thorax	253P2W8T	253P2W8T	6269	253	253_P2	8	Worker	Thorax	1H	40.4	2.12	0	6269	SO	2024-01-10
6136_253_P5_10_Queen_Head	253p5G10H	253p5G10H	6136	253	253_P5	10	Queen	Head	3E	272.8	1.97	0.719	6136	SO	2023-11-21
6136_253_P5_10_Queen_Thorax	253p5G10T	253p5G10T	6136	253	253_P5	10	Queen	Thorax	3D	71.3	2.06	0.369	6136	SO	2023-11-20
6136_253_P5_11_Queen_Head	253p5G11H	253p5G11H	6136	253	253_P5	11	Queen	Head	3C	285.9	1.92	0.768	6136	SO	2023-11-20
6136_253_P5_11_Queen_Thorax	253p5G11T	253p5G11T	6136	253	253_P5	11	Queen	Thorax	3B	122.1	2.06	0.515	6136	SO	2023-11-20
6136_253_P5_5_Queen_Head	253p5G5H	253p5G5H	6136	253	253_P5	5	Queen	Head	4A	139.7	2.08	0.659	6136	SO	2023-11-21
6136_253_P5_5_Queen_Thorax	253p5G5T	253p5G5T	6136	253	253_P5	5	Queen	Thorax	3H	283.5	2.15	0.505	6136	SO	2023-11-21
6136_253_P5_9_Queen_Head	253p5G9H	253p5G9H	6136	253	253_P5	9	Queen	Head	3G	383.1	1.96	0.797	6136	SO	2023-11-21
6136_253_P5_9_Queen_Thorax	253p5G9T	253p5G9T	6136	253	253_P5	9	Queen	Thorax	3F	268.6	2.1	0.465	6136	SO	2023-11-21
6136_253_P5_12_Worker_Head	253p5W12H	253p5W12H	6136	253	253_P5	12	Worker	Head	2E	141.7	1.93	0.818	6136	SO	2023-11-20
6136_253_P5_12_Worker_Thorax	253p5W12T	253p5W12T	6136	253	253_P5	12	Worker	Thorax	2D	17	1.97	0.652	6136	SO	2023-11-20
6136_253_P5_19_Worker_Head	253p5W19H	253p5W19H	6136	253	253_P5	19	Worker	Head	2C	42.1	1.91	0.849	6136	SO	2023-11-20
6136_253_P5_19_Worker_Thorax	253p5W19T	253p5W19T	6136	253	253_P5	19	Worker	Thorax	2B	13.8	1.82	0.715	6136	SO	2023-11-16
6136_253_P5_2_Worker_Head	253p5W2H	253p5W2H	6136	253	253_P5	2	Worker	Head	3A	47.8	1.81	0.836	6136	SO	2023-11-20
6136_253_P5_2_Worker_Thorax	253p5W2T	253p5W2T	6136	253	253_P5	2	Worker	Thorax	2H	37.1	1.98	0.533	6136	SO	2023-11-20
6136_253_P5_5_Worker_Head	253p5W5H	253p5W5H	6136	253	253_P5	5	Worker	Head	2G	38	1.92	0.824	6136	SO	2023-11-20
6136_253_P5_5_Worker_Thorax	253p5W5T	253p5W5T	6136	253	253_P5	5	Worker	Thorax	2F	17.1	1.84	0.564	6136	SO	2023-11-20
6136_253_P5_6_Worker_Head	253p5W6H	253p5W6H	6136	253	253_P5	6	Worker	Head	4C	177	1.97	0.851	6136	SO	2023-11-21
6136_253_P5_6_Worker_Thorax	253p5W6T	253p5W6T	6136	253	253_P5	6	Worker	Thorax	4B	13.3	2.12	0.677	6136	SO	2023-11-21
6269_254_P1_1_Queen_Head	254P1G1H	254P1G1H	6269	254	254_P1	1	Queen	Head	8B	118.8	2.08	0	6269	SO	2024-03-06
6269_254_P1_1_Queen_Thorax	254P1G1T	254P1G1T	6269	254	254_P1	1	Queen	Thorax	8C	186.9	2.12	0	6269	SO	2024-03-06
6269_254_P1_2_Queen_Head	254P1G2H	254P1G2H	6269	254	254_P1	2	Queen	Head	8D	220.9	2.07	0	6269	SO	2024-03-06
6269_254_P1_2_Queen_Thorax	254P1G2T	254P1G2T	6269	254	254_P1	2	Queen	Thorax	8E	240.1	2.14	0	6269	SO	2024-03-06
6269_254_P1_3_Queen_Head	254P1G3H	254P1G3H	6269	254	254_P1	3	Queen	Head	8F	155.3	2.06	0	6269	SO	2024-03-07
6269_254_P1_3_Queen_Thorax	254P1G3T	254P1G3T	6269	254	254_P1	3	Queen	Thorax	8G	164	2.13	0	6269	SO	2024-03-07
6269_254_P1_4_Queen_Head	254P1G4H	254P1G4H	6269	254	254_P1	4	Queen	Head	8H	147.3	2.04	0	6269	SO	2024-03-07
6269_254_P1_4_Queen_Thorax	254P1G4T	254P1G4T	6269	254	254_P1	4	Queen	Thorax	9A	171	2.14	0	6269	SO	2024-03-07
6269_254_P1_7_Queen_Head	254P1G7H	254P1G7H	6269	254	254_P1	7	Queen	Head	9B	175.7	1.99	0	6269	SO	2024-03-07
6269_254_P1_7_Queen_Thorax	254P1G7T	254P1G7T	6269	254	254_P1	7	Queen	Thorax	9C	255.7	2.2	0	6269	SO	2024-03-07
6269_254_P1_13_Worker_Head	254P1W13H	254P1W13H	6269	254	254_P1	13	Worker	Head	9F	159.4	1.95	0	6269	EB	2024-03-08
6269_254_P1_13_Worker_Thorax	254P1W13T	254P1W13T	6269	254	254_P1	13	Worker	Thorax	9G	75.3	2.07	0	6269	EB	2024-03-08
6269_254_P1_17_Worker_Head	254P1W17H	254P1W17H	6269	254	254_P1	17	Worker	Head	9H	129.3	1.95	0	6269	EB	2024-03-08
6269_254_P1_17_Worker_Thorax	254P1W17T	254P1W17T	6269	254	254_P1	17	Worker	Thorax	10A	66	2.12	0	6269	EB	2024-03-08
6269_254_P1_7_Worker_Head	254P1W7H	254P1W7H	6269	254	254_P1	7	Worker	Head	9D	66.3	1.97	0	6269	SO	2024-03-07
6269_254_P1_7_Worker_Thorax	254P1W7T	254P1W7T	6269	254	254_P1	7	Worker	Thorax	9E	19.3	2.07	0	6269	SO	2024-03-07
6269_254_P3_13_Queen_Head	254P3G13H	254P3G13H	6269	254	254_P3	13	Queen	Head	5H	792	2	0	6269	KM	2024-02-05
6269_254_P3_13_Queen_Thorax	254P3G13T	254P3G13T	6269	254	254_P3	13	Queen	Thorax	6A	629.8	1.88	0	6269	KM	2024-02-05
6269_254_P3_14_Queen_Head	254P3G14H	254P3G14H	6269	254	254_P3	14	Queen	Head	6B	810.6	2.04	0	6269	KM	2024-03-04
6269_254_P3_14_Queen_Thorax	254P3G14T	254P3G14T	6269	254	254_P3	14	Queen	Thorax	6C	198.8	2.08	0	6269	KM	2024-03-04
6269_254_P3_18_Queen_Head	254P3G18H	254P3G18H	6269	254	254_P3	18	Queen	Head	6D	650.1	2.06	0	6269	KM	2024-03-04
6269_254_P3_18_Queen_Thorax	254P3G18T	254P3G18T	6269	254	254_P3	18	Queen	Thorax	6E	333.2	2.16	0	6269	KM	2024-03-04
6269_254_P3_20_Queen_Head	254P3G20H	254P3G20H	6269	254	254_P3	20	Queen	Head	6F	653	1.99	0	6269	KM	2024-03-04
6269_254_P3_11_Worker_Head	254P3W11H	254P3W11H	6269	254	254_P3	11	Worker	Head	7H	61.9	1.92	0	6269	SO	2024-03-06
6269_254_P3_11_Worker_Thorax	254P3W11T	254P3W11T	6269	254	254_P3	11	Worker	Thorax	8A	44.3	2.09	0	6269	SO	2024-03-06
6269_254_P3_2_Worker_Head	254P3W2H	254P3W2H	6269	254	254_P3	2	Worker	Head	6H	197.8	2.01	0	6269	KM	2024-03-04
6269_254_P3_2_Worker_Thorax	254P3W2T	254P3W2T	6269	254	254_P3	2	Worker	Thorax	7A	157.3	2.12	0	6269	KM	2024-03-04
6269_254_P3_3_Worker_Head	254P3W3H	254P3W3H	6269	254	254_P3	3	Worker	Head	7B	263.2	1.99	0	6269	KM	2024-03-04
6269_254_P3_3_Worker_Thorax	254P3W3T	254P3W3T	6269	254	254_P3	3	Worker	Thorax	7C	147.1	2.13	0	6269	KM	2024-03-04
6269_254_P3_5_Worker_Head	254P3W5H	254P3W5H	6269	254	254_P3	5	Worker	Head	7D	90.4	2.01	0	6269	SO	2024-03-06
6269_254_P3_5_Worker_Thorax	254P3W5T	254P3W5T	6269	254	254_P3	5	Worker	Thorax	7E	92.2	2.11	0	6269	SO	2024-03-06
6269_254_P3_6_Worker_Head	254P3W6H	254P3W6H	6269	254	254_P3	6	Worker	Head	7F	100.6	2	0	6269	SO	2024-03-06
6269_254_P3_6_Worker_Thorax	254P3W6T	254P3W6T	6269	254	254_P3	6	Worker	Thorax	7G	45	2.03	0	6269	SO	2024-03-06
6270_255_P2_10_Queen_Head	255P2G10H	255P2G10H	6270	255	255_P2	10	Queen	Head	3D	830	1.99	0	6270	EB	2024-03-15
6270_255_P2_10_Queen_Thorax	255P2G10T	255P2G10T	6270	255	255_P2	10	Queen	Thorax	3E	321.4	2.26	0	6270	EB	2024-03-15
6270_255_P2_15_Queen_Head	255P2G15H	255P2G15H	6270	255	255_P2	15	Queen	Head	3F	543.6	2.01	0	6270	EB	2024-03-15
6270_255_P2_15_Queen_Thorax	255P2G15T	255P2G15T	6270	255	255_P2	15	Queen	Thorax	3G	383.9	2.25	0	6270	EB	2024-03-15
6270_255_P2_3_Queen_Head	255P2G3H	255P2G3H	6270	255	255_P2	3	Queen	Head	2F	559.1	2.12	0	6270	KM	2024-03-14
6270_255_P2_3_Queen_Thorax	255P2G3T	255P2G3T	6270	255	255_P2	3	Queen	Thorax	2G	1154.2	1.73	0	6270	KM	2024-03-14
6270_255_P2_5_Queen_Head	255P2G5H	255P2G5H	6270	255	255_P2	5	Queen	Head	2H	823.9	2.1	0	6270	KM	2024-03-14
6270_255_P2_5_Queen_Thorax	255P2G5T	255P2G5T	6270	255	255_P2	5	Queen	Thorax	3A	516.1	2.21	0	6270	KM	2024-03-14
6270_255_P2_8_Queen_Head	255P2G8H	255P2G8H	6270	255	255_P2	8	Queen	Head	3B	746.9	2.03	0	6270	KM	2024-03-14
6270_255_P2_8_Queen_Thorax	255P2G8T	255P2G8T	6270	255	255_P2	8	Queen	Thorax	3C	603.7	2.25	0	6270	KM	2024-03-14
6270_255_P2_13_Worker_Head	255P2W13H	255P2W13H	6270	255	255_P2	13	Worker	Head	4F	97.2	1.99	0	6270	SO	2024-03-21
6270_255_P2_13_Worker_Thorax	255P2W13T	255P2W13T	6270	255	255_P2	13	Worker	Thorax	4G	12.8	2.09	0	6270	SO	2024-03-21
6270_255_P2_16_Worker_Head	255P2W16H	255P2W16H	6270	255	255_P2	16	Worker	Head	4H	116.8	2	0	6270	SO	2024-03-21
6270_255_P2_16_Worker_Thorax	255P2W16T	255P2W16T	6270	255	255_P2	16	Worker	Thorax	5A	10.3	2.04	0	6270	SO	2024-03-21
6270_255_P2_1_Worker_Head	255P2W1H	255P2W1H	6270	255	255_P2	1	Worker	Head	3H	145.4	2.03	0	6270	EB	2024-03-15
6270_255_P2_1_Worker_Thorax	255P2W1T	255P2W1T	6270	255	255_P2	1	Worker	Thorax	4A	42	2.13	0	6270	EB	2024-03-15
6270_255_P2_3_Worker_Head	255P2W3H	255P2W3H	6270	255	255_P2	3	Worker	Head	4B	61	2.08	0	6270	EB	2024-03-15
6270_255_P2_3_Worker_Thorax	255P2W3T	255P2W3T	6270	255	255_P2	3	Worker	Thorax	4C	58	2.09	0	6270	EB	2024-03-15
6270_255_P2_8_Worker_Head	255P2W8H	255P2W8H	6270	255	255_P2	8	Worker	Head	4D	162.3	1.95	0	6270	SO	2024-03-21
6270_255_P2_8_Worker_Thorax	255P2W8T	255P2W8T	6270	255	255_P2	8	Worker	Thorax	4E	15	1.99	0	6270	SO	2024-03-21
6270_255_P6_18_Queen_Head	255P6G18H	255P6G18H	6270	255	255_P6	18	Queen	Head	5D	315.3	1.96	0	6270	SO	2024-03-21
6270_255_P6_18_Queen_Thorax	255P6G18T	255P6G18T	6270	255	255_P6	18	Queen	Thorax	5E	259.8	2.21	0	6270	SO	2024-03-21
6270_255_P6_19_Queen_Head	255P6G19H	255P6G19H	6270	255	255_P6	19	Queen	Head	5F	281.5	1.97	0	6270	SO	2024-03-22
6270_255_P6_19_Queen_Thorax	255P6G19T	255P6G19T	6270	255	255_P6	19	Queen	Thorax	5G	295.2	2.22	0	6270	SO	2024-03-22
6270_255_P6_6_Queen_Head	255P6G6H	255P6G6H	6270	255	255_P6	6	Queen	Head	5B	328.5	1.96	0	6270	SO	2024-03-21
6270_255_P6_6_Queen_Thorax	255P6G6T	255P6G6T	6270	255	255_P6	6	Queen	Thorax	5C	266.3	2.22	0	6270	SO	2024-03-21
6270_255_P6_14_Worker_Head	255P6W14H	255P6W14H	6270	255	255_P6	14	Worker	Head	6D	114.8	1.96	0	6270	SO	2024-03-22
6270_255_P6_14_Worker_Thorax	255P6W14T	255P6W14T	6270	255	255_P6	14	Worker	Thorax	6E	12	2.02	0	6270	SO	2024-03-22
6270_255_P6_4_Worker_Head	255P6W4H	255P6W4H	6270	255	255_P6	4	Worker	Head	5H	210.7	1.97	0	6270	SO	2024-03-22
6270_255_P6_4_Worker_Thorax	255P6W4T	255P6W4T	6270	255	255_P6	4	Worker	Thorax	6A	28.7	2.11	0	6270	SO	2024-03-22
6270_255_P6_9_Worker_Head	255P6W9H	255P6W9H	6270	255	255_P6	9	Worker	Head	6B	185.9	1.98	0	6270	SO	2024-03-22
6270_255_P6_9_Worker_Thorax	255P6W9T	255P6W9T	6270	255	255_P6	9	Worker	Thorax	6C	29.8	2.13	0	6270	SO	2024-03-22
-	-	256p1G16T	-	-	-	-	-	-	2A	151.8	2.14		6269	SO	2023-11-15
6136_256_P1_16_Queen_Head	256p1G16H	256p1G16H	6136	256	256_P1	16	Queen	Head	1A	64.3	1.85	0.778	6136	SO	2023-11-16
6136_256_P1_7_Queen_Head	256p1G7H	256p1G7H	6136	256	256_P1	7	Queen	Head	1C	93.1	1.98	0.808	6136	SO	2023-11-16
6136_256_P1_7_Queen_Thorax	256p1G7T	256p1G7T	6136	256	256_P1	7	Queen	Thorax	1B	86	2.11	0.512	6136	SO	2023-11-16
6269_256_P1_15_Worker_Head	256p1W15H	256p1W15H	6269	256	256_P1	15	Worker	Head	2B	38.3	2	0	6269	SO	2023-11-15
6269_256_P1_15_Worker_Thorax	256p1W15T	256p1W15T	6269	256	256_P1	15	Worker	Thorax	2C	48.4	2.1	0	6269	SO	2023-11-15
6269_256_P1_16_Worker_Head	256p1W16H	256p1W16H	6269	256	256_P1	16	Worker	Head	2D	156.1	1.94	0	6269	SO	2023-11-15
6269_256_P1_16_Worker_Thorax	256p1W16T	256p1W16T	6269	256	256_P1	16	Worker	Thorax	2E	45.7	2.08	0	6269	SO	2023-11-15
6269_256_P1_17_Worker_Head	256p1W17H	256p1W17H	6269	256	256_P1	17	Worker	Head	2F	221.3	2.04	0	6269	KM	2024-01-17
6269_256_P1_17_Worker_Thorax	256p1W17T	256p1W17T	6269	256	256_P1	17	Worker	Thorax	2G	101.6	2.15	0	6269	KM	2024-01-17
6269_256_P1_18_Worker_Head	256p1W18H	256p1W18H	6269	256	256_P1	18	Worker	Head	2H	166.4	1.99	0	6269	KM	2024-01-17
6269_256_P1_18_Worker_Thorax	256p1W18T	256p1W18T	6269	256	256_P1	18	Worker	Thorax	3A	72.3	2.05	0	6269	KM	2024-01-17
6269_256_P1_19_Worker_Head	256p1W19H	256p1W19H	6269	256	256_P1	19	Worker	Head	3B	289.3	2	0	6269	KM	2024-01-17
6269_256_P1_19_Worker_Thorax	256p1W19T	256p1W19T	6269	256	256_P1	19	Worker	Thorax	3C	147.6	2.12	0	6269	KM	2024-01-17
6269_256_P6_13_Queen_Head	256P6G13H	256P6G13H	6269	256	256_P6	13	Queen	Head	3H	188.5	1.94	0	6269	EB/SO	2024-01-19
6269_256_P6_13_Queen_Thorax	256P6G13T	256P6G13T	6269	256	256_P6	13	Queen	Thorax	4A	10.2	2.21	0	6269	EB/SO	2024-01-19
6269_256_P6_17_Queen_Head	256P6G17H	256P6G17H	6269	256	256_P6	17	Queen	Head	4B	719	1.97	0	6269	KM	2024-01-29
6269_256_P6_17_Queen_Thorax	256P617T	256P6G17T	6269	256	256_P6	17	Queen	Thorax	4C	455.7	2.21		6269	KM	2024-01-29
6269_256_P6_19_Queen_Head	256P6G19H	256P6G19H	6269	256	256_P6	19	Queen	Head	4D	151.2	2.01	0	6269	KM	2024-01-29
6269_256_P6_19_Queen_Thorax	256P619T	256P6G19T	6269	256	256_P6	19	Queen	Thorax	4E	412.1	2.12		6269	KM	2024-01-29
6269_256_P6_4_Queen_Head	256P6G4H	256P6G4H	6269	256	256_P6	4	Queen	Head	3D	633.4	2.04	0	6269	KM	2024-01-17
6269_256_P6_4_Queen_Thorax	256P6G4T	256P6G4T	6269	256	256_P6	4	Queen	Thorax	3E	93.9	2.09	0	6269	KM	2024-01-17
6269_256_P6_8_Queen_Head	256P6G8H	256P6G8H	6269	256	256_P6	8	Queen	Head	3F	275.4	2	0	6269	EB/SO	2024-01-19
6269_256_P6_8_Queen_Thorax	256P6G8T	256P6G8T	6269	256	256_P6	8	Queen	Thorax	3G	146.9	2.16	0	6269	EB/SO	2024-01-19
6269_256_P6_11_Worker_Head	256P6W11H	256P6W11H	6269	256	256_P6	11	Worker	Head	5D	267.8	1.96	0	6269	KM	2024-02-05
6269_256_P6_11_Worker_Thorax	256P6W11T	256P6W11T	6269	256	256_P6	11	Worker	Thorax	5E	123.7	2.09	0	6269	KM	2024-02-05
6269_256_P6_14_Worker_Head	256P6W14H	256P6W14H	6269	256	256_P6	14	Worker	Head	5F	277	1.98	0	6269	KM	2024-02-05
6269_256_P6_14_Worker_Thorax	256P6W14T	256P6W14T	6269	256	256_P6	14	Worker	Thorax	5G	122.7	2.11	0	6269	KM	2024-02-05
6269_256_P6_1_Worker_Head	256P6W1H	256P6W1H	6269	256	256_P6	1	Worker	Head	4F	114.2	2.03	0	6269	KM	2024-01-29
6269_256_P6_1_Worker_Thorax	256P6W1T	256P6W1T	6269	256	256_P6	1	Worker	Thorax	4G	122.6	2.13	0	6269	KM	2024-01-29
6269_256_P6_4_Worker_Head	256P6W4H	256P6W4H	6269	256	256_P6	4	Worker	Head	4H	108.1	2.09	0	6269	KM	2024-01-29
6269_256_P6_4_Worker_Thorax	256P6W4T	256P6W4T	6269	256	256_P6	4	Worker	Thorax	5A	232	2.14	0	6269	KM	2024-01-29
6269_256_P6_8_Worker_Head	256P6W8H	256P6W8H	6269	256	256_P6	8	Worker	Head	5B	250.8	1.99	0	6269	KM	2024-02-05
6269_256_P6_8_Worker_Thorax	256P6W8T	256P6W8T	6269	256	256_P6	8	Worker	Thorax	5C	160.7	2.11	0	6269	KM	2024-02-05
6269_258_P1_16_Queen_Head	258P1G16H	258P1G16H	6269	258	258_P1	16	Queen	Head	10D	463.2	2.02	0	6269	EB	2024-03-08
6269_258_P1_16_Queen_Thorax	258P1G16T	258P1G16T	6269	258	258_P1	16	Queen	Thorax	10E	190.1	2.16	0	6269	EB	2024-03-08
6269_258_P1_18_Queen_Head	258P1G18H	258P1G18H	6269	258	258_P1	18	Queen	Head	10F	749	2	0	6269	KM	2024-03-11
6269_258_P1_18_Queen_Thorax	258P1G18T	258P1G18T	6269	258	258_P1	18	Queen	Thorax	10G	588.2	2.15	0	6269	KM	2024-03-11
6269_258_P1_19_Queen_Head	258P1G19H	258P1G19H	6269	258	258_P1	19	Queen	Head	10H	625.7	1.98	0	6269	KM	2024-03-11
6269_258_P1_19_Queen_Thorax	258P1G19T	258P1G19T	6269	258	258_P1	19	Queen	Thorax	11A	465.7	2.21	0	6269	KM	2024-03-11
6269_258_P1_8_Queen_Head	258P1G8H	258P1G8H	6269	258	258_P1	8	Queen	Head	10B	297.4	1.97	0	6269	EB	2024-03-08
6269_258_P1_8_Queen_Thorax	258P1G8T	258P1G8T	6269	258	258_P1	8	Queen	Thorax	10C	137.5	2.13	0	6269	EB	2024-03-08
6269_258_P1_13_Worker_Head	258P1W13H	258P1W13H	6269	258	258_P1	13	Worker	Head	11D	313.7	1.96	0	6269	KM	2024-03-11
6269_258_P1_13_Worker_Thorax	258P1W13T	258P1W13T	6269	258	258_P1	13	Worker	Thorax	11E	26.7	2.04	0	6269	KM	2024-03-11
6269_258_P1_16_Worker_Head	258P1W16H	258P1W16H	6269	258	258_P1	16	Worker	Head	11F	281.9	1.97	0	6269	KM	2024-03-11
6269_258_P1_16_Worker_Thorax	258P1W16T	258P1W16T	6269	258	258_P1	16	Worker	Thorax	11G	70.4	2.08	0	6269	KM	2024-03-11
6269_258_P1_17_Worker_Head	258P1W17H	258P1W17H	6269	258	258_P1	17	Worker	Head	11H	111.4	1.92	0	6269	EB	2024-03-12
6269_258_P1_17_Worker_Thorax	258P1W17T	258P1W17T	6269	258	258_P1	17	Worker	Thorax	12A	20.3	1.94	0	6269	EB	2024-03-12
6269_258_P1_19_Worker_Head	258P1W19H	258P1W19H	6269	258	258_P1	19	Worker	Head	12B	153.3	1.91	0	6269	EB	2024-03-12
6269_258_P1_19_Worker_Thorax	258P1W19T	258P1W19T	6269	258	258_P1	19	Worker	Thorax	12C	31.3	2.03	0	6269	EB	2024-03-12
6269_258_P1_8_Worker_Head	258P1W8H	258P1W8H	6269	258	258_P1	8	Worker	Head	11B	290.8	1.97	0	6269	KM	2024-03-11
6269_258_P1_8_Worker_Thorax	258P1W8T	258P1W8T	6269	258	258_P1	8	Worker	Thorax	11C	31.3	2	0	6269	KM	2024-03-11
6270_258_P4_14_Queen_Head	258P4G14H	258P4G14H	6270	258	258_P4	14	Queen	Head	1D	1045.2	2.01	0	6270	SO	2024-03-12
6270_258_P4_14_Queen_Thorax	258P4G14T	258P4G14T	6270	258	258_P4	14	Queen	Thorax	1E	435	2.25	0	6270	SO	2024-03-12
6269_258_P4_3_Queen_Head	258P4G3H	258P4G3H	6269	258	258_P4	3	Queen	Head	12D	214.1	2	0	6269	EB	2024-03-12
6269_258_P4_3_Queen_Thorax	258P4G3T	258P4G3T	6269	258	258_P4	3	Queen	Thorax	12E	176.1	2.13	0	6269	EB	2024-03-12
6269_258_P4_5_Queen_Head	258P4G5H	258P4G5H	6269	258	258_P4	5	Queen	Head	12F	253.5	2.02	0	6269	EB	2024-03-12
6269_258_P4_5_Queen_Thorax	258P4G5T	258P4G5T	6269	258	258_P4	5	Queen	Thorax	12G	125.9	2.12	0	6269	EB	2024-03-12
6269_258_P4_7_Queen_Head	258P4G7H	258P4G7H	6269	258	258_P4	7	Queen	Head	12H	399.6	1.92	0	6269	EB	2024-03-12
6270_258_P4_7_Queen_Thorax	258P4G7T	258P4G7T	6270	258	258_P4	7	Queen	Thorax	1A	490.2	2.26	0	6270	EB	2024-03-12
6270_258_P4_9_Queen_Head	258P4G9H	258P4G9H	6270	258	258_P4	9	Queen	Head	1B	941.7	2.07	0	6270	SO	2024-03-12
6270_258_P4_9_Queen_Thorax	258P4G9T	258P4G9T	6270	258	258_P4	9	Queen	Thorax	1C	1455.9	2.25	0	6270	SO	2024-03-12
6270_258_P4_20_Worker_Head	258P4W20H	258P4W20H	6270	258	258_P4	20	Worker	Head	2D	639.1	2.07	0	6270	KM	2024-03-14
6270_258_P4_20_Worker_Thorax	258P4W20T	258P4W20T	6270	258	258_P4	20	Worker	Thorax	2E	272.7	2.19	0	6270	KM	2024-03-14
6270_258_P4_2_Worker_Head	258P4W2H	258P4W2H	6270	258	258_P4	2	Worker	Head	1F	50.7	1.99	0	6270	SO	2024-03-12
6270_258_P4_2_Worker_Thorax	258P4W2T	258P4W2T	6270	258	258_P4	2	Worker	Thorax	1G	41.1	2.08	0	6270	SO	2024-03-12
6270_258_P4_3_Worker_Head	258P4W3H	258P4W3H	6270	258	258_P4	3	Worker	Head	1H	178.7	1.95	0	6270	SO	2024-03-12
6270_258_P4_3_Worker_Thorax	258P4W3T	258P4W3T	6270	258	258_P4	3	Worker	Thorax	2A	28.5	2.13	0	6270	SO	2024-03-12
6270_258_P4_4_Worker_Head	258P4W4H	258P4W4H	6270	258	258_P4	4	Worker	Head	2B	500.1	2.11	0	6270	KM	2024-03-14
6270_258_P4_4_Worker_Thorax	258P4W4T	258P4W4T	6270	258	258_P4	4	Worker	Thorax	2C	166.1	2.16	0	6270	KM	2024-03-14

## Sheet: Table S4
Sample	Dups	GC	Median len	Seqs
232G10H_S2_L001_R1_001	67.8031	37	151	13.2367
232G10H_S2_L001_R2_001	63.6589	37	151	13.2367
232G10T_S1_L001_R1_001	81.8268	33	151	13.6653
232G10T_S1_L001_R2_001	78.7114	33	151	13.6653
232G13H_S4_L001_R1_001	64.8765	37	151	11.5975
232G13H_S4_L001_R2_001	60.7341	37	151	11.5975
232G13T_S3_L001_R1_001	81.7376	33	151	14.6942
232G13T_S3_L001_R2_001	78.5105	33	151	14.6942
232G14H_S9_L001_R1_001	58.0914	50	101	0.040753
232G14H_S9_L001_R2_001	62.55	10	101	0.040753
232G14T_S8_L001_R1_001	43.6111	46	101	0.159941
232G14T_S8_L001_R2_001	60.1434	9	101	0.159941
232G3H_S11_L001_R1_001	59.3404	47	101	0.470127
232G3H_S11_L001_R2_001	65.6126	11	101	0.470127
232G3T_S10_L001_R1_001	68.6048	52	101	0.443667
232G3T_S10_L001_R2_001	61.2483	10	101	0.443667
232W3H_S6_L001_R1_001	59.035	38	151	14.1924
232W3H_S6_L001_R2_001	53.88	38	151	14.1924
232W3T_S5_L001_R1_001	67.0001	38	151	9.18845
232W3T_S5_L001_R2_001	63.596	39	151	9.18845
232W5H_S13_L001_R1_001	66.9639	49	101	0.114178
232W5H_S13_L001_R2_001	40.1811	11	101	0.114178
232W5T_S12_L001_R1_001	60.2966	46	101	0.243052
232W5T_S12_L001_R2_001	64.097	10	101	0.243052
232W6H_S8_L001_R1_001	64.131	37	151	16.6521
232W6H_S8_L001_R2_001	59.3411	37	151	16.6521
232W6T_S7_L001_R1_001	74.685	36	151	15.8364
232W6T_S7_L001_R2_001	70.6299	36	151	15.8364
232p4G16H_6137_S1_L001_R1_001	71.2354	35	101	21.0847
232p4G16H_6137_S1_L001_R2_001	66.3273	36	101	21.0847
232p4G16T_6137_S2_L001_R1_001	85.3484	30	101	17.6467
232p4G16T_6137_S2_L001_R2_001	82.3268	30	101	17.6467
232p4G40T_6137_S3_L001_R1_001	80.3516	32	101	22.8975
232p4G40T_6137_S3_L001_R2_001	76.7745	32	101	22.8975
232p4W12H_6137_S4_L001_R1_001	73.2522	36	101	64.2859
232p4W12H_6137_S4_L001_R2_001	71.3723	36	101	64.2859
232p4W12T_6137_S5_L001_R1_001	80.9364	33	101	58.2325
232p4W12T_6137_S5_L001_R2_001	79.1422	34	101	58.2325
232p4W18H_6137_S6_L001_R1_001	59.5625	35	101	18.3631
232p4W18H_6137_S6_L001_R2_001	55.2598	35	101	18.3631
232p4W18T_6137_S7_L001_R1_001	67.9777	37	101	19.8645
232p4W18T_6137_S7_L001_R2_001	66.3407	38	101	19.8645
232p4W21H_6137_S8_L001_R1_001	66.2556	35	101	19.0535
232p4W21H_6137_S8_L001_R2_001	61.5395	35	101	19.0535
232p4W21T_6137_S9_L001_R1_001	83.7417	31	101	21.2167
232p4W21T_6137_S9_L001_R2_001	80.46	31	101	21.2167
232p4W27H_6137_S10_L001_R1_001	71.9576	34	101	31.1862
232p4W27H_6137_S10_L001_R2_001	68.0075	35	101	31.1862
232p4W27T_6137_S11_L001_R1_001	86.111	31	101	54.2116
232p4W27T_6137_S11_L001_R2_001	84.1061	32	101	54.2116
232p5G12H_6137_S12_L001_R1_001	74.6747	34	101	41.2098
232p5G12H_6137_S12_L001_R2_001	71.1844	34	101	41.2098
232p5G12T_6137_S13_L001_R1_001	81.8091	30	101	16.603
232p5G12T_6137_S13_L001_R2_001	78.3252	30	101	16.603
232p5G25H_6137_S14_L001_R1_001	75.3859	34	101	33.591
232p5G25H_6137_S14_L001_R2_001	69.4166	35	101	33.591
232p5G26T_6137_S15_L001_R1_001	80.8994	31	101	20.2213
232p5G26T_6137_S15_L001_R2_001	77.2284	31	101	20.2213
232p5G32H_6137_S16_L001_R1_001	75.6212	34	101	33.7306
232p5G32H_6137_S16_L001_R2_001	69.8879	34	101	33.7306
232p5G32T_6137_S17_L001_R1_001	81.7809	30	101	15.4306
232p5G32T_6137_S17_L001_R2_001	78.3692	30	101	15.4306
232p5W10H_6137_S20_L001_R1_001	67.9396	34	101	28.8962
232p5W10H_6137_S20_L001_R2_001	64.5083	35	101	28.8962
232p5W10T_6137_S21_L001_R1_001	82.4475	32	101	24.7503
232p5W10T_6137_S21_L001_R2_001	80.1748	33	101	24.7503
232p5W17H_6137_S22_L001_R1_001	69.6043	37	101	31.0094
232p5W17H_6137_S22_L001_R2_001	64.5411	38	101	31.0094
232p5W20H_6137_S23_L001_R1_001	70.1616	38	101	27.9148
232p5W20H_6137_S23_L001_R2_001	65.2298	40	101	27.9148
232p5W20T_6137_S24_L001_R1_001	81.7805	34	101	48.4282
232p5W20T_6137_S24_L001_R2_001	79.0539	34	101	48.4282
232p5W7H_6137_S18_L001_R1_001	62.4368	35	101	20.8765
232p5W7H_6137_S18_L001_R2_001	58.4226	35	101	20.8765
232p5W7T_6137_S19_L001_R1_001	67.929	35	101	19.3242
232p5W7T_6137_S19_L001_R2_001	65.6796	36	101	19.3242
232p6G17H_6137_S25_L001_R1_001	68.5594	34	101	15.7808
232p6G17H_6137_S25_L001_R2_001	63.5519	34	101	15.7808
232p6G17T_6137_S26_L001_R1_001	83.0965	30	101	15.0574
232p6G17T_6137_S26_L001_R2_001	79.6828	30	101	15.0574
232p6G20H_6137_S27_L001_R1_001	68.3981	33	101	16.7526
232p6G20H_6137_S27_L001_R2_001	63.1856	34	101	16.7526
232p6G20T_6137_S28_L001_R1_001	82.0836	31	101	17.0441
232p6G20T_6137_S28_L001_R2_001	78.2957	30	101	17.0441
232p6G21H_6137_S29_L001_R1_001	67.9592	34	101	15.9395
232p6G21H_6137_S29_L001_R2_001	63.3926	35	101	15.9395
232p6G21T_6137_S30_L001_R1_001	80.4666	30	101	14.4145
232p6G21T_6137_S30_L001_R2_001	76.9944	30	101	14.4145
232p6W11H_6137_S31_L001_R1_001	59.0607	36	101	13.364
232p6W11H_6137_S31_L001_R2_001	53.7891	38	101	13.364
232p6W11T_6137_S32_L001_R1_001	72.1633	32	101	16.4013
232p6W11T_6137_S32_L001_R2_001	69.3152	33	101	16.4013
232p6W13H_6137_S33_L001_R1_001	64.3266	35	101	24.1982
232p6W13H_6137_S33_L001_R2_001	60.9559	36	101	24.1982
232p6W13T_6137_S34_L001_R1_001	75.2385	32	101	18.0296
232p6W13T_6137_S34_L001_R2_001	72.1711	32	101	18.0296
232p6W15H_6137_S35_L001_R1_001	68.5121	33	101	18.867
232p6W15H_6137_S35_L001_R2_001	63.8653	34	101	18.867
232p6W15T_6137_S36_L001_R1_001	84.0168	31	101	21.8272
232p6W15T_6137_S36_L001_R2_001	82.2087	31	101	21.8272
232p6W23H_6137_S37_L001_R1_001	66.3937	35	101	27.7312
232p6W23H_6137_S37_L001_R2_001	63.0924	35	101	27.7312
232p6W23T_6137_S38_L001_R1_001	71.746	33	101	21.5474
232p6W23T_6137_S38_L001_R2_001	68.6242	34	101	21.5474
247G15T_S3_L001_R1_001	68.3659	50	101	0.335783
247G15T_S3_L001_R2_001	66.8119	10	101	0.335783
247G2H_S2_L001_R1_001	64.49	54	101	0.105714
247G2H_S2_L001_R2_001	63.5554	9	101	0.105714
247G2T_S1_L001_R1_001	41.6463	52	101	0.952925
247G2T_S1_L001_R2_001	54.5636	12	101	0.952925
247W15H_S5_L001_R1_001	58.632	49	101	0.071814
247W15H_S5_L001_R2_001	61.5381	11	101	0.071814
247W15T_S4_L001_R1_001	65.8462	52	101	0.05749
247W15T_S4_L001_R2_001	68.8676	8	101	0.05749
247W7H_S7_L001_R1_001	52.459	48	101	0.073181
247W7H_S7_L001_R2_001	60.0156	11	101	0.073181
247W7T_S6_L001_R1_001	61.6352	49	101	0.280519
247W7T_S6_L001_R2_001	63.9034	9	101	0.280519
247p3G10H_6137_S41_L001_R1_001	66.8454	34	101	13.299
247p3G10H_6137_S41_L001_R2_001	62.1879	34	101	13.299
247p3G10T_6137_S42_L001_R1_001	82.1527	30	101	14.5727
247p3G10T_6137_S42_L001_R2_001	78.8253	30	101	14.5727
247p3G12H_6137_S43_L001_R1_001	66.4112	34	101	13.637
247p3G12H_6137_S43_L001_R2_001	62.0061	34	101	13.637
247p3G12T_6137_S44_L001_R1_001	80.1811	30	101	14.6857
247p3G12T_6137_S44_L001_R2_001	76.6068	30	101	14.6857
247p3G18H_6137_S45_L001_R1_001	64.0392	34	101	11.1364
247p3G18H_6137_S45_L001_R2_001	59.6082	34	101	11.1364
247p3G18T_6137_S46_L001_R1_001	79.9906	30	101	14.7957
247p3G18T_6137_S46_L001_R2_001	76.1133	30	101	14.7957
247p3G9H_6137_S39_L001_R1_001	67.4158	34	101	15.3572
247p3G9H_6137_S39_L001_R2_001	62.1407	34	101	15.3572
247p3G9T_6137_S40_L001_R1_001	81.2693	31	101	17.7316
247p3G9T_6137_S40_L001_R2_001	77.722	30	101	17.7316
247p3W10H_6136_S45_L001_R1_001	67.0194	35	101	26.3979
247p3W10H_6136_S45_L001_R2_001	62.5708	36	101	26.3979
247p3W10T_6136_S44_L001_R1_001	81.7759	32	101	32.6999
247p3W10T_6136_S44_L001_R2_001	78.7277	32	101	32.6999
247p3W11H_6136_S43_L001_R1_001	65.1826	35	101	22.7166
247p3W11H_6136_S43_L001_R2_001	60.387	35	101	22.7166
247p3W11T_6136_S42_L001_R1_001	80.3286	31	101	17.4647
247p3W11T_6136_S42_L001_R2_001	77.1159	31	101	17.4647
247p3W2H_6137_S47_L001_R1_001	66.9114	36	101	27.6613
247p3W2H_6137_S47_L001_R2_001	60.8774	36	101	27.6613
247p3W2T_6136_S48_L001_R1_001	72.1385	33	101	23.1786
247p3W2T_6136_S48_L001_R2_001	69.1218	34	101	23.1786
247p3W3H_6136_S47_L001_R1_001	64.8158	35	101	22.8011
247p3W3H_6136_S47_L001_R2_001	60.5948	36	101	22.8011
247p3W3T_6136_S46_L001_R1_001	69.2462	33	101	19.0481
247p3W3T_6136_S46_L001_R2_001	65.4886	34	101	19.0481
247p4G11H_6136_S37_L001_R1_001	71.4593	35	101	32.628
247p4G11H_6136_S37_L001_R2_001	67.3501	35	101	32.628
247p4G11T_6136_S36_L001_R1_001	82.0162	31	101	26.3767
247p4G11T_6136_S36_L001_R2_001	78.1035	31	101	26.3767
247p4G13H_6136_S35_L001_R1_001	72.3207	35	101	33.8217
247p4G13H_6136_S35_L001_R2_001	68.0029	35	101	33.8217
247p4G13T_6136_S34_L001_R1_001	84.7648	32	101	33.7027
247p4G13T_6136_S34_L001_R2_001	81.024	31	101	33.7027
247p4G3H_6136_S41_L001_R1_001	72.0794	34	101	18.3026
247p4G3H_6136_S41_L001_R2_001	63.8318	36	101	18.3026
247p4G3T_6136_S40_L001_R1_001	83.7666	32	101	27.5739
247p4G3T_6136_S40_L001_R2_001	79.1827	32	101	27.5739
247p4G6H_6136_S39_L001_R1_001	73.1895	35	101	38.5798
247p4G6H_6136_S39_L001_R2_001	68.0757	36	101	38.5798
247p4G6T_6136_S38_L001_R1_001	82.7817	32	101	32.6525
247p4G6T_6136_S38_L001_R2_001	79.3349	32	101	32.6525
247p4W12H_6136_S31_L001_R1_001	68.1088	35	101	32.8553
247p4W12H_6136_S31_L001_R2_001	62.8092	36	101	32.8553
247p4W12T_6136_S30_L001_R1_001	73.6774	33	101	20.8015
247p4W12T_6136_S30_L001_R2_001	70.6087	33	101	20.8015
247p4W14H_6136_S29_L001_R1_001	64.9788	35	101	22.6871
247p4W14H_6136_S29_L001_R2_001	58.3293	35	101	22.6871
247p4W14T_6136_S28_L001_R1_001	69.1901	33	101	16.8083
247p4W14T_6136_S28_L001_R2_001	65.7746	34	101	16.8083
247p4W9H_6136_S33_L001_R1_001	55.0776	35	101	12.6168
247p4W9H_6136_S33_L001_R2_001	51.8128	35	101	12.6168
247p4W9T_6136_S32_L001_R1_001	65.8515	34	101	14.2926
247p4W9T_6136_S32_L001_R2_001	62.4623	35	101	14.2926
253P2W10H_6269_R2_S1_L001_R1_001	65.2734	34	101	15.2151
253P2W10H_6269_R2_S1_L001_R2_001	59.8141	35	101	15.2151
253P2W10H_6269_R3_S1_L001_R1_001	64.3108	34	101	14.2702
253P2W10H_6269_R3_S1_L001_R2_001	57.7295	35	101	14.2702
253P2W10H_6269_S1_L001_R1_001	65.0279	34	101	15.2035
253P2W10H_6269_S1_L001_R2_001	58.0977	35	101	15.2035
253P2W10T_6269_R2_S2_L001_R1_001	80.1438	31	101	7.90189
253P2W10T_6269_R2_S2_L001_R2_001	77.5393	31	101	7.90189
253P2W10T_6269_R3_S2_L001_R1_001	79.6225	31	101	7.46866
253P2W10T_6269_R3_S2_L001_R2_001	76.0108	31	101	7.46866
253P2W10T_6269_S2_L001_R1_001	80.1134	31	101	7.93308
253P2W10T_6269_S2_L001_R2_001	76.2991	31	101	7.93308
253P2W14H_6269_R2_S5_L001_R1_001	52.5586	35	101	7.89089
253P2W14H_6269_R2_S5_L001_R2_001	49.1413	36	101	7.89089
253P2W14H_6269_R3_S5_L001_R1_001	51.9014	35	101	7.53805
253P2W14H_6269_R3_S5_L001_R2_001	47.3796	36	101	7.53805
253P2W14H_6269_S5_L001_R1_001	52.5574	35	101	7.98554
253P2W14H_6269_S5_L001_R2_001	47.7655	36	101	7.98554
253P2W14T_6269_R2_S6_L001_R1_001	62.7152	33	101	3.77755
253P2W14T_6269_R2_S6_L001_R2_001	59.9325	35	101	3.77755
253P2W14T_6269_R3_S6_L001_R1_001	61.9691	33	101	3.57051
253P2W14T_6269_R3_S6_L001_R2_001	58.1892	35	101	3.57051
253P2W14T_6269_S6_L001_R1_001	62.5873	33	101	3.78325
253P2W14T_6269_S6_L001_R2_001	58.3765	35	101	3.78325
253P2W15H_6269_R2_S3_L001_R1_001	57.9853	35	101	11.2101
253P2W15H_6269_R2_S3_L001_R2_001	53.5196	35	101	11.2101
253P2W15H_6269_R3_S3_L001_R1_001	57.0121	35	101	10.6581
253P2W15H_6269_R3_S3_L001_R2_001	51.3222	35	101	10.6581
253P2W15H_6269_S3_L001_R1_001	57.7353	35	101	11.2965
253P2W15H_6269_S3_L001_R2_001	51.8805	35	101	11.2965
253P2W15T_6269_R2_S4_L001_R1_001	69.0563	32	101	6.59835
253P2W15T_6269_R2_S4_L001_R2_001	66.4572	32	101	6.59835
253P2W15T_6269_R3_S4_L001_R1_001	68.2445	32	101	6.21557
253P2W15T_6269_R3_S4_L001_R2_001	64.6094	32	101	6.21557
253P2W15T_6269_S4_L001_R1_001	69.0349	32	101	6.59333
253P2W15T_6269_S4_L001_R2_001	64.9659	32	101	6.59333
253P2W8H_6269_R2_S7_L001_R1_001	62.9311	34	101	13.1923
253P2W8H_6269_R2_S7_L001_R2_001	57.5386	35	101	13.1923
253P2W8H_6269_R3_S7_L001_R1_001	62.0353	34	101	12.5758
253P2W8H_6269_R3_S7_L001_R2_001	55.4876	34	101	12.5758
253P2W8H_6269_S7_L001_R1_001	62.8889	34	101	13.3818
253P2W8H_6269_S7_L001_R2_001	55.9702	35	101	13.3818
253P2W8T_6269_R2_S8_L001_R1_001	71.2147	31	101	4.78742
253P2W8T_6269_R2_S8_L001_R2_001	66.4957	33	101	4.78742
253P2W8T_6269_R3_S8_L001_R1_001	70.96	30	101	4.52121
253P2W8T_6269_R3_S8_L001_R2_001	65.4228	32	101	4.52121
253P2W8T_6269_S8_L001_R1_001	71.327	30	101	4.79664
253P2W8T_6269_S8_L001_R2_001	65.1215	32	101	4.79664
253p2G13H_6136_S5_L001_R1	0	0	0	0
253p2G13H_6136_S5_L001_R2	0	0	0	0
253p2G13T_6136_S4_L001_R1_001	80.1921	31	101	26.6276
253p2G13T_6136_S4_L001_R2_001	76.5936	31	101	26.6276
253p2G2H_6136_S9_L001_R1_001	69.6452	34	101	18.5441
253p2G2H_6136_S9_L001_R2_001	64.1164	35	101	18.5441
253p2G2T_6136_S8_L001_R1_001	81.7945	32	101	21.286
253p2G2T_6136_S8_L001_R2_001	78.0596	31	101	21.286
253p2G8H_6136_S7_L001_R1_001	83.5028	31	101	28.8129
253p2G8H_6136_S7_L001_R2_001	80.0412	31	101	28.8129
253p2G8T_6136_S6_L001_R1_001	71.5314	34	101	34.8607
253p2G8T_6136_S6_L001_R2_001	66.845	34	101	34.8607
253p5G10H_6136_S21_L001_R1_001	67.9903	33	101	20.7022
253p5G10H_6136_S21_L001_R2_001	63.8601	33	101	20.7022
253p5G10T_6136_S20_L001_R1_001	88.6094	30	101	30.8942
253p5G10T_6136_S20_L001_R2_001	85.5699	29	101	30.8942
253p5G11H_6136_S19_L001_R1_001	73.8621	31	101	18.2167
253p5G11H_6136_S19_L001_R2_001	65.4994	34	101	18.2167
253p5G11T_6136_S18_L001_R1_001	83.6276	31	101	26.637
253p5G11T_6136_S18_L001_R2_001	79.1979	30	101	26.637
253p5G5H_6136_S25_L001_R1_001	75.475	34	101	24.28
253p5G5H_6136_S25_L001_R2_001	70.6769	34	101	24.28
253p5G5T_6136_S24_L001_R1_001	85.2978	30	101	18.8853
253p5G5T_6136_S24_L001_R2_001	80.5441	31	101	18.8853
253p5G9H_6136_S23_L001_R1_001	71.2153	34	101	23.8365
253p5G9H_6136_S23_L001_R2_001	64.5514	34	101	23.8365
253p5G9T_6136_S22_L001_R1_001	82.4487	30	101	19.5729
253p5G9T_6136_S22_L001_R2_001	79.8581	30	101	19.5729
253p5W12H_6136_S13_L001_R1_001	69.9073	37	101	37.0104
253p5W12H_6136_S13_L001_R2_001	64.8113	38	101	37.0104
253p5W12T_6136_S12_L001_R1_001	72.7452	33	101	15.5879
253p5W12T_6136_S12_L001_R2_001	69.4183	33	101	15.5879
253p5W19H_6136_S11_L001_R1_001	62.5544	35	101	20.6823
253p5W19H_6136_S11_L001_R2_001	58.4525	36	101	20.6823
253p5W19T_6136_S10_L001_R1_001	65.6442	34	101	11.0686
253p5W19T_6136_S10_L001_R2_001	62.1288	35	101	11.0686
253p5W2H_6136_S17_L001_R1_001	67.3963	35	101	24.5719
253p5W2H_6136_S17_L001_R2_001	62.5141	35	101	24.5719
253p5W2T_6136_S16_L001_R1_001	82.0487	32	101	32.288
253p5W2T_6136_S16_L001_R2_001	79.0801	32	101	32.288
253p5W5H_6136_S15_L001_R1_001	70.3723	35	101	30.0396
253p5W5H_6136_S15_L001_R2_001	66.7022	35	101	30.0396
253p5W5T_6136_S14_L001_R1_001	80.5251	32	101	24.7937
253p5W5T_6136_S14_L001_R2_001	77.6329	32	101	24.7937
253p5W6H_6136_S27_L001_R1_001	65.757	35	101	35.1892
253p5W6H_6136_S27_L001_R2_001	61.8142	36	101	35.1892
253p5W6T_6136_S26_L001_R1_001	69.3266	34	101	13.6729
253p5W6T_6136_S26_L001_R2_001	66.2882	34	101	13.6729
254P1G1H_6269_R2_S56_L001_R1_001	67.0957	35	101	14.5446
254P1G1H_6269_R2_S56_L001_R2_001	62.7984	36	101	14.5446
254P1G1H_6269_R3_S56_L001_R1_001	66.6544	35	101	13.8292
254P1G1H_6269_R3_S56_L001_R2_001	61.0991	36	101	13.8292
254P1G1H_6269_S56_L001_R1_001	67.112	35	101	14.6629
254P1G1H_6269_S56_L001_R2_001	61.3175	36	101	14.6629
254P1G1T_6269_R2_S57_L001_R1_001	78.3451	31	101	10.6926
254P1G1T_6269_R2_S57_L001_R2_001	75.2218	31	101	10.6926
254P1G1T_6269_R3_S57_L001_R1_001	77.6785	31	101	10.0423
254P1G1T_6269_R3_S57_L001_R2_001	73.3494	31	101	10.0423
254P1G1T_6269_S57_L001_R1_001	78.115	31	101	10.7303
254P1G1T_6269_S57_L001_R2_001	73.7166	31	101	10.7303
254P1G2H_6269_R2_S58_L001_R1_001	63.3943	35	101	9.33556
254P1G2H_6269_R2_S58_L001_R2_001	59.6106	35	101	9.33556
254P1G2H_6269_R3_S58_L001_R1_001	62.7205	35	101	8.8399
254P1G2H_6269_R3_S58_L001_R2_001	57.6357	35	101	8.8399
254P1G2H_6269_S58_L001_R1_001	63.4254	35	101	9.40321
254P1G2H_6269_S58_L001_R2_001	58.128	35	101	9.40321
254P1G2T_6269_R2_S59_L001_R1_001	78.9476	31	101	10.0345
254P1G2T_6269_R2_S59_L001_R2_001	75.9728	31	101	10.0345
254P1G2T_6269_R3_S59_L001_R1_001	78.6902	31	101	9.69952
254P1G2T_6269_R3_S59_L001_R2_001	74.3529	31	101	9.69952
254P1G2T_6269_S59_L001_R1_001	79.2258	31	101	10.2803
254P1G2T_6269_S59_L001_R2_001	74.8095	31	101	10.2803
254P1G3H_6269_R2_S60_L001_R1_001	65.2877	34	101	11.405
254P1G3H_6269_R2_S60_L001_R2_001	60.7065	34	101	11.405
254P1G3H_6269_R3_S60_L001_R1_001	64.3667	34	101	10.7872
254P1G3H_6269_R3_S60_L001_R2_001	58.4644	34	101	10.7872
254P1G3H_6269_S60_L001_R1_001	65.1073	34	101	11.4807
254P1G3H_6269_S60_L001_R2_001	59.1383	34	101	11.4807
254P1G3T_6269_R2_S61_L001_R1_001	80.1131	30	101	8.94789
254P1G3T_6269_R2_S61_L001_R2_001	76.6265	30	101	8.94789
254P1G3T_6269_R3_S61_L001_R1_001	79.6925	30	101	8.48825
254P1G3T_6269_R3_S61_L001_R2_001	75.0996	30	101	8.48825
254P1G3T_6269_S61_L001_R1_001	80.1646	30	101	9.01445
254P1G3T_6269_S61_L001_R2_001	75.3068	30	101	9.01445
254P1G4H_6269_R2_S62_L001_R1_001	67.9829	34	101	12.891
254P1G4H_6269_R2_S62_L001_R2_001	63.8383	34	101	12.891
254P1G4H_6269_R3_S62_L001_R1_001	67.2287	34	101	12.3426
254P1G4H_6269_R3_S62_L001_R2_001	62.1704	34	101	12.3426
254P1G4H_6269_S62_L001_R1_001	67.879	34	101	13.2145
254P1G4H_6269_S62_L001_R2_001	62.4478	34	101	13.2145
254P1G4T_6269_R2_S63_L001_R1_001	79.3464	31	101	8.47003
254P1G4T_6269_R2_S63_L001_R2_001	72.6388	36	101	8.47003
254P1G4T_6269_R3_S63_L001_R1_001	78.8268	31	101	7.84326
254P1G4T_6269_R3_S63_L001_R2_001	71.1497	35	101	7.84326
254P1G4T_6269_S63_L001_R1_001	79.0907	31	101	8.23625
254P1G4T_6269_S63_L001_R2_001	70.5579	35	101	8.23625
254P1G7H_6269_R2_S64_L001_R1_001	61.3106	34	101	9.13842
254P1G7H_6269_R2_S64_L001_R2_001	57.1473	35	101	9.13842
254P1G7H_6269_R3_S64_L001_R1_001	60.5335	34	101	8.63936
254P1G7H_6269_R3_S64_L001_R2_001	55.0887	35	101	8.63936
254P1G7H_6269_S64_L001_R1_001	61.5106	34	101	9.2369
254P1G7H_6269_S64_L001_R2_001	55.6971	35	101	9.2369
254P1G7T_6269_R2_S65_L001_R1_001	80.7209	30	101	10.5415
254P1G7T_6269_R2_S65_L001_R2_001	77.5805	30	101	10.5415
254P1G7T_6269_R3_S65_L001_R1_001	80.3452	30	101	10.0089
254P1G7T_6269_R3_S65_L001_R2_001	75.9352	30	101	10.0089
254P1G7T_6269_S65_L001_R1_001	80.6813	30	101	10.7057
254P1G7T_6269_S65_L001_R2_001	76.1923	30	101	10.7057
254P1W13H_6269_R2_S68_L001_R1_001	59.7382	35	101	8.69729
254P1W13H_6269_R2_S68_L001_R2_001	55.473	35	101	8.69729
254P1W13H_6269_R3_S68_L001_R1_001	59.0132	35	101	8.23042
254P1W13H_6269_R3_S68_L001_R2_001	53.5208	35	101	8.23042
254P1W13H_6269_S68_L001_R1_001	59.7463	35	101	8.76102
254P1W13H_6269_S68_L001_R2_001	53.9018	35	101	8.76102
254P1W13T_6269_R2_S69_L001_R1_001	72.4244	32	101	5.76589
254P1W13T_6269_R2_S69_L001_R2_001	69.3699	32	101	5.76589
254P1W13T_6269_R3_S69_L001_R1_001	71.9957	32	101	5.47148
254P1W13T_6269_R3_S69_L001_R2_001	67.7314	32	101	5.47148
254P1W13T_6269_S69_L001_R1_001	72.5796	32	101	5.82813
254P1W13T_6269_S69_L001_R2_001	68.0563	32	101	5.82813
254P1W17H_6269_R2_S70_L001_R1_001	64.812	34	101	9.79972
254P1W17H_6269_R2_S70_L001_R2_001	60.0654	34	101	9.79972
254P1W17H_6269_R3_S70_L001_R1_001	63.9868	34	101	9.34476
254P1W17H_6269_R3_S70_L001_R2_001	58.1355	34	101	9.34476
254P1W17H_6269_S70_L001_R1_001	64.8529	34	101	9.94083
254P1W17H_6269_S70_L001_R2_001	58.4843	34	101	9.94083
254P1W17T_6269_R2_S71_L001_R1_001	76.6161	31	101	4.6613
254P1W17T_6269_R2_S71_L001_R2_001	73.9983	32	101	4.6613
254P1W17T_6269_R3_S71_L001_R1_001	76.1449	31	101	4.42541
254P1W17T_6269_R3_S71_L001_R2_001	72.4989	31	101	4.42541
254P1W17T_6269_S71_L001_R1_001	76.651	31	101	4.74425
254P1W17T_6269_S71_L001_R2_001	72.5906	31	101	4.74425
254P1W7H_6269_R2_S66_L001_R1_001	49.5764	35	101	6.40615
254P1W7H_6269_R2_S66_L001_R2_001	45.3824	36	101	6.40615
254P1W7H_6269_R3_S66_L001_R1_001	48.6139	35	101	6.01537
254P1W7H_6269_R3_S66_L001_R2_001	43.1269	36	101	6.01537
254P1W7H_6269_S66_L001_R1_001	49.2912	35	101	6.40015
254P1W7H_6269_S66_L001_R2_001	43.6055	36	101	6.40015
254P1W7T_6269_R2_S67_L001_R1_001	51.6789	34	101	2.61139
254P1W7T_6269_R2_S67_L001_R2_001	49.076	36	101	2.61139
254P1W7T_6269_R3_S67_L001_R1_001	50.9908	34	101	2.49207
254P1W7T_6269_R3_S67_L001_R2_001	47.2284	36	101	2.49207
254P1W7T_6269_S67_L001_R1_001	51.5596	34	101	2.62644
254P1W7T_6269_S67_L001_R2_001	47.4653	36	101	2.62644
254P3G13H_6269_R2_S39_L001_R1_001	60.757	31	101	3.99489
254P3G13H_6269_R2_S39_L001_R2_001	53.2328	37	101	3.99489
254P3G13H_6269_R3_S39_L001_R1_001	59.865	30	101	3.76875
254P3G13H_6269_R3_S39_L001_R2_001	51.9762	36	101	3.76875
254P3G13H_6269_S39_L001_R1_001	60.5057	30	101	3.99058
254P3G13H_6269_S39_L001_R2_001	51.268	36	101	3.99058
254P3G13T_6269_R2_S40_L001_R1_001	79.2657	31	101	7.71772
254P3G13T_6269_R2_S40_L001_R2_001	76.8153	30	101	7.71772
254P3G13T_6269_R3_S40_L001_R1_001	78.8946	31	101	7.38561
254P3G13T_6269_R3_S40_L001_R2_001	75.4829	30	101	7.38561
254P3G13T_6269_S40_L001_R1_001	79.3352	31	101	7.78423
254P3G13T_6269_S40_L001_R2_001	75.6816	30	101	7.78423
254P3G14H_6269_R2_S41_L001_R1_001	60.2435	34	101	9.59098
254P3G14H_6269_R2_S41_L001_R2_001	55.9797	35	101	9.59098
254P3G14H_6269_R3_S41_L001_R1_001	59.5083	34	101	9.03856
254P3G14H_6269_R3_S41_L001_R2_001	53.8664	35	101	9.03856
254P3G14H_6269_S41_L001_R1_001	59.903	34	101	9.54291
254P3G14H_6269_S41_L001_R2_001	54.1578	35	101	9.54291
254P3G14T_6269_R2_S42_L001_R1_001	78.0661	31	101	7.80832
254P3G14T_6269_R2_S42_L001_R2_001	74.1964	32	101	7.80832
254P3G14T_6269_R3_S42_L001_R1_001	77.7661	31	101	7.43726
254P3G14T_6269_R3_S42_L001_R2_001	72.6954	31	101	7.43726
254P3G14T_6269_S42_L001_R1_001	77.9731	31	101	7.83949
254P3G14T_6269_S42_L001_R2_001	72.8214	31	101	7.83949
254P3G18H_6269_R2_S43_L001_R1_001	62.9791	34	101	11.9489
254P3G18H_6269_R2_S43_L001_R2_001	59.2311	35	101	11.9489
254P3G18H_6269_R3_S43_L001_R1_001	62.1613	34	101	11.3324
254P3G18H_6269_R3_S43_L001_R2_001	57.047	35	101	11.3324
254P3G18H_6269_S43_L001_R1_001	62.6188	34	101	12.0243
254P3G18H_6269_S43_L001_R2_001	57.3392	35	101	12.0243
254P3G18T_6269_R2_S44_L001_R1_001	80.9058	30	101	11.1238
254P3G18T_6269_R2_S44_L001_R2_001	78.6403	30	101	11.1238
254P3G18T_6269_R3_S44_L001_R1_001	80.3601	30	101	10.447
254P3G18T_6269_R3_S44_L001_R2_001	76.9852	29	101	10.447
254P3G18T_6269_S44_L001_R1_001	80.7371	30	101	11.1221
254P3G18T_6269_S44_L001_R2_001	77.1839	29	101	11.1221
254P3G20H_6269_R2_S45_L001_R1_001	62.0644	34	101	11.8263
254P3G20H_6269_R2_S45_L001_R2_001	58.4157	34	101	11.8263
254P3G20H_6269_R3_S45_L001_R1_001	61.1303	34	101	11.1886
254P3G20H_6269_R3_S45_L001_R2_001	56.301	34	101	11.1886
254P3G20H_6269_S45_L001_R1_001	61.8282	34	101	11.8742
254P3G20H_6269_S45_L001_R2_001	56.6496	34	101	11.8742
254P3W11H_6269_R2_S54_L001_R1_001	51.1081	36	101	5.73763
254P3W11H_6269_R2_S54_L001_R2_001	46.7613	38	101	5.73763
254P3W11H_6269_R3_S54_L001_R1_001	50.2015	36	101	5.4043
254P3W11H_6269_R3_S54_L001_R2_001	44.9068	38	101	5.4043
254P3W11H_6269_S54_L001_R1_001	51.1098	36	101	5.76529
254P3W11H_6269_S54_L001_R2_001	45.0919	38	101	5.76529
254P3W11T_6269_R2_S55_L001_R1_001	58.1629	34	101	4.7438
254P3W11T_6269_R2_S55_L001_R2_001	55.065	35	101	4.7438
254P3W11T_6269_R3_S55_L001_R1_001	57.8616	34	101	4.51498
254P3W11T_6269_R3_S55_L001_R2_001	53.395	35	101	4.51498
254P3W11T_6269_S55_L001_R1_001	58.2732	34	101	4.78371
254P3W11T_6269_S55_L001_R2_001	53.5617	35	101	4.78371
254P3W2H_6269_R2_S46_L001_R1_001	56.3599	35	101	9.85412
254P3W2H_6269_R2_S46_L001_R2_001	50.8236	36	101	9.85412
254P3W2H_6269_R3_S46_L001_R1_001	55.4546	35	101	9.26644
254P3W2H_6269_R3_S46_L001_R2_001	48.8671	36	101	9.26644
254P3W2H_6269_S46_L001_R1_001	56.1269	35	101	9.93543
254P3W2H_6269_S46_L001_R2_001	49.2171	36	101	9.93543
254P3W2T_6269_R2_S47_L001_R1_001	62.0113	35	101	5.4164
254P3W2T_6269_R2_S47_L001_R2_001	59.1147	35	101	5.4164
254P3W2T_6269_R3_S47_L001_R1_001	61.6298	35	101	5.20581
254P3W2T_6269_R3_S47_L001_R2_001	57.8299	35	101	5.20581
254P3W2T_6269_S47_L001_R1_001	62.2134	35	101	5.51304
254P3W2T_6269_S47_L001_R2_001	57.9644	35	101	5.51304
254P3W3H_6269_R2_S48_L001_R1_001	49.7338	36	101	5.25255
254P3W3H_6269_R2_S48_L001_R2_001	45.3037	36	101	5.25255
254P3W3H_6269_R3_S48_L001_R1_001	48.6265	35	101	4.97721
254P3W3H_6269_R3_S48_L001_R2_001	43.3992	36	101	4.97721
254P3W3H_6269_S48_L001_R1_001	49.6785	35	101	5.27106
254P3W3H_6269_S48_L001_R2_001	43.7727	36	101	5.27106
254P3W3T_6269_R2_S49_L001_R1_001	59.2443	34	101	6.02674
254P3W3T_6269_R2_S49_L001_R2_001	56.4979	36	101	6.02674
254P3W3T_6269_R3_S49_L001_R1_001	58.2855	34	101	5.72363
254P3W3T_6269_R3_S49_L001_R2_001	54.5967	35	101	5.72363
254P3W3T_6269_S49_L001_R1_001	58.9432	34	101	6.08299
254P3W3T_6269_S49_L001_R2_001	54.7764	35	101	6.08299
254P3W5H_6269_R2_S50_L001_R1_001	60.1135	35	101	9.38993
254P3W5H_6269_R2_S50_L001_R2_001	56.9082	36	101	9.38993
254P3W5H_6269_R3_S50_L001_R1_001	59.3569	35	101	8.88103
254P3W5H_6269_R3_S50_L001_R2_001	54.752	36	101	8.88103
254P3W5H_6269_S50_L001_R1_001	60.1843	35	101	9.4841
254P3W5H_6269_S50_L001_R2_001	55.2446	36	101	9.4841
254P3W5T_6269_R2_S51_L001_R1_001	74.3038	34	101	9.85828
254P3W5T_6269_R2_S51_L001_R2_001	71.2696	34	101	9.85828
254P3W5T_6269_R3_S51_L001_R1_001	73.6841	34	101	9.38482
254P3W5T_6269_R3_S51_L001_R2_001	69.4185	34	101	9.38482
254P3W5T_6269_S51_L001_R1_001	74.2515	34	101	9.98792
254P3W5T_6269_S51_L001_R2_001	69.8522	34	101	9.98792
254P3W6H_6269_R2_S52_L001_R1_001	53.7002	35	101	5.55519
254P3W6H_6269_R2_S52_L001_R2_001	48.1997	37	101	5.55519
254P3W6H_6269_R3_S52_L001_R1_001	52.5941	35	101	5.21374
254P3W6H_6269_R3_S52_L001_R2_001	46.109	36	101	5.21374
254P3W6H_6269_S52_L001_R1_001	53.5614	35	101	5.56093
254P3W6H_6269_S52_L001_R2_001	46.6392	36	101	5.56093
254P3W6T_6269_R2_S53_L001_R1_001	54.1036	35	101	3.02151
254P3W6T_6269_R2_S53_L001_R2_001	50.1022	38	101	3.02151
254P3W6T_6269_R3_S53_L001_R1_001	53.3108	34	101	2.86744
254P3W6T_6269_R3_S53_L001_R2_001	48.4036	37	101	2.86744
254P3W6T_6269_S53_L001_R1_001	53.9294	34	101	3.03612
254P3W6T_6269_S53_L001_R2_001	48.3743	37	101	3.03612
255P2G10H_6270_R2_S114_L001_R1_001	61.8699	33	101	9.21378
255P2G10H_6270_R2_S114_L001_R2_001	58.3408	34	101	9.21378
255P2G10H_6270_R3_S114_L001_R1_001	61.0024	33	101	8.70001
255P2G10H_6270_R3_S114_L001_R2_001	56.287	34	101	8.70001
255P2G10H_6270_S114_L001_R1_001	61.7299	33	101	9.32671
255P2G10H_6270_S114_L001_R2_001	56.8909	34	101	9.32671
255P2G10T_6270_R2_S115_L001_R1_001	79.2739	30	101	8.82743
255P2G10T_6270_R2_S115_L001_R2_001	76.4941	30	101	8.82743
255P2G10T_6270_R3_S115_L001_R1_001	78.7789	30	101	8.27739
255P2G10T_6270_R3_S115_L001_R2_001	75.0758	30	101	8.27739
255P2G10T_6270_S115_L001_R1_001	79.2184	30	101	8.92719
255P2G10T_6270_S115_L001_R2_001	75.2998	30	101	8.92719
255P2G15H_6270_R2_S116_L001_R1_001	64.5773	33	101	10.6355
255P2G15H_6270_R2_S116_L001_R2_001	61.0051	34	101	10.6355
255P2G15H_6270_R3_S116_L001_R1_001	63.7915	33	101	10.0572
255P2G15H_6270_R3_S116_L001_R2_001	59.1541	34	101	10.0572
255P2G15H_6270_S116_L001_R1_001	64.4069	33	101	10.7493
255P2G15H_6270_S116_L001_R2_001	59.4597	34	101	10.7493
255P2G15T_6270_R2_S117_L001_R1_001	80.3884	30	101	11.3131
255P2G15T_6270_R2_S117_L001_R2_001	77.8397	30	101	11.3131
255P2G15T_6270_R3_S117_L001_R1_001	79.7416	30	101	10.6781
255P2G15T_6270_R3_S117_L001_R2_001	76.2378	29	101	10.6781
255P2G15T_6270_S117_L001_R1_001	80.4183	30	101	11.4216
255P2G15T_6270_S117_L001_R2_001	76.7	29	101	11.4216
255P2G3H_6270_R2_S108_L001_R1_001	62.9153	33	101	9.49866
255P2G3H_6270_R2_S108_L001_R2_001	59.2196	34	101	9.49866
255P2G3H_6270_R3_S108_L001_R1_001	62.2575	33	101	9.05171
255P2G3H_6270_R3_S108_L001_R2_001	57.139	34	101	9.05171
255P2G3H_6270_S108_L001_R1_001	62.8775	33	101	9.64096
255P2G3H_6270_S108_L001_R2_001	57.5916	34	101	9.64096
255P2G3T_6270_R2_S109_L001_R1_001	79.111	30	101	10.9806
255P2G3T_6270_R2_S109_L001_R2_001	76.3869	31	101	10.9806
255P2G3T_6270_R3_S109_L001_R1_001	78.6265	30	101	10.3753
255P2G3T_6270_R3_S109_L001_R2_001	74.8501	31	101	10.3753
255P2G3T_6270_S109_L001_R1_001	79.0201	30	101	11.0947
255P2G3T_6270_S109_L001_R2_001	75.0504	31	101	11.0947
255P2G5H_6270_R2_S110_L001_R1_001	67.2006	34	101	17.7721
255P2G5H_6270_R2_S110_L001_R2_001	64.4154	34	101	17.7721
255P2G5H_6270_R3_S110_L001_R1_001	66.4749	34	101	16.8732
255P2G5H_6270_R3_S110_L001_R2_001	62.4536	34	101	16.8732
255P2G5H_6270_S110_L001_R1_001	66.8661	34	101	17.9336
255P2G5H_6270_S110_L001_R2_001	62.7935	34	101	17.9336
255P2G5T_6270_R2_S111_L001_R1_001	73.1155	29	101	3.8189
255P2G5T_6270_R2_S111_L001_R2_001	68.1426	34	101	3.8189
255P2G5T_6270_R3_S111_L001_R1_001	72.4412	28	101	3.58026
255P2G5T_6270_R3_S111_L001_R2_001	66.9417	32	101	3.58026
255P2G5T_6270_S111_L001_R1_001	72.9967	28	101	3.82067
255P2G5T_6270_S111_L001_R2_001	66.6497	33	101	3.82067
255P2G8H_6270_R2_S112_L001_R1_001	56.1285	32	101	3.40783
255P2G8H_6270_R2_S112_L001_R2_001	49.3788	35	101	3.40783
255P2G8H_6270_R3_S112_L001_R1_001	55.0681	31	101	3.17813
255P2G8H_6270_R3_S112_L001_R2_001	47.8295	34	101	3.17813
255P2G8H_6270_S112_L001_R1_001	56.0447	31	101	3.40507
255P2G8H_6270_S112_L001_R2_001	47.8831	34	101	3.40507
255P2G8T_6270_R2_S113_L001_R1_001	77.7665	31	101	9.4509
255P2G8T_6270_R2_S113_L001_R2_001	74.9067	31	101	9.4509
255P2G8T_6270_R3_S113_L001_R1_001	77.3457	30	101	8.92091
255P2G8T_6270_R3_S113_L001_R2_001	73.4387	31	101	8.92091
255P2G8T_6270_S113_L001_R1_001	77.8228	30	101	9.63965
255P2G8T_6270_S113_L001_R2_001	73.6822	31	101	9.63965
255P2W13H_6270_R2_S124_L001_R1_001	59.3034	37	101	13.4242
255P2W13H_6270_R2_S124_L001_R2_001	56.023	38	101	13.4242
255P2W13H_6270_R3_S124_L001_R1_001	58.3044	36	101	12.4966
255P2W13H_6270_R3_S124_L001_R2_001	53.885	38	101	12.4966
255P2W13H_6270_S124_L001_R1_001	59.0643	36	101	13.4596
255P2W13H_6270_S124_L001_R2_001	54.2387	38	101	13.4596
255P2W13T_6270_R2_S125_L001_R1_001	59.8965	34	101	3.47517
255P2W13T_6270_R2_S125_L001_R2_001	57.4648	35	101	3.47517
255P2W13T_6270_R3_S125_L001_R1_001	59.2698	34	101	3.29255
255P2W13T_6270_R3_S125_L001_R2_001	55.5083	35	101	3.29255
255P2W13T_6270_S125_L001_R1_001	59.9783	34	101	3.50656
255P2W13T_6270_S125_L001_R2_001	55.7312	35	101	3.50656
255P2W16H_6270_R2_S126_L001_R1_001	62.6016	36	101	18.9201
255P2W16H_6270_R2_S126_L001_R2_001	59.116	36	101	18.9201
255P2W16H_6270_R3_S126_L001_R1_001	61.5936	36	101	17.7789
255P2W16H_6270_R3_S126_L001_R2_001	56.6002	36	101	17.7789
255P2W16H_6270_S126_L001_R1_001	62.3038	36	101	19.1375
255P2W16H_6270_S126_L001_R2_001	57.3243	36	101	19.1375
255P2W16T_6270_R2_S127_L001_R1_001	57.2237	35	101	3.76427
255P2W16T_6270_R2_S127_L001_R2_001	53.4146	39	101	3.76427
255P2W16T_6270_R3_S127_L001_R1_001	55.7988	35	101	3.50462
255P2W16T_6270_R3_S127_L001_R2_001	50.9538	38	101	3.50462
255P2W16T_6270_S127_L001_R1_001	56.8258	35	101	3.72633
255P2W16T_6270_S127_L001_R2_001	51.2684	38	101	3.72633
255P2W1H_6270_R2_S118_L001_R1_001	57.4653	31	101	4.75779
255P2W1H_6270_R2_S118_L001_R2_001	50.8157	35	101	4.75779
255P2W1H_6270_R3_S118_L001_R1_001	56.5384	31	101	4.46839
255P2W1H_6270_R3_S118_L001_R2_001	48.8906	34	101	4.46839
255P2W1H_6270_S118_L001_R1_001	57.4775	31	101	4.80742
255P2W1H_6270_S118_L001_R2_001	49.0869	34	101	4.80742
255P2W1T_6270_R2_S119_L001_R1_001	58.7961	34	101	4.21449
255P2W1T_6270_R2_S119_L001_R2_001	56.0648	35	101	4.21449
255P2W1T_6270_R3_S119_L001_R1_001	57.888	34	101	3.93558
255P2W1T_6270_R3_S119_L001_R2_001	54.0123	35	101	3.93558
255P2W1T_6270_S119_L001_R1_001	58.8313	34	101	4.17627
255P2W1T_6270_S119_L001_R2_001	54.3737	35	101	4.17627
255P2W3H_6270_R2_S120_L001_R1_001	53.5148	36	101	6.95091
255P2W3H_6270_R2_S120_L001_R2_001	48.6873	38	101	6.95091
255P2W3H_6270_R3_S120_L001_R1_001	52.1346	36	101	6.49565
255P2W3H_6270_R3_S120_L001_R2_001	46.2049	37	101	6.49565
255P2W3H_6270_S120_L001_R1_001	52.9435	36	101	6.91517
255P2W3H_6270_S120_L001_R2_001	46.5285	37	101	6.91517
255P2W3T_6270_R2_S121_L001_R1_001	71.181	36	101	13.7447
255P2W3T_6270_R2_S121_L001_R2_001	68.1942	37	101	13.7447
255P2W3T_6270_R3_S121_L001_R1_001	70.2491	36	101	12.9719
255P2W3T_6270_R3_S121_L001_R2_001	65.7313	36	101	12.9719
255P2W3T_6270_S121_L001_R1_001	70.8588	36	101	13.8647
255P2W3T_6270_S121_L001_R2_001	66.1902	36	101	13.8647
255P2W8H_6270_R2_S122_L001_R1_001	56.8917	33	101	5.26104
255P2W8H_6270_R2_S122_L001_R2_001	49.1853	36	101	5.26104
255P2W8H_6270_R3_S122_L001_R1_001	55.9468	33	101	4.99404
255P2W8H_6270_R3_S122_L001_R2_001	47.5112	35	101	4.99404
255P2W8H_6270_S122_L001_R1_001	56.7587	32	101	5.28188
255P2W8H_6270_S122_L001_R2_001	47.6618	35	101	5.28188
255P2W8T_6270_R2_S123_L001_R1_001	52.6683	36	101	3.87686
255P2W8T_6270_R2_S123_L001_R2_001	50.4475	37	101	3.87686
255P2W8T_6270_R3_S123_L001_R1_001	51.8601	36	101	3.64571
255P2W8T_6270_R3_S123_L001_R2_001	48.4618	36	101	3.64571
255P2W8T_6270_S123_L001_R1_001	52.7111	36	101	3.86491
255P2W8T_6270_S123_L001_R2_001	48.8813	36	101	3.86491
255P6G18H_6270_R2_S130_L001_R1_001	62.8964	32	101	4.75472
255P6G18H_6270_R2_S130_L001_R2_001	55.0412	38	101	4.75472
255P6G18H_6270_R3_S130_L001_R1_001	61.7753	32	101	4.45877
255P6G18H_6270_R3_S130_L001_R2_001	53.1404	36	101	4.45877
255P6G18H_6270_S130_L001_R1_001	62.3483	32	101	4.74763
255P6G18H_6270_S130_L001_R2_001	53.0041	37	101	4.74763
255P6G18T_6270_R2_S131_L001_R1_001	74.7419	31	101	8.33625
255P6G18T_6270_R2_S131_L001_R2_001	69.3776	33	101	8.33625
255P6G18T_6270_R3_S131_L001_R1_001	74.275	31	101	7.85657
255P6G18T_6270_R3_S131_L001_R2_001	67.8775	33	101	7.85657
255P6G18T_6270_S131_L001_R1_001	74.7837	31	101	8.43847
255P6G18T_6270_S131_L001_R2_001	68.1843	33	101	8.43847
255P6G19H_6270_R2_S132_L001_R1_001	65.714	35	101	11.754
255P6G19H_6270_R2_S132_L001_R2_001	60.5445	36	101	11.754
255P6G19H_6270_R3_S132_L001_R1_001	65.0019	35	101	11.2413
255P6G19H_6270_R3_S132_L001_R2_001	58.6042	36	101	11.2413
255P6G19H_6270_S132_L001_R1_001	65.5959	35	101	11.946
255P6G19H_6270_S132_L001_R2_001	59.1409	36	101	11.946
255P6G19T_6270_R2_S133_L001_R1_001	73.0283	30	101	5.76817
255P6G19T_6270_R2_S133_L001_R2_001	67.318	33	101	5.76817
255P6G19T_6270_R3_S133_L001_R1_001	72.6034	30	101	5.49699
255P6G19T_6270_R3_S133_L001_R2_001	65.9903	32	101	5.49699
255P6G19T_6270_S133_L001_R1_001	73.2583	30	101	5.8755
255P6G19T_6270_S133_L001_R2_001	66.144	32	101	5.8755
255P6G6H_6270_R2_S128_L001_R1_001	65.118	36	101	13.3771
255P6G6H_6270_R2_S128_L001_R2_001	61.2926	36	101	13.3771
255P6G6H_6270_R3_S128_L001_R1_001	64.2825	36	101	12.8197
255P6G6H_6270_R3_S128_L001_R2_001	59.2594	36	101	12.8197
255P6G6H_6270_S128_L001_R1_001	65.2152	36	101	13.5699
255P6G6H_6270_S128_L001_R2_001	59.6819	36	101	13.5699
255P6G6T_6270_R2_S129_L001_R1_001	74.1543	32	101	8.93853
255P6G6T_6270_R2_S129_L001_R2_001	71.1517	32	101	8.93853
255P6G6T_6270_R3_S129_L001_R1_001	73.6291	32	101	8.37312
255P6G6T_6270_R3_S129_L001_R2_001	69.313	32	101	8.37312
255P6G6T_6270_S129_L001_R1_001	74.0688	32	101	8.98009
255P6G6T_6270_S129_L001_R2_001	69.6229	32	101	8.98009
255P6W14H_6270_R2_S138_L001_R1_001	58.425	35	101	7.98932
255P6W14H_6270_R2_S138_L001_R2_001	50.174	36	101	7.98932
255P6W14H_6270_R3_S138_L001_R1_001	57.4573	34	101	7.53756
255P6W14H_6270_R3_S138_L001_R2_001	48.4985	36	101	7.53756
255P6W14H_6270_S138_L001_R1_001	58.2663	34	101	8.01684
255P6W14H_6270_S138_L001_R2_001	48.6771	36	101	8.01684
255P6W14T_6270_R2_S139_L001_R1_001	53.3485	36	101	3.54575
255P6W14T_6270_R2_S139_L001_R2_001	51.2131	37	101	3.54575
255P6W14T_6270_R3_S139_L001_R1_001	52.5768	36	101	3.37854
255P6W14T_6270_R3_S139_L001_R2_001	49.313	36	101	3.37854
255P6W14T_6270_S139_L001_R1_001	53.4723	36	101	3.61082
255P6W14T_6270_S139_L001_R2_001	49.8589	36	101	3.61082
255P6W4H_6270_R2_S134_L001_R1_001	63.4981	35	101	12.6056
255P6W4H_6270_R2_S134_L001_R2_001	56.0643	36	101	12.6056
255P6W4H_6270_R3_S134_L001_R1_001	62.2706	35	101	11.8155
255P6W4H_6270_R3_S134_L001_R2_001	53.9568	36	101	11.8155
255P6W4H_6270_S134_L001_R1_001	62.9201	35	101	12.5344
255P6W4H_6270_S134_L001_R2_001	54.4674	36	101	12.5344
255P6W4T_6270_R2_S135_L001_R1_001	70.7018	34	101	10.1496
255P6W4T_6270_R2_S135_L001_R2_001	68.8016	35	101	10.1496
255P6W4T_6270_R3_S135_L001_R1_001	70.0138	34	101	9.59062
255P6W4T_6270_R3_S135_L001_R2_001	66.9915	34	101	9.59062
255P6W4T_6270_S135_L001_R1_001	70.8612	34	101	10.2136
255P6W4T_6270_S135_L001_R2_001	67.3723	34	101	10.2136
255P6W9H_6270_R2_S136_L001_R1_001	65.4998	37	101	21.4896
255P6W9H_6270_R2_S136_L001_R2_001	60.7515	37	101	21.4896
255P6W9H_6270_R3_S136_L001_R1_001	64.7584	37	101	20.4153
255P6W9H_6270_R3_S136_L001_R2_001	58.9258	37	101	20.4153
255P6W9H_6270_S136_L001_R1_001	65.6494	37	101	21.9302
255P6W9H_6270_S136_L001_R2_001	59.2305	37	101	21.9302
255P6W9T_6270_R2_S137_L001_R1_001	73.8865	41	101	11.2671
255P6W9T_6270_R2_S137_L001_R2_001	70.6482	50	101	11.2671
255P6W9T_6270_R3_S137_L001_R1_001	72.617	41	101	10.3004
255P6W9T_6270_R3_S137_L001_R2_001	67.5576	48	101	10.3004
255P6W9T_6270_S137_L001_R1_001	72.8444	41	101	10.9896
255P6W9T_6270_S137_L001_R2_001	67.7957	48	101	10.9896
256P617T_6269_R2_S26_L001_R1_001	80.6266	31	101	13.1927
256P617T_6269_R2_S26_L001_R2_001	78.0263	30	101	13.1927
256P617T_6269_R3_S26_L001_R1_001	80.3366	31	101	12.54
256P617T_6269_R3_S26_L001_R2_001	76.4831	30	101	12.54
256P617T_6269_S26_L001_R1_001	80.6612	31	101	13.288
256P617T_6269_S26_L001_R2_001	76.7871	30	101	13.288
256P619T_6269_R2_S28_L001_R1_001	78.2198	30	101	8.21444
256P619T_6269_R2_S28_L001_R2_001	75.6019	30	101	8.21444
256P619T_6269_R3_S28_L001_R1_001	77.6922	30	101	7.79637
256P619T_6269_R3_S28_L001_R2_001	73.9986	30	101	7.79637
256P619T_6269_S28_L001_R1_001	78.2726	30	101	8.33695
256P619T_6269_S28_L001_R2_001	74.4296	30	101	8.33695
256P6G13H_6269_R2_S23_L001_R1_001	66.7664	34	101	12.6996
256P6G13H_6269_R2_S23_L001_R2_001	61.6545	35	101	12.6996
256P6G13H_6269_R3_S23_L001_R1_001	65.7152	34	101	11.8844
256P6G13H_6269_R3_S23_L001_R2_001	59.3456	35	101	11.8844
256P6G13H_6269_S23_L001_R1_001	66.7007	34	101	12.7372
256P6G13H_6269_S23_L001_R2_001	59.9536	35	101	12.7372
256P6G13T_6269_R2_S24_L001_R1_001	69.1117	32	101	4.45277
256P6G13T_6269_R2_S24_L001_R2_001	65.9273	34	101	4.45277
256P6G13T_6269_R3_S24_L001_R1_001	68.6051	32	101	4.2143
256P6G13T_6269_R3_S24_L001_R2_001	64.3723	33	101	4.2143
256P6G13T_6269_S24_L001_R1_001	68.9861	32	101	4.43781
256P6G13T_6269_S24_L001_R2_001	64.3948	33	101	4.43781
256P6G17H_6269_R2_S25_L001_R1_001	67.6881	34	101	13.2885
256P6G17H_6269_R2_S25_L001_R2_001	61.2999	37	101	13.2885
256P6G17H_6269_R3_S25_L001_R1_001	67.0482	34	101	12.5964
256P6G17H_6269_R3_S25_L001_R2_001	59.5565	36	101	12.5964
256P6G17H_6269_S25_L001_R1_001	67.2442	34	101	13.1603
256P6G17H_6269_S25_L001_R2_001	59.2428	36	101	13.1603
256P6G19H_6269_R2_S27_L001_R1_001	57.0289	35	101	7.6011
256P6G19H_6269_R2_S27_L001_R2_001	53.0571	36	101	7.6011
256P6G19H_6269_R3_S27_L001_R1_001	56.26	35	101	7.21122
256P6G19H_6269_R3_S27_L001_R2_001	50.9537	36	101	7.21122
256P6G19H_6269_S27_L001_R1_001	57.1664	35	101	7.62569
256P6G19H_6269_S27_L001_R2_001	51.6057	36	101	7.62569
256P6G4H_6269_R2_S19_L001_R1_001	59.2583	35	101	7.27274
256P6G4H_6269_R2_S19_L001_R2_001	53.5651	36	101	7.27274
256P6G4H_6269_R3_S19_L001_R1_001	58.253	35	101	6.82314
256P6G4H_6269_R3_S19_L001_R2_001	51.6051	36	101	6.82314
256P6G4H_6269_S19_L001_R1_001	59.076	35	101	7.34818
256P6G4H_6269_S19_L001_R2_001	52.0858	36	101	7.34818
256P6G4T_6269_R2_S20_L001_R1_001	79.2677	31	101	10.4687
256P6G4T_6269_R2_S20_L001_R2_001	76.0359	32	101	10.4687
256P6G4T_6269_R3_S20_L001_R1_001	78.5825	31	101	9.86217
256P6G4T_6269_R3_S20_L001_R2_001	74.2841	31	101	9.86217
256P6G4T_6269_S20_L001_R1_001	78.9929	31	101	10.4137
256P6G4T_6269_S20_L001_R2_001	74.4561	31	101	10.4137
256P6G8H_6269_R2_S21_L001_R1_001	65.0505	34	101	13.0957
256P6G8H_6269_R2_S21_L001_R2_001	60.4888	34	101	13.0957
256P6G8H_6269_R3_S21_L001_R1_001	64.4506	33	101	12.3981
256P6G8H_6269_R3_S21_L001_R2_001	58.6899	34	101	12.3981
256P6G8H_6269_S21_L001_R1_001	64.9811	33	101	13.1173
256P6G8H_6269_S21_L001_R2_001	59.0073	34	101	13.1173
256P6G8T_6269_R2_S22_L001_R1_001	76.717	32	101	12.0298
256P6G8T_6269_R2_S22_L001_R2_001	72.9079	32	101	12.0298
256P6G8T_6269_R3_S22_L001_R1_001	76.0346	32	101	11.3103
256P6G8T_6269_R3_S22_L001_R2_001	71.1694	32	101	11.3103
256P6G8T_6269_S22_L001_R1_001	76.5517	32	101	11.9884
256P6G8T_6269_S22_L001_R2_001	71.4271	32	101	11.9884
256P6W11H_6269_R2_S35_L001_R1_001	57.7469	35	101	10.6632
256P6W11H_6269_R2_S35_L001_R2_001	51.4177	37	101	10.6632
256P6W11H_6269_R3_S35_L001_R1_001	56.4944	35	101	10.006
256P6W11H_6269_R3_S35_L001_R2_001	48.9064	36	101	10.006
256P6W11H_6269_S35_L001_R1_001	57.5009	35	101	10.6143
256P6W11H_6269_S35_L001_R2_001	49.4553	36	101	10.6143
256P6W11T_6269_R2_S36_L001_R1_001	54.3271	35	101	3.89636
256P6W11T_6269_R2_S36_L001_R2_001	50.6792	36	101	3.89636
256P6W11T_6269_R3_S36_L001_R1_001	53.4256	35	101	3.70804
256P6W11T_6269_R3_S36_L001_R2_001	48.9355	36	101	3.70804
256P6W11T_6269_S36_L001_R1_001	54.4035	35	101	3.98452
256P6W11T_6269_S36_L001_R2_001	49.479	36	101	3.98452
256P6W14H_6269_R2_S37_L001_R1_001	53.496	36	101	6.58979
256P6W14H_6269_R2_S37_L001_R2_001	46.3344	37	101	6.58979
256P6W14H_6269_R3_S37_L001_R1_001	52.4872	36	101	6.22492
256P6W14H_6269_R3_S37_L001_R2_001	44.4182	37	101	6.22492
256P6W14H_6269_S37_L001_R1_001	53.2289	36	101	6.60331
256P6W14H_6269_S37_L001_R2_001	44.7247	37	101	6.60331
256P6W14T_6269_R2_S38_L001_R1_001	64.595	33	101	10.7269
256P6W14T_6269_R2_S38_L001_R2_001	61.7519	34	101	10.7269
256P6W14T_6269_R3_S38_L001_R1_001	63.7025	33	101	10.2098
256P6W14T_6269_R3_S38_L001_R2_001	59.8546	34	101	10.2098
256P6W14T_6269_S38_L001_R1_001	64.3391	33	101	10.7992
256P6W14T_6269_S38_L001_R2_001	60.047	34	101	10.7992
256P6W1H_6269_R2_S29_L001_R1_001	55.8114	36	101	8.36986
256P6W1H_6269_R2_S29_L001_R2_001	49.459	37	101	8.36986
256P6W1H_6269_R3_S29_L001_R1_001	54.9743	36	101	7.93651
256P6W1H_6269_R3_S29_L001_R2_001	47.3931	37	101	7.93651
256P6W1H_6269_S29_L001_R1_001	55.993	36	101	8.43049
256P6W1H_6269_S29_L001_R2_001	48.0696	37	101	8.43049
256P6W1T_6269_R2_S30_L001_R1_001	59.3938	32	101	3.2349
256P6W1T_6269_R2_S30_L001_R2_001	53.2527	41	101	3.2349
256P6W1T_6269_R3_S30_L001_R1_001	58.2799	32	101	2.99748
256P6W1T_6269_R3_S30_L001_R2_001	51.2611	39	101	2.99748
256P6W1T_6269_S30_L001_R1_001	58.8406	32	101	3.1826
256P6W1T_6269_S30_L001_R2_001	50.1334	39	101	3.1826
256P6W4H_6269_R2_S31_L001_R1_001	49.8045	35	101	3.92421
256P6W4H_6269_R2_S31_L001_R2_001	43.9733	37	101	3.92421
256P6W4H_6269_R3_S31_L001_R1_001	49.1021	35	101	3.72354
256P6W4H_6269_R3_S31_L001_R2_001	42.6035	37	101	3.72354
256P6W4H_6269_S31_L001_R1_001	49.6512	35	101	3.93734
256P6W4H_6269_S31_L001_R2_001	42.6496	37	101	3.93734
256P6W4T_6269_R2_S32_L001_R1_001	78.1746	35	101	5.74914
256P6W4T_6269_R2_S32_L001_R2_001	71.8486	44	101	5.74914
256P6W4T_6269_R3_S32_L001_R1_001	77.509	35	101	5.32289
256P6W4T_6269_R3_S32_L001_R2_001	70.0761	42	101	5.32289
256P6W4T_6269_S32_L001_R1_001	77.5734	35	101	5.54773
256P6W4T_6269_S32_L001_R2_001	68.9264	42	101	5.54773
256P6W8H_6269_R2_S33_L001_R1_001	53.422	35	101	8.3871
256P6W8H_6269_R2_S33_L001_R2_001	48.4975	36	101	8.3871
256P6W8H_6269_R3_S33_L001_R1_001	52.6134	35	101	7.95328
256P6W8H_6269_R3_S33_L001_R2_001	46.5682	36	101	7.95328
256P6W8H_6269_S33_L001_R1_001	53.1201	35	101	8.438
256P6W8H_6269_S33_L001_R2_001	46.9942	36	101	8.438
256P6W8T_6269_R2_S34_L001_R1_001	58.9398	32	101	3.80719
256P6W8T_6269_R2_S34_L001_R2_001	53.9334	36	101	3.80719
256P6W8T_6269_R3_S34_L001_R1_001	57.8489	32	101	3.58405
256P6W8T_6269_R3_S34_L001_R2_001	52.0546	35	101	3.58405
256P6W8T_6269_S34_L001_R1_001	58.4451	32	101	3.81702
256P6W8T_6269_S34_L001_R2_001	51.8546	36	101	3.81702
256p1G16H_6136_S1_L001_R1_001	66.676	33	101	14.6067
256p1G16H_6136_S1_L001_R2_001	58.5109	35	101	14.6067
256p1G7H_6136_S3_L001_R1_001	70.2994	35	101	24.1074
256p1G7H_6136_S3_L001_R2_001	63.4552	36	101	24.1074
256p1G7T_6136_S2_L001_R1_001	80.4221	31	101	21.1558
256p1G7T_6136_S2_L001_R2_001	76.4156	31	101	21.1558
256p1W15H_6269_R2_S9_L001_R1_001	47.9273	35	101	4.2431
256p1W15H_6269_R2_S9_L001_R2_001	41.4395	36	101	4.2431
256p1W15H_6269_R3_S9_L001_R1_001	46.9853	35	101	4.00531
256p1W15H_6269_R3_S9_L001_R2_001	39.4277	36	101	4.00531
256p1W15H_6269_S9_L001_R1_001	47.6689	35	101	4.22859
256p1W15H_6269_S9_L001_R2_001	39.9026	36	101	4.22859
256p1W15T_6269_R2_S10_L001_R1_001	61.9746	34	101	8.16906
256p1W15T_6269_R2_S10_L001_R2_001	59.3309	35	101	8.16906
256p1W15T_6269_R3_S10_L001_R1_001	61.5376	34	101	7.83891
256p1W15T_6269_R3_S10_L001_R2_001	57.6974	35	101	7.83891
256p1W15T_6269_S10_L001_R1_001	61.8066	34	101	8.23493
256p1W15T_6269_S10_L001_R2_001	57.667	35	101	8.23493
256p1W16H_6269_R2_S11_L001_R1_001	56.1609	33	101	5.1939
256p1W16H_6269_R2_S11_L001_R2_001	47.4742	36	101	5.1939
256p1W16H_6269_R3_S11_L001_R1_001	55.2776	33	101	4.86375
256p1W16H_6269_R3_S11_L001_R2_001	45.6613	35	101	4.86375
256p1W16H_6269_S11_L001_R1_001	55.9684	33	101	5.16769
256p1W16H_6269_S11_L001_R2_001	45.8694	35	101	5.16769
256p1W16T_6269_R2_S12_L001_R1_001	55.2903	36	101	3.51794
256p1W16T_6269_R2_S12_L001_R2_001	49.9878	38	101	3.51794
256p1W16T_6269_R3_S12_L001_R1_001	54.3685	36	101	3.33172
256p1W16T_6269_R3_S12_L001_R2_001	47.8131	37	101	3.33172
256p1W16T_6269_S12_L001_R1_001	55.0001	36	101	3.53506
256p1W16T_6269_S12_L001_R2_001	48.1033	37	101	3.53506
256p1W17H_6269_R2_S13_L001_R1_001	56.4393	37	101	9.0395
256p1W17H_6269_R2_S13_L001_R2_001	51.4436	40	101	9.0395
256p1W17H_6269_R3_S13_L001_R1_001	55.2145	37	101	8.563
256p1W17H_6269_R3_S13_L001_R2_001	48.5776	39	101	8.563
256p1W17H_6269_S13_L001_R1_001	56.2412	37	101	9.10991
256p1W17H_6269_S13_L001_R2_001	49.4716	39	101	9.10991
256p1W17T_6269_R2_S14_L001_R1_001	60.1299	29	101	3.09645
256p1W17T_6269_R2_S14_L001_R2_001	55.7679	38	101	3.09645
256p1W17T_6269_R3_S14_L001_R1_001	59.0124	29	101	2.88974
256p1W17T_6269_R3_S14_L001_R2_001	53.8115	35	101	2.88974
256p1W17T_6269_S14_L001_R1_001	60.0148	29	101	3.08077
256p1W17T_6269_S14_L001_R2_001	53.0892	36	101	3.08077
256p1W18H_6269_R2_S15_L001_R1_001	54.927	35	101	8.81968
256p1W18H_6269_R2_S15_L001_R2_001	49.1056	36	101	8.81968
256p1W18H_6269_R3_S15_L001_R1_001	54.0501	35	101	8.32948
256p1W18H_6269_R3_S15_L001_R2_001	47.153	36	101	8.32948
256p1W18H_6269_S15_L001_R1_001	54.6035	35	101	8.83469
256p1W18H_6269_S15_L001_R2_001	47.3706	36	101	8.83469
256p1W18T_6269_R2_S16_L001_R1_001	62.4329	36	101	10.785
256p1W18T_6269_R2_S16_L001_R2_001	58.1903	38	101	10.785
256p1W18T_6269_R3_S16_L001_R1_001	61.3891	36	101	10.1954
256p1W18T_6269_R3_S16_L001_R2_001	56.2161	38	101	10.1954
256p1W18T_6269_S16_L001_R1_001	61.7261	36	101	10.7341
256p1W18T_6269_S16_L001_R2_001	56.1881	38	101	10.7341
256p1W19H_6269_R2_S17_L001_R1_001	53.3394	35	101	9.00217
256p1W19H_6269_R2_S17_L001_R2_001	48.7769	36	101	9.00217
256p1W19H_6269_R3_S17_L001_R1_001	52.085	35	101	8.53824
256p1W19H_6269_R3_S17_L001_R2_001	46.4676	36	101	8.53824
256p1W19H_6269_S17_L001_R1_001	52.6321	35	101	9.02654
256p1W19H_6269_S17_L001_R2_001	46.844	36	101	9.02654
256p1W19T_6269_R2_S18_L001_R1_001	68.9687	32	101	8.51737
256p1W19T_6269_R2_S18_L001_R2_001	64.1397	34	101	8.51737
256p1W19T_6269_R3_S18_L001_R1_001	68.1301	32	101	7.9569
256p1W19T_6269_R3_S18_L001_R2_001	62.3751	34	101	7.9569
256p1W19T_6269_S18_L001_R1_001	68.3613	32	101	8.39284
256p1W19T_6269_S18_L001_R2_001	62.2184	34	101	8.39284
258P1G16H_6269_R2_S74_L001_R1_001	65.3792	35	101	10.9105
258P1G16H_6269_R2_S74_L001_R2_001	61.4773	35	101	10.9105
258P1G16H_6269_R3_S74_L001_R1_001	64.526	35	101	10.3908
258P1G16H_6269_R3_S74_L001_R2_001	59.5746	35	101	10.3908
258P1G16H_6269_S74_L001_R1_001	65.2976	35	101	11.0392
258P1G16H_6269_S74_L001_R2_001	60.0798	35	101	11.0392
258P1G16T_6269_R2_S75_L001_R1_001	83.5547	30	101	7.72732
258P1G16T_6269_R2_S75_L001_R2_001	81.2308	29	101	7.72732
258P1G16T_6269_R3_S75_L001_R1_001	83.1788	30	101	7.19292
258P1G16T_6269_R3_S75_L001_R2_001	79.7641	29	101	7.19292
258P1G16T_6269_S75_L001_R1_001	83.5365	30	101	7.73105
258P1G16T_6269_S75_L001_R2_001	79.9559	29	101	7.73105
258P1G18H_6269_R2_S76_L001_R1_001	61.1336	35	101	10.6283
258P1G18H_6269_R2_S76_L001_R2_001	57.036	36	101	10.6283
258P1G18H_6269_R3_S76_L001_R1_001	60.0425	35	101	10.0519
258P1G18H_6269_R3_S76_L001_R2_001	54.8872	36	101	10.0519
258P1G18H_6269_S76_L001_R1_001	60.9212	35	101	10.7399
258P1G18H_6269_S76_L001_R2_001	55.4464	36	101	10.7399
258P1G18T_6269_R2_S77_L001_R1_001	77.2553	31	101	8.57312
258P1G18T_6269_R2_S77_L001_R2_001	74.4826	31	101	8.57312
258P1G18T_6269_R3_S77_L001_R1_001	76.9458	31	101	8.11782
258P1G18T_6269_R3_S77_L001_R2_001	72.9121	31	101	8.11782
258P1G18T_6269_S77_L001_R1_001	77.542	31	101	8.7663
258P1G18T_6269_S77_L001_R2_001	73.515	31	101	8.7663
258P1G19H_6269_R2_S78_L001_R1_001	63.1404	35	101	10.9625
258P1G19H_6269_R2_S78_L001_R2_001	59.2321	35	101	10.9625
258P1G19H_6269_R3_S78_L001_R1_001	62.411	35	101	10.532
258P1G19H_6269_R3_S78_L001_R2_001	57.2607	35	101	10.532
258P1G19H_6269_S78_L001_R1_001	63.422	35	101	11.1697
258P1G19H_6269_S78_L001_R2_001	57.7799	35	101	11.1697
258P1G19T_6269_R2_S79_L001_R1_001	79.1384	31	101	6.67979
258P1G19T_6269_R2_S79_L001_R2_001	76.2544	30	101	6.67979
258P1G19T_6269_R3_S79_L001_R1_001	78.6999	31	101	6.34574
258P1G19T_6269_R3_S79_L001_R2_001	74.6321	30	101	6.34574
258P1G19T_6269_S79_L001_R1_001	79.1267	31	101	6.73453
258P1G19T_6269_S79_L001_R2_001	74.9282	30	101	6.73453
258P1G8H_6269_R2_S72_L001_R1_001	58.5443	35	101	7.15747
258P1G8H_6269_R2_S72_L001_R2_001	54.1429	35	101	7.15747
258P1G8H_6269_R3_S72_L001_R1_001	58.0071	35	101	6.8131
258P1G8H_6269_R3_S72_L001_R2_001	52.1477	35	101	6.8131
258P1G8H_6269_S72_L001_R1_001	58.7725	35	101	7.22742
258P1G8H_6269_S72_L001_R2_001	52.5711	35	101	7.22742
258P1G8T_6269_R2_S73_L001_R1_001	80.6889	30	101	8.96418
258P1G8T_6269_R2_S73_L001_R2_001	78.0041	30	101	8.96418
258P1G8T_6269_R3_S73_L001_R1_001	80.4187	30	101	8.58441
258P1G8T_6269_R3_S73_L001_R2_001	76.7097	30	101	8.58441
258P1G8T_6269_S73_L001_R1_001	80.7941	30	101	9.0726
258P1G8T_6269_S73_L001_R2_001	76.9212	30	101	9.0726
258P1W13H_6269_R2_S82_L001_R1_001	53.1349	36	101	8.17981
258P1W13H_6269_R2_S82_L001_R2_001	48.7316	37	101	8.17981
258P1W13H_6269_R3_S82_L001_R1_001	52.0265	36	101	7.76038
258P1W13H_6269_R3_S82_L001_R2_001	46.4347	37	101	7.76038
258P1W13H_6269_S82_L001_R1_001	52.9708	36	101	8.19302
258P1W13H_6269_S82_L001_R2_001	47.1462	37	101	8.19302
258P1W13T_6269_R2_S83_L001_R1_001	59.7435	35	101	4.70111
258P1W13T_6269_R2_S83_L001_R2_001	57.3388	36	101	4.70111
258P1W13T_6269_R3_S83_L001_R1_001	59.2157	35	101	4.52978
258P1W13T_6269_R3_S83_L001_R2_001	55.8551	36	101	4.52978
258P1W13T_6269_S83_L001_R1_001	60.0097	35	101	4.8092
258P1W13T_6269_S83_L001_R2_001	56.1135	36	101	4.8092
258P1W16H_6269_R2_S84_L001_R1_001	57.2548	36	101	11.6256
258P1W16H_6269_R2_S84_L001_R2_001	52.3069	37	101	11.6256
258P1W16H_6269_R3_S84_L001_R1_001	56.1414	36	101	10.9889
258P1W16H_6269_R3_S84_L001_R2_001	50.1856	36	101	10.9889
258P1W16H_6269_S84_L001_R1_001	56.7986	36	101	11.713
258P1W16H_6269_S84_L001_R2_001	50.622	36	101	11.713
258P1W16T_6269_R2_S85_L001_R1_001	61.083	35	101	6.40695
258P1W16T_6269_R2_S85_L001_R2_001	57.913	36	101	6.40695
258P1W16T_6269_R3_S85_L001_R1_001	60.2012	35	101	6.0951
258P1W16T_6269_R3_S85_L001_R2_001	56.1292	35	101	6.0951
258P1W16T_6269_S85_L001_R1_001	61.1566	35	101	6.45681
258P1W16T_6269_S85_L001_R2_001	56.5339	35	101	6.45681
258P1W17H_6269_R2_S86_L001_R1_001	52.4555	35	101	7.11057
258P1W17H_6269_R2_S86_L001_R2_001	48.3751	36	101	7.11057
258P1W17H_6269_R3_S86_L001_R1_001	51.1663	35	101	6.75561
258P1W17H_6269_R3_S86_L001_R2_001	45.9324	36	101	6.75561
258P1W17H_6269_S86_L001_R1_001	52.191	35	101	7.22333
258P1W17H_6269_S86_L001_R2_001	46.5571	36	101	7.22333
258P1W17T_6269_R2_S87_L001_R1_001	55.8885	34	101	2.9773
258P1W17T_6269_R2_S87_L001_R2_001	50.8265	36	101	2.9773
258P1W17T_6269_R3_S87_L001_R1_001	54.934	34	101	2.82784
258P1W17T_6269_R3_S87_L001_R2_001	49.1635	36	101	2.82784
258P1W17T_6269_S87_L001_R1_001	55.7872	34	101	2.99996
258P1W17T_6269_S87_L001_R2_001	49.5991	36	101	2.99996
258P1W19H_6269_R2_S88_L001_R1_001	61.9779	35	101	12.3617
258P1W19H_6269_R2_S88_L001_R2_001	56.6273	35	101	12.3617
258P1W19H_6269_R3_S88_L001_R1_001	60.9316	35	101	11.6734
258P1W19H_6269_R3_S88_L001_R2_001	54.5005	35	101	11.6734
258P1W19H_6269_S88_L001_R1_001	61.5836	35	101	12.4009
258P1W19H_6269_S88_L001_R2_001	55.0348	35	101	12.4009
258P1W19T_6269_R2_S89_L001_R1_001	58.4482	34	101	4.36609
258P1W19T_6269_R2_S89_L001_R2_001	55.0645	35	101	4.36609
258P1W19T_6269_R3_S89_L001_R1_001	58.084	34	101	4.18617
258P1W19T_6269_R3_S89_L001_R2_001	53.6735	35	101	4.18617
258P1W19T_6269_S89_L001_R1_001	58.568	34	101	4.41948
258P1W19T_6269_S89_L001_R2_001	53.8191	35	101	4.41948
258P1W8H_6269_R2_S80_L001_R1_001	50.0613	37	101	6.38378
258P1W8H_6269_R2_S80_L001_R2_001	44.6364	37	101	6.38378
258P1W8H_6269_R3_S80_L001_R1_001	48.7575	37	101	5.9605
258P1W8H_6269_R3_S80_L001_R2_001	42.3181	37	101	5.9605
258P1W8H_6269_S80_L001_R1_001	49.827	37	101	6.34019
258P1W8H_6269_S80_L001_R2_001	42.8473	37	101	6.34019
258P1W8T_6269_R2_S81_L001_R1_001	52.2367	36	101	3.85335
258P1W8T_6269_R2_S81_L001_R2_001	49.4905	37	101	3.85335
258P1W8T_6269_R3_S81_L001_R1_001	51.597	36	101	3.66336
258P1W8T_6269_R3_S81_L001_R2_001	47.5544	37	101	3.66336
258P1W8T_6269_S81_L001_R1_001	52.286	36	101	3.88697
258P1W8T_6269_S81_L001_R2_001	48.1057	37	101	3.88697
258P4G14H_6270_R2_S98_L001_R1_001	66.8264	36	101	15.4955
258P4G14H_6270_R2_S98_L001_R2_001	61.2539	36	101	15.4955
258P4G14H_6270_R3_S98_L001_R1_001	66.3661	35	101	14.6894
258P4G14H_6270_R3_S98_L001_R2_001	59.4256	36	101	14.6894
258P4G14H_6270_S98_L001_R1_001	66.9492	35	101	15.6994
258P4G14H_6270_S98_L001_R2_001	59.807	36	101	15.6994
258P4G14T_6270_R2_S99_L001_R1_001	75.7971	31	101	5.62852
258P4G14T_6270_R2_S99_L001_R2_001	68.435	36	101	5.62852
258P4G14T_6270_R3_S99_L001_R1_001	75.2599	30	101	5.31046
258P4G14T_6270_R3_S99_L001_R2_001	67.0221	34	101	5.31046
258P4G14T_6270_S99_L001_R1_001	75.6006	30	101	5.59905
258P4G14T_6270_S99_L001_R2_001	66.6824	35	101	5.59905
258P4G3H_6269_R2_S90_L001_R1_001	64.2937	34	101	9.06234
258P4G3H_6269_R2_S90_L001_R2_001	60.0232	34	101	9.06234
258P4G3H_6269_R3_S90_L001_R1_001	63.6554	34	101	8.63321
258P4G3H_6269_R3_S90_L001_R2_001	58.0171	34	101	8.63321
258P4G3H_6269_S90_L001_R1_001	64.6379	34	101	9.17999
258P4G3H_6269_S90_L001_R2_001	58.6634	34	101	9.17999
258P4G3T_6269_R2_S91_L001_R1_001	78.1809	31	101	9.72285
258P4G3T_6269_R2_S91_L001_R2_001	74.7315	31	101	9.72285
258P4G3T_6269_R3_S91_L001_R1_001	77.5494	31	101	9.10399
258P4G3T_6269_R3_S91_L001_R2_001	72.9309	31	101	9.10399
258P4G3T_6269_S91_L001_R1_001	78.0969	31	101	9.70844
258P4G3T_6269_S91_L001_R2_001	73.3181	31	101	9.70844
258P4G5H_6269_R2_S92_L001_R1_001	65.2647	34	101	9.16535
258P4G5H_6269_R2_S92_L001_R2_001	61.0496	34	101	9.16535
258P4G5H_6269_R3_S92_L001_R1_001	64.6362	34	101	8.7533
258P4G5H_6269_R3_S92_L001_R2_001	59.1752	34	101	8.7533
258P4G5H_6269_S92_L001_R1_001	65.6129	34	101	9.42886
258P4G5H_6269_S92_L001_R2_001	59.8046	34	101	9.42886
258P4G5T_6269_R2_S93_L001_R1_001	80.8616	30	101	8.90567
258P4G5T_6269_R2_S93_L001_R2_001	77.4777	30	101	8.90567
258P4G5T_6269_R3_S93_L001_R1_001	80.3547	30	101	8.2915
258P4G5T_6269_R3_S93_L001_R2_001	75.8277	30	101	8.2915
258P4G5T_6269_S93_L001_R1_001	80.7014	30	101	8.79094
258P4G5T_6269_S93_L001_R2_001	75.9587	30	101	8.79094
258P4G7H_6269_R2_S94_L001_R1_001	63.7049	34	101	9.43617
258P4G7H_6269_R2_S94_L001_R2_001	58.926	34	101	9.43617
258P4G7H_6269_R3_S94_L001_R1_001	62.7369	34	101	8.93006
258P4G7H_6269_R3_S94_L001_R2_001	56.8933	34	101	8.93006
258P4G7H_6269_S94_L001_R1_001	63.5289	34	101	9.43659
258P4G7H_6269_S94_L001_R2_001	57.4286	34	101	9.43659
258P4G7T_6270_R2_S95_L001_R1_001	81.274	31	101	15.0354
258P4G7T_6270_R2_S95_L001_R2_001	76.5565	31	101	15.0354
258P4G7T_6270_R3_S95_L001_R1_001	80.8372	31	101	14.2655
258P4G7T_6270_R3_S95_L001_R2_001	75.0482	31	101	14.2655
258P4G7T_6270_S95_L001_R1_001	81.2804	31	101	15.0772
258P4G7T_6270_S95_L001_R2_001	75.1599	31	101	15.0772
258P4G9H_6270_R2_S96_L001_R1_001	68.6938	35	101	13.6668
258P4G9H_6270_R2_S96_L001_R2_001	62.7409	35	101	13.6668
258P4G9H_6270_R3_S96_L001_R1_001	67.8946	35	101	12.918
258P4G9H_6270_R3_S96_L001_R2_001	60.8699	35	101	12.918
258P4G9H_6270_S96_L001_R1_001	68.8399	35	101	13.8342
258P4G9H_6270_S96_L001_R2_001	61.2235	35	101	13.8342
258P4G9T_6270_R2_S97_L001_R1_001	84.6511	30	101	10.4377
258P4G9T_6270_R2_S97_L001_R2_001	81.6162	30	101	10.4377
258P4G9T_6270_R3_S97_L001_R1_001	84.4374	30	101	9.9469
258P4G9T_6270_R3_S97_L001_R2_001	80.3007	29	101	9.9469
258P4G9T_6270_S97_L001_R1_001	84.7672	30	101	10.6165
258P4G9T_6270_S97_L001_R2_001	80.3586	29	101	10.6165
258P4W20H_6270_R2_S106_L001_R1_001	54.9001	35	101	8.34061
258P4W20H_6270_R2_S106_L001_R2_001	50.8401	36	101	8.34061
258P4W20H_6270_R3_S106_L001_R1_001	54.0836	35	101	7.87485
258P4W20H_6270_R3_S106_L001_R2_001	48.7024	36	101	7.87485
258P4W20H_6270_S106_L001_R1_001	54.9664	35	101	8.38849
258P4W20H_6270_S106_L001_R2_001	49.6766	36	101	8.38849
258P4W20T_6270_R2_S107_L001_R1_001	61.648	33	101	4.52993
258P4W20T_6270_R2_S107_L001_R2_001	59.4046	33	101	4.52993
258P4W20T_6270_R3_S107_L001_R1_001	61.141	32	101	4.35225
258P4W20T_6270_R3_S107_L001_R2_001	57.7368	33	101	4.35225
258P4W20T_6270_S107_L001_R1_001	61.6748	32	101	4.61597
258P4W20T_6270_S107_L001_R2_001	57.953	33	101	4.61597
258P4W2H_6270_R2_S100_L001_R1_001	57.4441	36	101	11.4359
258P4W2H_6270_R2_S100_L001_R2_001	52.9728	36	101	11.4359
258P4W2H_6270_R3_S100_L001_R1_001	56.3628	36	101	10.8523
258P4W2H_6270_R3_S100_L001_R2_001	50.6964	36	101	10.8523
258P4W2H_6270_S100_L001_R1_001	57.2002	36	101	11.5721
258P4W2H_6270_S100_L001_R2_001	51.4254	36	101	11.5721
258P4W2T_6270_R2_S101_L001_R1_001	60.7007	37	101	6.05397
258P4W2T_6270_R2_S101_L001_R2_001	58.4609	38	101	6.05397
258P4W2T_6270_R3_S101_L001_R1_001	59.7987	37	101	5.74279
258P4W2T_6270_R3_S101_L001_R2_001	56.3844	37	101	5.74279
258P4W2T_6270_S101_L001_R1_001	60.5488	37	101	6.11257
258P4W2T_6270_S101_L001_R2_001	57.0136	37	101	6.11257
258P4W3H_6270_R2_S102_L001_R1_001	60.7329	36	101	16.5143
258P4W3H_6270_R2_S102_L001_R2_001	57.012	36	101	16.5143
258P4W3H_6270_R3_S102_L001_R1_001	59.6348	36	101	15.6803
258P4W3H_6270_R3_S102_L001_R2_001	54.9728	36	101	15.6803
258P4W3H_6270_S102_L001_R1_001	60.2594	36	101	16.6629
258P4W3H_6270_S102_L001_R2_001	55.681	36	101	16.6629
258P4W3T_6270_R2_S103_L001_R1_001	57.8977	34	101	3.65776
258P4W3T_6270_R2_S103_L001_R2_001	53.3424	36	101	3.65776
258P4W3T_6270_R3_S103_L001_R1_001	57.2345	34	101	3.46275
258P4W3T_6270_R3_S103_L001_R2_001	51.4112	36	101	3.46275
258P4W3T_6270_S103_L001_R1_001	57.8502	34	101	3.68155
258P4W3T_6270_S103_L001_R2_001	51.7073	36	101	3.68155
258P4W4H_6270_R2_S104_L001_R1_001	59.272	34	101	13.116
258P4W4H_6270_R2_S104_L001_R2_001	54.7904	35	101	13.116
258P4W4H_6270_R3_S104_L001_R1_001	58.327	34	101	12.3978
258P4W4H_6270_R3_S104_L001_R2_001	52.601	35	101	12.3978
258P4W4H_6270_S104_L001_R1_001	59.081	34	101	13.2316
258P4W4H_6270_S104_L001_R2_001	53.0749	35	101	13.2316
258P4W4T_6270_R2_S105_L001_R1_001	68.4549	33	101	10.8813
258P4W4T_6270_R2_S105_L001_R2_001	66.1907	34	101	10.8813
258P4W4T_6270_R3_S105_L001_R1_001	67.715	33	101	10.355
258P4W4T_6270_R3_S105_L001_R2_001	64.2357	33	101	10.355
258P4W4T_6270_S105_L001_R1_001	68.4835	33	101	11.0325
258P4W4T_6270_S105_L001_R2_001	64.7138	33	101	11.0325
259W1H_S15_L001_R1_001	64.0952	50	101	0.145741
259W1H_S15_L001_R2_001	68.0255	9	101	0.145741
259W1T_S14_L001_R1_001	47.6075	56	101	1.1935
259W1T_S14_L001_R2_001	70.5321	8	101	1.1935

## Sheet: Table S5
Sample	Dups	GC	Median len	Seqs
232G10H_S2_L001_R1_001_forward_paired	64.6949	36	.	.
232G10H_S2_L001_R2_001_reverse_paired	.	36	151	9.17443
232G10T_S1_L001_R1_001_forward_paired	79.8349	.	151	.
232G10T_S1_L001_R2_001_reverse_paired	.	.	.	9.42683
232G13H_S4_L001_R1_001_forward_paired	61.5365	.	.	8.01659
232G13H_S4_L001_R2_001_reverse_paired	.	.	151	.
232G13T_S3_L001_R1_001_forward_paired	.	.	.	9.98618
232G13T_S3_L001_R2_001_reverse_paired	.	31	151	.
232G14H_S9_L001_R1_001_forward_paired	48.653	50	60	0.014328
232G14H_S9_L001_R1_001_forward_unpaired	.	49	68	.
232G14H_S9_L001_R2_001_reverse_paired	89.6985	1	.	.
232G14H_S9_L001_R2_001_reverse_unpaired	77.1707	1	94	0.004411
232G14T_S8_L001_R1_001_forward_paired	.	.	.	0.03554
232G14T_S8_L001_R1_001_forward_unpaired	29.3588	47	70	0.067363
232G14T_S8_L001_R2_001_reverse_paired	92.1666	.	96	.
232G14T_S8_L001_R2_001_reverse_unpaired	85.7295	1	94	0.032837
232G3H_S11_L001_R1_001_forward_paired	.	48	48	.
232G3H_S11_L001_R1_001_forward_unpaired	54.0482	47	54	.
232G3H_S11_L001_R2_001_reverse_paired	.	2	.	0.153341
232G3H_S11_L001_R2_001_reverse_unpaired	.	.	92	0.045516
232G3T_S10_L001_R1_001_forward_paired	.	55	.	0.149368
232G3T_S10_L001_R1_001_forward_unpaired	.	.	.	.
232G3T_S10_L001_R2_001_reverse_paired	89.0686	.	92	.
232G3T_S10_L001_R2_001_reverse_unpaired	.	.	.	0.046099
232W3H_S6_L001_R1_001_forward_paired	.	.	151	9.81792
232W3H_S6_L001_R2_001_reverse_paired	50.2769	.	.	.
232W3T_S5_L001_R1_001_forward_paired	.	.	.	.
232W3T_S5_L001_R2_001_reverse_paired	.	.	151	6.33809
232W5H_S13_L001_R1_001_forward_paired	59.0819	53	100	0.032895
232W5H_S13_L001_R1_001_forward_unpaired	.	48	.	.
232W5H_S13_L001_R2_001_reverse_paired	.	.	.	0.032895
232W5H_S13_L001_R2_001_reverse_unpaired	64.0257	.	.	.
232W5T_S12_L001_R1_001_forward_paired	.	.	52	0.073367
232W5T_S12_L001_R1_001_forward_unpaired	41.6093	46	.	.
232W5T_S12_L001_R2_001_reverse_paired	.	1	92	.
232W5T_S12_L001_R2_001_reverse_unpaired	.	.	.	0.036407
232W6H_S8_L001_R1_001_forward_paired	60.9383	.	.	.
232W6H_S8_L001_R2_001_reverse_paired	.	36	151	11.5328
232W6T_S7_L001_R1_001_forward_paired	.	.	151	10.7652
232W6T_S7_L001_R2_001_reverse_paired	.	35	.	.
232p4G16H_6137_S1_L001_R1_001_forward_paired	70.981	.	100	.
232p4G16H_6137_S1_L001_R1_001_forward_unpaired	43.1644	34	88	.
232p4G16H_6137_S1_L001_R2_001_reverse_paired	66.5156	.	.	19.8136
232p4G16H_6137_S1_L001_R2_001_reverse_unpaired	23.7816	.	.	0.106595
232p4G16T_6137_S2_L001_R1_001_forward_paired	.	30	.	16.787
232p4G16T_6137_S2_L001_R1_001_forward_unpaired	64.7703	30	.	.
232p4G16T_6137_S2_L001_R2_001_reverse_paired	82.6409	.	.	.
232p4G16T_6137_S2_L001_R2_001_reverse_unpaired	39.0317	.	.	.
232p4G40T_6137_S3_L001_R1_001_forward_paired	80.2097	32	.	.
232p4G40T_6137_S3_L001_R1_001_forward_unpaired	.	.	88	.
232p4G40T_6137_S3_L001_R2_001_reverse_paired	.	.	100	21.5711
232p4G40T_6137_S3_L001_R2_001_reverse_unpaired	33.5841	.	100	0.102206
232p4W12H_6137_S4_L001_R1_001_forward_paired	.	.	.	.
232p4W12H_6137_S4_L001_R1_001_forward_unpaired	37.4014	.	86	.
232p4W12H_6137_S4_L001_R2_001_reverse_paired	71.6238	36	100	60.5486
232p4W12H_6137_S4_L001_R2_001_reverse_unpaired	18.1946	.	100	0.301406
232p4W12T_6137_S5_L001_R1_001_forward_paired	.	.	.	.
232p4W12T_6137_S5_L001_R1_001_forward_unpaired	.	.	.	3.03272
232p4W12T_6137_S5_L001_R2_001_reverse_paired	79.6831	.	100	54.8141
232p4W12T_6137_S5_L001_R2_001_reverse_unpaired	.	.	100	0.32054
232p4W18H_6137_S6_L001_R1_001_forward_paired	59.4153	.	100	.
232p4W18H_6137_S6_L001_R1_001_forward_unpaired	.	33	.	0.848059
232p4W18H_6137_S6_L001_R2_001_reverse_paired	.	.	100	17.4003
232p4W18H_6137_S6_L001_R2_001_reverse_unpaired	13.0347	33	100	0.098353
232p4W18T_6137_S7_L001_R1_001_forward_paired	.	37	.	18.444
232p4W18T_6137_S7_L001_R1_001_forward_unpaired	38.6268	.	88	1.27008
232p4W18T_6137_S7_L001_R2_001_reverse_paired	67.2411	38	.	.
232p4W18T_6137_S7_L001_R2_001_reverse_unpaired	20.3281	36	.	0.117158
232p4W21H_6137_S8_L001_R1_001_forward_paired	.	.	.	.
232p4W21H_6137_S8_L001_R1_001_forward_unpaired	.	.	88	1.10194
232p4W21H_6137_S8_L001_R2_001_reverse_paired	61.5116	.	.	17.8402
232p4W21H_6137_S8_L001_R2_001_reverse_unpaired	.	32	100	.
232p4W21T_6137_S9_L001_R1_001_forward_paired	83.7994	31	100	20.4
232p4W21T_6137_S9_L001_R1_001_forward_unpaired	.	.	90	.
232p4W21T_6137_S9_L001_R2_001_reverse_paired	.	31	100	.
232p4W21T_6137_S9_L001_R2_001_reverse_unpaired	37.4229	29	.	.
232p4W27H_6137_S10_L001_R1_001_forward_paired	71.7365	.	100	29.825
232p4W27H_6137_S10_L001_R1_001_forward_unpaired	.	35	88	1.19812
232p4W27H_6137_S10_L001_R2_001_reverse_paired	68.3056	34	100	.
232p4W27H_6137_S10_L001_R2_001_reverse_unpaired	20.8798	.	100	0.136709
232p4W27T_6137_S11_L001_R1_001_forward_paired	86.0822	.	.	51.149
232p4W27T_6137_S11_L001_R1_001_forward_unpaired	66.804	.	88	2.6999
232p4W27T_6137_S11_L001_R2_001_reverse_paired	84.7696	.	100	.
232p4W27T_6137_S11_L001_R2_001_reverse_unpaired	.	.	100	0.308215
232p5G12H_6137_S12_L001_R1_001_forward_paired	.	34	.	.
232p5G12H_6137_S12_L001_R1_001_forward_unpaired	.	32	88	.
232p5G12H_6137_S12_L001_R2_001_reverse_paired	71.4295	.	.	39.5598
232p5G12H_6137_S12_L001_R2_001_reverse_unpaired	28.2578	.	100	.
232p5G12T_6137_S13_L001_R1_001_forward_paired	.	.	100	.
232p5G12T_6137_S13_L001_R1_001_forward_unpaired	.	30	88	.
232p5G12T_6137_S13_L001_R2_001_reverse_paired	78.6932	.	100	15.849
232p5G12T_6137_S13_L001_R2_001_reverse_unpaired	.	28	.	0.068165
232p5G25H_6137_S14_L001_R1_001_forward_paired	75.3696	35	.	32.3258
232p5G25H_6137_S14_L001_R1_001_forward_unpaired	.	32	.	.
232p5G25H_6137_S14_L001_R2_001_reverse_paired	69.7887	34	100	.
232p5G25H_6137_S14_L001_R2_001_reverse_unpaired	.	.	100	.
232p5G26T_6137_S15_L001_R1_001_forward_paired	.	31	.	.
232p5G26T_6137_S15_L001_R1_001_forward_unpaired	60.7665	.	.	1.09154
232p5G26T_6137_S15_L001_R2_001_reverse_paired	77.4841	30	.	19.0202
232p5G26T_6137_S15_L001_R2_001_reverse_unpaired	37.738	.	100	0.093121
232p5G32H_6137_S16_L001_R1_001_forward_paired	75.592	34	.	32.462
232p5G32H_6137_S16_L001_R1_001_forward_unpaired	.	32	90	.
232p5G32H_6137_S16_L001_R2_001_reverse_unpaired	28.6129	31	100	0.168195
232p5G32T_6137_S17_L001_R1_001_forward_paired	.	30	.	14.6877
232p5G32T_6137_S17_L001_R1_001_forward_unpaired	.	.	88	.
232p5G32T_6137_S17_L001_R2_001_reverse_paired	.	29	100	.
232p5G32T_6137_S17_L001_R2_001_reverse_unpaired	.	.	.	0.070976
232p5W10H_6137_S20_L001_R1_001_forward_paired	.	.	.	27.4398
232p5W10H_6137_S20_L001_R1_001_forward_unpaired	34.1943	33	88	.
232p5W10H_6137_S20_L001_R2_001_reverse_paired	64.6156	34	100	.
232p5W10H_6137_S20_L001_R2_001_reverse_unpaired	19.1798	.	.	.
232p5W10T_6137_S21_L001_R1_001_forward_paired	.	.	.	.
232p5W10T_6137_S21_L001_R2_001_reverse_paired	80.747	32	.	23.5043
232p5W10T_6137_S21_L001_R2_001_reverse_unpaired	.	30	.	0.126774
232p5W17H_6137_S22_L001_R1_001_forward_paired	68.8306	36	100	29.1158
232p5W17H_6137_S22_L001_R1_001_forward_unpaired	.	36	.	.
232p5W17H_6137_S22_L001_R2_001_reverse_paired	64.48	37	100	.
232p5W17H_6137_S22_L001_R2_001_reverse_unpaired	18.5286	.	100	.
232p5W20H_6137_S23_L001_R1_001_forward_paired	.	37	.	26.1072
232p5W20H_6137_S23_L001_R1_001_forward_unpaired	.	36	.	.
232p5W20H_6137_S23_L001_R2_001_reverse_paired	65.7715	39	100	.
232p5W20H_6137_S23_L001_R2_001_reverse_unpaired	26.6063	34	100	.
232p5W20T_6137_S24_L001_R1_001_forward_paired	81.7282	.	.	45.1473
232p5W20T_6137_S24_L001_R1_001_forward_unpaired	.	.	86	.
232p5W20T_6137_S24_L001_R2_001_reverse_paired	.	.	100	.
232p5W20T_6137_S24_L001_R2_001_reverse_unpaired	.	.	.	0.281484
232p5W7H_6137_S18_L001_R1_001_forward_paired	.	.	.	.
232p5W7H_6137_S18_L001_R1_001_forward_unpaired	25.3168	33	.	.
232p5W7H_6137_S18_L001_R2_001_reverse_paired	58.451	.	.	19.9981
232p5W7H_6137_S18_L001_R2_001_reverse_unpaired	.	33	100	.
232p5W7T_6137_S19_L001_R1_001_forward_paired	67.8625	35	100	18.1076
232p5W7T_6137_S19_L001_R1_001_forward_unpaired	37.7664	32	88	1.08555
232p5W7T_6137_S19_L001_R2_001_reverse_paired	66.3333	36	100	.
232p5W7T_6137_S19_L001_R2_001_reverse_unpaired	20.8462	34	100	0.107559
232p6G17H_6137_S25_L001_R1_001_forward_paired	68.2655	34	100	14.8344
232p6G17H_6137_S25_L001_R1_001_forward_unpaired	40.3731	34	88	.
232p6G17H_6137_S25_L001_R2_001_reverse_paired	63.3714	.	100	.
232p6G17H_6137_S25_L001_R2_001_reverse_unpaired	20.0487	32	100	0.073137
232p6G17T_6137_S26_L001_R1_001_forward_paired	.	30	100	.
232p6G17T_6137_S26_L001_R1_001_forward_unpaired	.	30	.	.
232p6G17T_6137_S26_L001_R2_001_reverse_paired	80.0858	30	.	14.4054
232p6G17T_6137_S26_L001_R2_001_reverse_unpaired	36.3261	.	100	0.061058
232p6G20H_6137_S27_L001_R1_001_forward_paired	68.1598	.	100	15.7842
232p6G20H_6137_S27_L001_R1_001_forward_unpaired	40.4252	33	.	.
232p6G20H_6137_S27_L001_R2_001_reverse_paired	.	33	.	.
232p6G20H_6137_S27_L001_R2_001_reverse_unpaired	.	31	100	.
232p6G20T_6137_S28_L001_R1_001_forward_paired	81.9327	.	100	.
232p6G20T_6137_S28_L001_R1_001_forward_unpaired	60.8588	31	88	.
232p6G20T_6137_S28_L001_R2_001_reverse_paired	78.4918	30	100	16.1523
232p6G20T_6137_S28_L001_R2_001_reverse_unpaired	.	29	100	.
232p6G21H_6137_S29_L001_R1_001_forward_paired	.	34	.	14.9938
232p6G21H_6137_S29_L001_R1_001_forward_unpaired	40.1491	.	.	0.857773
232p6G21H_6137_S29_L001_R2_001_reverse_paired	.	34	.	.
232p6G21H_6137_S29_L001_R2_001_reverse_unpaired	.	.	.	.
232p6G21T_6137_S30_L001_R1_001_forward_paired	80.4278	30	100	.
232p6G21T_6137_S30_L001_R1_001_forward_unpaired	57.338	30	.	0.587241
232p6G21T_6137_S30_L001_R2_001_reverse_paired	77.3071	.	100	13.7496
232p6G21T_6137_S30_L001_R2_001_reverse_unpaired	34.593	28	100	0.065201
232p6W11H_6137_S31_L001_R1_001_forward_paired	.	.	100	12.7429
232p6W11H_6137_S31_L001_R1_001_forward_unpaired	.	.	.	.
232p6W11H_6137_S31_L001_R2_001_reverse_paired	53.9907	.	.	.
232p6W11H_6137_S31_L001_R2_001_reverse_unpaired	15.1467	.	.	.
232p6W11T_6137_S32_L001_R1_001_forward_paired	72.0106	.	100	15.2042
232p6W11T_6137_S32_L001_R2_001_reverse_paired	69.6608	32	100	.
232p6W11T_6137_S32_L001_R2_001_reverse_unpaired	31.0149	30	100	0.116947
232p6W13H_6137_S33_L001_R1_001_forward_paired	63.9542	.	.	.
232p6W13H_6137_S33_L001_R1_001_forward_unpaired	.	35	.	.
232p6W13H_6137_S33_L001_R2_001_reverse_paired	.	36	100	22.9665
232p6W13H_6137_S33_L001_R2_001_reverse_unpaired	14.3755	33	.	.
232p6W13T_6137_S34_L001_R1_001_forward_paired	.	.	.	16.5257
232p6W13T_6137_S34_L001_R1_001_forward_unpaired	55.4522	.	88	1.37969
232p6W13T_6137_S34_L001_R2_001_reverse_paired	.	.	100	.
232p6W13T_6137_S34_L001_R2_001_reverse_unpaired	32.4514	29	.	.
232p6W15H_6137_S35_L001_R1_001_forward_paired	68.322	33	100	17.5904
232p6W15H_6137_S35_L001_R1_001_forward_unpaired	41.4702	32	88	1.14532
232p6W15H_6137_S35_L001_R2_001_reverse_paired	.	.	100	.
232p6W15H_6137_S35_L001_R2_001_reverse_unpaired	.	31	100	.
232p6W15T_6137_S36_L001_R1_001_forward_paired	.	.	100	.
232p6W15T_6137_S36_L001_R1_001_forward_unpaired	59.2676	31	.	.
232p6W15T_6137_S36_L001_R2_001_reverse_paired	82.7439	.	100	20.8734
232p6W15T_6137_S36_L001_R2_001_reverse_unpaired	39.4843	30	.	.
232p6W23H_6137_S37_L001_R1_001_forward_paired	.	35	100	26.4593
232p6W23H_6137_S37_L001_R1_001_forward_unpaired	.	.	88	1.12098
232p6W23H_6137_S37_L001_R2_001_reverse_paired	63.1579	.	100	.
232p6W23H_6137_S37_L001_R2_001_reverse_unpaired	.	.	100	0.123917
232p6W23T_6137_S38_L001_R1_001_forward_paired	71.5404	34	100	.
232p6W23T_6137_S38_L001_R1_001_forward_unpaired	44.3982	29	.	.
232p6W23T_6137_S38_L001_R2_001_reverse_paired	69.0128	.	.	20.5001
232p6W23T_6137_S38_L001_R2_001_reverse_unpaired	25.8965	31	100	.
247G15T_S3_L001_R1_001_forward_paired	.	54	100	.
247G15T_S3_L001_R1_001_forward_unpaired	50.5174	.	100	0.167962
247G15T_S3_L001_R2_001_reverse_paired	93.2751	1	92	0.102856
247G15T_S3_L001_R2_001_reverse_unpaired	86.2429	1	92	0.034375
247G2H_S2_L001_R1_001_forward_paired	70.3872	57	.	0.035515
247G2H_S2_L001_R1_001_forward_unpaired	.	.	100	.
247G2H_S2_L001_R2_001_reverse_paired	.	2	92	.
247G2H_S2_L001_R2_001_reverse_unpaired	.	1	92	0.011404
247G2T_S1_L001_R1_001_forward_paired	73.276	.	100	0.266031
247G2T_S1_L001_R1_001_forward_unpaired	.	51	.	0.512395
247G2T_S1_L001_R2_001_reverse_paired	.	.	.	.
247G2T_S1_L001_R2_001_reverse_unpaired	.	.	92	.
247W15H_S5_L001_R1_001_forward_paired	.	47	60	0.025098
247W15H_S5_L001_R1_001_forward_unpaired	.	48	70	0.031792
247W15H_S5_L001_R2_001_reverse_paired	88.0469	2	.	.
247W15H_S5_L001_R2_001_reverse_unpaired	.	.	.	0.007909
247W15T_S4_L001_R1_001_forward_paired	53.6072	.	72	0.022469
247W15T_S4_L001_R1_001_forward_unpaired	46.1377	.	.	.
247W15T_S4_L001_R2_001_reverse_paired	90.6449	.	92	.
247W15T_S4_L001_R2_001_reverse_unpaired	.	1	.	.
247W7H_S7_L001_R1_001_forward_paired	.	.	.	0.017586
247W7H_S7_L001_R1_001_forward_unpaired	28.9782	.	.	0.030768
247W7H_S7_L001_R2_001_reverse_paired	.	2	92	.
247W7T_S6_L001_R1_001_forward_paired	.	.	.	0.089203
247W7T_S6_L001_R1_001_forward_unpaired	35.4498	.	.	.
247W7T_S6_L001_R2_001_reverse_paired	94.1392	.	.	.
247W7T_S6_L001_R2_001_reverse_unpaired	.	1	96	0.03055
247p3G10H_6137_S41_L001_R1_001_forward_paired	.	34	100	.
247p3G10H_6137_S41_L001_R1_001_forward_unpaired	.	.	.	0.668593
247p3G10H_6137_S41_L001_R2_001_reverse_paired	62.2943	34	.	12.5506
247p3G10H_6137_S41_L001_R2_001_reverse_unpaired	21.6689	.	.	.
247p3G10T_6137_S42_L001_R1_001_forward_paired	.	.	100	13.8253
247p3G10T_6137_S42_L001_R1_001_forward_unpaired	61.8846	.	.	0.666571
247p3G10T_6137_S42_L001_R2_001_reverse_paired	79.2124	29	.	.
247p3G10T_6137_S42_L001_R2_001_reverse_unpaired	.	28	100	0.069908
247p3G12H_6137_S43_L001_R1_001_forward_paired	.	.	.	.
247p3G12H_6137_S43_L001_R1_001_forward_unpaired	40.2864	33	.	0.811546
247p3G12H_6137_S43_L001_R2_001_reverse_paired	62.1269	.	.	12.7372
247p3G12H_6137_S43_L001_R2_001_reverse_unpaired	.	.	100	0.07616
247p3G12T_6137_S44_L001_R1_001_forward_paired	.	30	.	.
247p3G12T_6137_S44_L001_R1_001_forward_unpaired	59.235	31	88	0.803056
247p3G12T_6137_S44_L001_R2_001_reverse_paired	.	30	.	13.8009
247p3G12T_6137_S44_L001_R2_001_reverse_unpaired	.	29	100	.
247p3G18H_6137_S45_L001_R1_001_forward_paired	63.7724	34	100	10.4533
247p3G18H_6137_S45_L001_R1_001_forward_unpaired	36.7969	.	88	.
247p3G18H_6137_S45_L001_R2_001_reverse_paired	59.573	34	100	.
247p3G18H_6137_S45_L001_R2_001_reverse_unpaired	20.1158	.	100	.
247p3G18T_6137_S46_L001_R1_001_forward_paired	.	.	.	14.011
247p3G18T_6137_S46_L001_R1_001_forward_unpaired	57.7738	30	88	0.704075
247p3G18T_6137_S46_L001_R2_001_reverse_unpaired	.	.	.	0.069094
247p3G9H_6137_S39_L001_R1_001_forward_paired	.	.	.	.
247p3G9H_6137_S39_L001_R1_001_forward_unpaired	38.6109	.	.	.
247p3G9H_6137_S39_L001_R2_001_reverse_paired	62.059	.	100	14.4563
247p3G9H_6137_S39_L001_R2_001_reverse_unpaired	20.5614	.	.	0.071357
247p3G9T_6137_S40_L001_R1_001_forward_paired	81.1615	.	.	16.6872
247p3G9T_6137_S40_L001_R1_001_forward_unpaired	.	30	.	0.949197
247p3G9T_6137_S40_L001_R2_001_reverse_paired	77.9209	30	100	.
247p3G9T_6137_S40_L001_R2_001_reverse_unpaired	35.8442	29	100	.
247p3W10H_6136_S45_L001_R1_001_forward_paired	.	.	100	24.7881
247p3W10H_6136_S45_L001_R1_001_forward_unpaired	37.9497	.	88	1.46935
247p3W10H_6136_S45_L001_R2_001_reverse_paired	.	35	.	.
247p3W10H_6136_S45_L001_R2_001_reverse_unpaired	16.8761	33	.	0.117942
247p3W10T_6136_S44_L001_R1_001_forward_paired	81.6924	32	.	.
247p3W10T_6136_S44_L001_R1_001_forward_unpaired	.	.	88	.
247p3W10T_6136_S44_L001_R2_001_reverse_paired	.	31	.	30.8996
247p3W10T_6136_S44_L001_R2_001_reverse_unpaired	.	29	.	.
247p3W11H_6136_S43_L001_R1_001_forward_paired	.	.	.	21.1247
247p3W11H_6136_S43_L001_R1_001_forward_unpaired	.	.	86	1.47999
247p3W11H_6136_S43_L001_R2_001_reverse_paired	60.2405	.	100	.
247p3W11H_6136_S43_L001_R2_001_reverse_unpaired	.	.	100	.
247p3W11T_6136_S42_L001_R1_001_forward_paired	.	31	.	16.5026
247p3W11T_6136_S42_L001_R1_001_forward_unpaired	59.9376	28	.	0.838219
247p3W11T_6136_S42_L001_R2_001_reverse_paired	77.7292	.	100	.
247p3W11T_6136_S42_L001_R2_001_reverse_unpaired	44.0545	28	100	.
247p3W2H_6137_S47_L001_R1_001_forward_paired	66.6652	.	.	.
247p3W2H_6137_S47_L001_R1_001_forward_unpaired	33.9986	35	90	.
247p3W2H_6137_S47_L001_R2_001_reverse_paired	.	36	100	26.5386
247p3W2H_6137_S47_L001_R2_001_reverse_unpaired	17.0349	33	100	0.14098
247p3W2T_6136_S48_L001_R1_001_forward_paired	71.9074	.	.	21.5572
247p3W2T_6136_S48_L001_R1_001_forward_unpaired	45.6697	.	.	.
247p3W2T_6136_S48_L001_R2_001_reverse_paired	69.3895	.	.	.
247p3W2T_6136_S48_L001_R2_001_reverse_unpaired	.	.	.	.
247p3W3H_6136_S47_L001_R1_001_forward_paired	.	35	.	.
247p3W3H_6136_S47_L001_R1_001_forward_unpaired	37.8881	33	86	1.96299
247p3W3H_6136_S47_L001_R2_001_reverse_paired	60.5107	.	100	20.7019
247p3W3H_6136_S47_L001_R2_001_reverse_unpaired	.	.	.	.
247p3W3T_6136_S46_L001_R1_001_forward_paired	68.7879	.	100	.
247p3W3T_6136_S46_L001_R1_001_forward_unpaired	48.0346	.	.	.
247p3W3T_6136_S46_L001_R2_001_reverse_paired	65.9021	33	.	17.9732
247p3W3T_6136_S46_L001_R2_001_reverse_unpaired	.	.	100	0.113248
247p4G11H_6136_S37_L001_R1_001_forward_paired	.	35	.	30.916
247p4G11H_6136_S37_L001_R1_001_forward_unpaired	.	.	.	1.5484
247p4G11H_6136_S37_L001_R2_001_reverse_paired	.	.	100	.
247p4G11H_6136_S37_L001_R2_001_reverse_unpaired	22.7641	32	.	0.137326
247p4G11T_6136_S36_L001_R1_001_forward_paired	.	31	.	25.2818
247p4G11T_6136_S36_L001_R1_001_forward_unpaired	.	.	.	0.960631
247p4G11T_6136_S36_L001_R2_001_reverse_paired	78.5279	.	.	.
247p4G11T_6136_S36_L001_R2_001_reverse_unpaired	37.104	.	.	.
247p4G13H_6136_S35_L001_R1_001_forward_paired	.	35	.	.
247p4G13H_6136_S35_L001_R1_001_forward_unpaired	40.8012	34	.	1.68984
247p4G13H_6136_S35_L001_R2_001_reverse_paired	.	.	.	31.976
247p4G13H_6136_S35_L001_R2_001_reverse_unpaired	20.7092	33	100	0.128659
247p4G13T_6136_S34_L001_R1_001_forward_paired	84.6959	.	.	.
247p4G13T_6136_S34_L001_R1_001_forward_unpaired	.	32	.	1.63623
247p4G13T_6136_S34_L001_R2_001_reverse_paired	81.3638	31	100	31.92
247p4G13T_6136_S34_L001_R2_001_reverse_unpaired	.	.	.	.
247p4G3H_6136_S41_L001_R1_001_forward_paired	.	34	.	.
247p4G3H_6136_S41_L001_R1_001_forward_unpaired	.	.	88	.
247p4G3H_6136_S41_L001_R2_001_reverse_paired	.	35	100	16.9858
247p4G3H_6136_S41_L001_R2_001_reverse_unpaired	26.8383	30	100	0.109992
247p4G3T_6136_S40_L001_R1_001_forward_paired	.	.	.	26.0577
247p4G3T_6136_S40_L001_R1_001_forward_unpaired	63.4915	32	.	.
247p4G3T_6136_S40_L001_R2_001_reverse_paired	79.6004	.	.	.
247p4G3T_6136_S40_L001_R2_001_reverse_unpaired	.	.	.	.
247p4G6H_6136_S39_L001_R1_001_forward_paired	.	35	.	36.3101
247p4G6H_6136_S39_L001_R1_001_forward_unpaired	41.335	.	.	.
247p4G6H_6136_S39_L001_R2_001_reverse_paired	68.3966	.	100	.
247p4G6H_6136_S39_L001_R2_001_reverse_unpaired	22.1286	.	100	0.143358
247p4G6T_6136_S38_L001_R1_001_forward_paired	.	.	.	.
247p4G6T_6136_S38_L001_R1_001_forward_unpaired	57.951	.	.	.
247p4G6T_6136_S38_L001_R2_001_reverse_paired	.	.	.	31.2371
247p4G6T_6136_S38_L001_R2_001_reverse_unpaired	.	30	100	.
247p4W12H_6136_S31_L001_R1_001_forward_paired	67.8004	35	100	31.1048
247p4W12H_6136_S31_L001_R1_001_forward_unpaired	.	.	88	.
247p4W12H_6136_S31_L001_R2_001_reverse_unpaired	.	.	100	.
247p4W12T_6136_S30_L001_R1_001_forward_paired	.	.	100	.
247p4W12T_6136_S30_L001_R1_001_forward_unpaired	.	31	.	.
247p4W12T_6136_S30_L001_R2_001_reverse_paired	.	33	100	19.5074
247p4W12T_6136_S30_L001_R2_001_reverse_unpaired	.	30	.	.
247p4W14H_6136_S29_L001_R1_001_forward_paired	64.8891	35	100	22.1008
247p4W14H_6136_S29_L001_R1_001_forward_unpaired	21.7852	33	.	.
247p4W14H_6136_S29_L001_R2_001_reverse_paired	58.6129	.	100	.
247p4W14H_6136_S29_L001_R2_001_reverse_unpaired	.	.	.	0.107413
247p4W14T_6136_S28_L001_R1_001_forward_paired	.	.	.	15.9068
247p4W14T_6136_S28_L001_R1_001_forward_unpaired	41.805	.	.	0.759742
247p4W14T_6136_S28_L001_R2_001_reverse_paired	66.1807	34	100	.
247p4W14T_6136_S28_L001_R2_001_reverse_unpaired	.	30	.	.
247p4W9H_6136_S33_L001_R1_001_forward_paired	54.778	.	100	.
247p4W9H_6136_S33_L001_R1_001_forward_unpaired	.	.	86	.
247p4W9H_6136_S33_L001_R2_001_reverse_paired	51.6677	.	.	11.8026
247p4W9H_6136_S33_L001_R2_001_reverse_unpaired	11.4355	33	100	0.05796
247p4W9T_6136_S32_L001_R1_001_forward_paired	.	.	100	.
247p4W9T_6136_S32_L001_R1_001_forward_unpaired	38.5959	.	.	.
247p4W9T_6136_S32_L001_R2_001_reverse_paired	.	.	.	13.5742
247p4W9T_6136_S32_L001_R2_001_reverse_unpaired	.	.	100	0.079662
253P2W10H_6269_R2_S1_L001_R1_001_forward_paired	.	.	.	.
253P2W10H_6269_R2_S1_L001_R1_001_forward_unpaired	.	.	88	0.774083
253P2W10H_6269_R2_S1_L001_R2_001_reverse_paired	.	35	.	14.3415
253P2W10H_6269_R2_S1_L001_R2_001_reverse_unpaired	.	.	.	.
253P2W10H_6269_R3_S1_L001_R1_001_forward_paired	63.8537	34	100	.
253P2W10H_6269_R3_S1_L001_R1_001_forward_unpaired	36.7536	.	88	0.742554
253P2W10H_6269_R3_S1_L001_R2_001_reverse_paired	57.7135	34	100	13.4503
253P2W10H_6269_R3_S1_L001_R2_001_reverse_unpaired	.	32	100	0.065908
253P2W10H_6269_S1_L001_R1_001_forward_paired	.	34	.	14.3654
253P2W10H_6269_S1_L001_R1_001_forward_unpaired	38.0731	.	.	0.748717
253P2W10H_6269_S1_L001_R2_001_reverse_paired	.	.	.	.
253P2W10H_6269_S1_L001_R2_001_reverse_unpaired	23.6022	30	100	0.078586
253P2W10T_6269_R2_S2_L001_R1_001_forward_paired	79.9784	.	100	7.46157
253P2W10T_6269_R2_S2_L001_R1_001_forward_unpaired	61.4589	.	.	.
253P2W10T_6269_R2_S2_L001_R2_001_reverse_paired	.	30	100	.
253P2W10T_6269_R2_S2_L001_R2_001_reverse_unpaired	.	.	100	.
253P2W10T_6269_R3_S2_L001_R1_001_forward_paired	79.3914	.	.	7.04985
253P2W10T_6269_R3_S2_L001_R1_001_forward_unpaired	60.3331	.	.	.
253P2W10T_6269_R3_S2_L001_R2_001_reverse_paired	76.4813	30	.	.
253P2W10T_6269_R3_S2_L001_R2_001_reverse_unpaired	30.9095	.	.	.
253P2W10T_6269_S2_L001_R1_001_forward_paired	79.9309	.	100	7.50631
253P2W10T_6269_S2_L001_R1_001_forward_unpaired	61.2739	29	.	0.376901
253P2W10T_6269_S2_L001_R2_001_reverse_paired	76.7673	30	.	.
253P2W10T_6269_S2_L001_R2_001_reverse_unpaired	.	27	.	.
253P2W14H_6269_R2_S5_L001_R1_001_forward_paired	52.148	35	.	.
253P2W14H_6269_R2_S5_L001_R1_001_forward_unpaired	25.5097	.	.	.
253P2W14H_6269_R2_S5_L001_R2_001_reverse_paired	.	.	100	7.53278
253P2W14H_6269_R3_S5_L001_R1_001_forward_paired	51.4631	.	100	7.18634
253P2W14H_6269_R3_S5_L001_R1_001_forward_unpaired	.	35	.	0.312386
253P2W14H_6269_R3_S5_L001_R2_001_reverse_paired	47.4446	.	.	.
253P2W14H_6269_R3_S5_L001_R2_001_reverse_unpaired	.	.	100	0.033548
253P2W14H_6269_S5_L001_R1_001_forward_paired	52.1887	35	100	7.6366
253P2W14H_6269_S5_L001_R1_001_forward_unpaired	25.7644	.	86	.
253P2W14H_6269_S5_L001_R2_001_reverse_paired	47.8595	35	100	.
253P2W14H_6269_S5_L001_R2_001_reverse_unpaired	14.2881	.	100	.
253P2W14T_6269_R2_S6_L001_R1_001_forward_paired	.	.	100	.
253P2W14T_6269_R2_S6_L001_R1_001_forward_unpaired	.	.	.	.
253P2W14T_6269_R2_S6_L001_R2_001_reverse_paired	60.4716	.	.	3.48933
253P2W14T_6269_R2_S6_L001_R2_001_reverse_unpaired	27.6254	.	.	0.027815
253P2W14T_6269_R3_S6_L001_R1_001_forward_paired	61.1808	32	.	3.29452
253P2W14T_6269_R3_S6_L001_R1_001_forward_unpaired	.	31	88	0.250987
253P2W14T_6269_R3_S6_L001_R2_001_reverse_paired	58.6622	34	100	.
253P2W14T_6269_R3_S6_L001_R2_001_reverse_unpaired	.	.	100	0.021703
253P2W14T_6269_S6_L001_R1_001_forward_paired	61.8774	32	.	.
253P2W14T_6269_S6_L001_R1_001_forward_unpaired	.	30	.	0.255308
253P2W14T_6269_S6_L001_R2_001_reverse_paired	59.0467	34	100	3.49852
253P2W14T_6269_S6_L001_R2_001_reverse_unpaired	.	28	100	0.026224
253P2W15H_6269_R2_S3_L001_R1_001_forward_paired	.	.	100	10.6299
253P2W15H_6269_R2_S3_L001_R1_001_forward_unpaired	.	.	86	.
253P2W15H_6269_R2_S3_L001_R2_001_reverse_paired	.	35	.	.
253P2W15H_6269_R2_S3_L001_R2_001_reverse_unpaired	.	32	.	.
253P2W15H_6269_R3_S3_L001_R1_001_forward_paired	.	35	.	.
253P2W15H_6269_R3_S3_L001_R1_001_forward_unpaired	26.9949	.	.	.
253P2W15H_6269_R3_S3_L001_R2_001_reverse_paired	.	35	.	10.0962
253P2W15H_6269_S3_L001_R1_001_forward_paired	.	35	.	.
253P2W15H_6269_S3_L001_R1_001_forward_unpaired	27.7245	34	88	.
253P2W15H_6269_S3_L001_R2_001_reverse_paired	51.9375	35	.	10.7377
253P2W15H_6269_S3_L001_R2_001_reverse_unpaired	.	.	.	.
253P2W15T_6269_R2_S4_L001_R1_001_forward_paired	.	32	.	.
253P2W15T_6269_R2_S4_L001_R1_001_forward_unpaired	46.5364	.	86	.
253P2W15T_6269_R2_S4_L001_R2_001_reverse_paired	.	.	.	6.22372
253P2W15T_6269_R2_S4_L001_R2_001_reverse_unpaired	26.8816	30	100	0.038052
253P2W15T_6269_R3_S4_L001_R1_001_forward_paired	67.9911	32	.	.
253P2W15T_6269_R3_S4_L001_R1_001_forward_unpaired	45.3402	.	.	0.322224
253P2W15T_6269_R3_S4_L001_R2_001_reverse_paired	64.9227	31	.	5.85944
253P2W15T_6269_R3_S4_L001_R2_001_reverse_unpaired	.	.	.	0.028598
253P2W15T_6269_S4_L001_R1_001_forward_paired	68.7715	.	100	.
253P2W15T_6269_S4_L001_R1_001_forward_unpaired	46.4329	.	.	0.319485
253P2W15T_6269_S4_L001_R2_001_reverse_paired	65.3006	31	.	6.23376
253P2W15T_6269_S4_L001_R2_001_reverse_unpaired	28.0313	28	100	0.034968
253P2W8H_6269_R2_S7_L001_R1_001_forward_paired	.	34	.	.
253P2W8H_6269_R2_S7_L001_R1_001_forward_unpaired	35.0568	.	.	0.548099
253P2W8H_6269_R2_S7_L001_R2_001_reverse_paired	.	.	.	12.56
253P2W8H_6269_R2_S7_L001_R2_001_reverse_unpaired	.	.	.	.
253P2W8H_6269_R3_S7_L001_R1_001_forward_paired	.	34	.	.
253P2W8H_6269_R3_S7_L001_R1_001_forward_unpaired	.	.	88	0.540133
253P2W8H_6269_R3_S7_L001_R2_001_reverse_paired	.	34	100	11.97
253P2W8H_6269_R3_S7_L001_R2_001_reverse_unpaired	14.9992	.	.	.
253P2W8H_6269_S7_L001_R1_001_forward_paired	.	34	100	12.7695
253P2W8H_6269_S7_L001_R1_001_forward_unpaired	34.5676	31	.	.
253P2W8H_6269_S7_L001_R2_001_reverse_paired	.	.	100	.
253P2W8H_6269_S7_L001_R2_001_reverse_unpaired	21.4447	30	100	0.067625
253P2W8T_6269_R2_S8_L001_R1_001_forward_paired	71.1275	.	.	.
253P2W8T_6269_R2_S8_L001_R1_001_forward_unpaired	51.9693	27	86	0.409786
253P2W8T_6269_R2_S8_L001_R2_001_reverse_paired	67.1246	32	.	4.31593
253P2W8T_6269_R2_S8_L001_R2_001_reverse_unpaired	.	27	.	0.057239
253P2W8T_6269_R3_S8_L001_R1_001_forward_paired	70.6256	31	.	4.09719
253P2W8T_6269_R3_S8_L001_R1_001_forward_unpaired	.	28	.	0.381406
253P2W8T_6269_R3_S8_L001_R2_001_reverse_paired	65.847	.	.	.
253P2W8T_6269_R3_S8_L001_R2_001_reverse_unpaired	.	.	.	0.03796
253P2W8T_6269_S8_L001_R1_001_forward_paired	.	.	100	.
253P2W8T_6269_S8_L001_R1_001_forward_unpaired	.	27	.	0.394944
253P2W8T_6269_S8_L001_R2_001_reverse_paired	.	31	.	4.34184
253P2W8T_6269_S8_L001_R2_001_reverse_unpaired	44.5739	.	.	0.055519
253p2G13H_6136_S5_L001_R1_001_forward_paired	.	.	0	0
253p2G13H_6136_S5_L001_R1_001_forward_unpaired	0	.	0	.
253p2G13H_6136_S5_L001_R2_001_reverse_paired	0	0	.	0
253p2G13H_6136_S5_L001_R2_001_reverse_unpaired	.	0	.	.
253p2G13T_6136_S4_L001_R1_001_forward_paired	80.0677	.	.	.
253p2G13T_6136_S4_L001_R1_001_forward_unpaired	.	29	88	1.15005
253p2G13T_6136_S4_L001_R2_001_reverse_paired	.	.	100	25.3348
253p2G13T_6136_S4_L001_R2_001_reverse_unpaired	34.7771	.	.	.
253p2G2H_6136_S9_L001_R1_001_forward_paired	.	34	100	.
253p2G2H_6136_S9_L001_R1_001_forward_unpaired	43.0847	.	.	.
253p2G2H_6136_S9_L001_R2_001_reverse_paired	64.1485	.	100	17.198
253p2G2H_6136_S9_L001_R2_001_reverse_unpaired	.	.	.	0.089798
253p2G2T_6136_S8_L001_R1_001_forward_paired	81.8191	32	.	.
253p2G2T_6136_S8_L001_R1_001_forward_unpaired	55.1969	31	90	.
253p2G2T_6136_S8_L001_R2_001_reverse_paired	.	.	100	20.6064
253p2G2T_6136_S8_L001_R2_001_reverse_unpaired	.	30	100	.
253p2G8H_6136_S7_L001_R1_001_forward_paired	.	31	.	.
253p2G8H_6136_S7_L001_R1_001_forward_unpaired	61.3646	31	86	.
253p2G8H_6136_S7_L001_R2_001_reverse_paired	.	31	100	27.1748
253p2G8H_6136_S7_L001_R2_001_reverse_unpaired	39.1498	.	.	.
253p2G8T_6136_S6_L001_R1_001_forward_paired	.	34	.	.
253p2G8T_6136_S6_L001_R1_001_forward_unpaired	.	32	.	.
253p2G8T_6136_S6_L001_R2_001_reverse_paired	.	.	.	33.3556
253p2G8T_6136_S6_L001_R2_001_reverse_unpaired	.	.	.	.
253p5G10H_6136_S21_L001_R1_001_forward_paired	67.7785	.	100	19.6944
253p5G10H_6136_S21_L001_R1_001_forward_unpaired	38.1638	32	88	0.89228
253p5G10H_6136_S21_L001_R2_001_reverse_paired	64.0585	.	.	.
253p5G10H_6136_S21_L001_R2_001_reverse_unpaired	22.9128	.	.	.
253p5G10T_6136_S20_L001_R1_001_forward_paired	.	.	100	.
253p5G10T_6136_S20_L001_R1_001_forward_unpaired	.	.	.	1.21066
253p5G10T_6136_S20_L001_R2_001_reverse_paired	.	29	.	29.5354
253p5G10T_6136_S20_L001_R2_001_reverse_unpaired	39.835	28	.	.
253p5G11H_6136_S19_L001_R1_001_forward_paired	73.0017	31	.	15.3525
253p5G11H_6136_S19_L001_R1_001_forward_unpaired	52.9096	.	86	.
253p5G11H_6136_S19_L001_R2_001_reverse_paired	.	.	100	.
253p5G11H_6136_S19_L001_R2_001_reverse_unpaired	.	27	.	0.16319
253p5G11T_6136_S18_L001_R1_001_forward_paired	83.5805	.	.	25.1147
253p5G11T_6136_S18_L001_R1_001_forward_unpaired	.	30	86	1.37202
253p5G11T_6136_S18_L001_R2_001_reverse_paired	.	.	.	.
253p5G11T_6136_S18_L001_R2_001_reverse_unpaired	36.5628	28	.	0.127184
253p5G5H_6136_S25_L001_R1_001_forward_paired	75.1319	.	.	22.7849
253p5G5H_6136_S25_L001_R1_001_forward_unpaired	.	34	86	1.33693
253p5G5H_6136_S25_L001_R2_001_reverse_paired	71.2514	34	.	.
253p5G5H_6136_S25_L001_R2_001_reverse_unpaired	30.1938	31	100	.
253p5G5T_6136_S24_L001_R1_001_forward_paired	85.1525	.	100	17.43
253p5G5T_6136_S24_L001_R1_001_forward_unpaired	66.7412	.	.	1.27836
253p5G5T_6136_S24_L001_R2_001_reverse_paired	.	30	.	.
253p5G5T_6136_S24_L001_R2_001_reverse_unpaired	.	27	.	.
253p5G9H_6136_S23_L001_R1_001_forward_paired	.	34	.	22.4394
253p5G9H_6136_S23_L001_R1_001_forward_unpaired	.	31	88	1.24771
253p5G9H_6136_S23_L001_R2_001_reverse_paired	64.6516	.	100	.
253p5G9H_6136_S23_L001_R2_001_reverse_unpaired	22.3259	31	.	0.13055
253p5G9T_6136_S22_L001_R1_001_forward_paired	82.3539	.	.	.
253p5G9T_6136_S22_L001_R1_001_forward_unpaired	.	.	.	0.860957
253p5G9T_6136_S22_L001_R2_001_reverse_paired	.	.	100	18.6065
253p5G9T_6136_S22_L001_R2_001_reverse_unpaired	.	.	100	0.087712
253p5W12H_6136_S13_L001_R1_001_forward_paired	.	35	.	34.3556
253p5W12H_6136_S13_L001_R1_001_forward_unpaired	.	.	.	2.47182
253p5W12H_6136_S13_L001_R2_001_reverse_paired	.	.	100	.
253p5W12H_6136_S13_L001_R2_001_reverse_unpaired	.	.	100	0.149297
253p5W12T_6136_S12_L001_R1_001_forward_paired	.	.	.	.
253p5W12T_6136_S12_L001_R1_001_forward_unpaired	50.6514	.	.	.
253p5W12T_6136_S12_L001_R2_001_reverse_paired	69.8951	33	.	14.6366
253p5W12T_6136_S12_L001_R2_001_reverse_unpaired	31.3463	.	.	.
253p5W19H_6136_S11_L001_R1_001_forward_paired	61.9794	35	100	19.3884
253p5W19H_6136_S11_L001_R1_001_forward_unpaired	33.7745	.	.	.
253p5W19H_6136_S11_L001_R2_001_reverse_paired	.	35	100	.
253p5W19H_6136_S11_L001_R2_001_reverse_unpaired	20.4184	.	.	0.107653
253p5W19T_6136_S10_L001_R1_001_forward_paired	65.0509	34	.	.
253p5W19T_6136_S10_L001_R1_001_forward_unpaired	42.8998	31	88	.
253p5W19T_6136_S10_L001_R2_001_reverse_paired	.	.	100	10.2548
253p5W19T_6136_S10_L001_R2_001_reverse_unpaired	.	31	.	.
253p5W2H_6136_S17_L001_R1_001_forward_paired	67.1709	.	100	.
253p5W2H_6136_S17_L001_R1_001_forward_unpaired	34.021	33	88	1.0698
253p5W2H_6136_S17_L001_R2_001_reverse_paired	.	35	100	23.3575
253p5W2H_6136_S17_L001_R2_001_reverse_unpaired	.	.	.	.
253p5W2T_6136_S16_L001_R1_001_forward_paired	81.9912	.	.	30.2017
253p5W2T_6136_S16_L001_R1_001_forward_unpaired	58.5104	32	.	1.92273
253p5W2T_6136_S16_L001_R2_001_reverse_paired	79.5246	31	100	.
253p5W2T_6136_S16_L001_R2_001_reverse_unpaired	.	.	100	0.131389
253p5W5H_6136_S15_L001_R1_001_forward_paired	.	.	.	.
253p5W5H_6136_S15_L001_R1_001_forward_unpaired	35.8676	.	88	1.4556
253p5W5H_6136_S15_L001_R2_001_reverse_paired	66.9245	35	100	28.4321
253p5W5H_6136_S15_L001_R2_001_reverse_unpaired	.	32	100	0.129704
253p5W5T_6136_S14_L001_R1_001_forward_paired	.	32	100	23.6342
253p5W5T_6136_S14_L001_R1_001_forward_unpaired	.	32	88	.
253p5W5T_6136_S14_L001_R2_001_reverse_paired	.	32	100	.
253p5W5T_6136_S14_L001_R2_001_reverse_unpaired	41.2747	.	.	.
253p5W6H_6136_S27_L001_R1_001_forward_paired	65.3959	.	.	.
253p5W6H_6136_S27_L001_R1_001_forward_unpaired	.	35	86	.
253p5W6H_6136_S27_L001_R2_001_reverse_paired	.	35	.	33.1996
253p5W6H_6136_S27_L001_R2_001_reverse_unpaired	.	.	100	0.151708
253p5W6T_6136_S26_L001_R1_001_forward_paired	69.1517	34	100	.
253p5W6T_6136_S26_L001_R1_001_forward_unpaired	44.0534	.	86	.
253p5W6T_6136_S26_L001_R2_001_reverse_paired	.	.	.	12.6088
253p5W6T_6136_S26_L001_R2_001_reverse_unpaired	28.4107	30	100	.
254P1G1H_6269_R2_S56_L001_R1_001_forward_paired	.	.	.	.
254P1G1H_6269_R2_S56_L001_R1_001_forward_unpaired	.	34	.	.
254P1G1H_6269_R2_S56_L001_R2_001_reverse_paired	63.008	.	.	13.9085
254P1G1H_6269_R2_S56_L001_R2_001_reverse_unpaired	.	32	100	.
254P1G1H_6269_R3_S56_L001_R1_001_forward_paired	.	35	.	.
254P1G1H_6269_R3_S56_L001_R1_001_forward_unpaired	39.8395	.	88	0.549225
254P1G1H_6269_R3_S56_L001_R2_001_reverse_paired	.	35	.	13.2095
254P1G1H_6269_R3_S56_L001_R2_001_reverse_unpaired	.	.	.	0.060826
254P1G1H_6269_S56_L001_R1_001_forward_paired	66.8142	35	100	.
254P1G1H_6269_S56_L001_R1_001_forward_unpaired	.	34	86	0.539192
254P1G1H_6269_S56_L001_R2_001_reverse_paired	.	.	100	14.0441
254P1G1H_6269_S56_L001_R2_001_reverse_unpaired	.	.	100	.
254P1G1T_6269_R2_S57_L001_R1_001_forward_paired	.	31	100	10.3038
254P1G1T_6269_R2_S57_L001_R1_001_forward_unpaired	55.6341	.	.	.
254P1G1T_6269_R2_S57_L001_R2_001_reverse_paired	75.5247	.	100	.
254P1G1T_6269_R2_S57_L001_R2_001_reverse_unpaired	38.1932	29	.	.
254P1G1T_6269_R3_S57_L001_R1_001_forward_paired	77.5968	.	100	9.6654
254P1G1T_6269_R3_S57_L001_R1_001_forward_unpaired	.	30	88	0.329752
254P1G1T_6269_R3_S57_L001_R2_001_reverse_paired	.	.	.	.
254P1G1T_6269_R3_S57_L001_R2_001_reverse_unpaired	29.8393	.	100	0.039515
254P1G1T_6269_S57_L001_R1_001_forward_paired	78.0146	31	.	10.3536
254P1G1T_6269_S57_L001_R1_001_forward_unpaired	.	30	88	.
254P1G1T_6269_S57_L001_R2_001_reverse_paired	.	31	.	.
254P1G1T_6269_S57_L001_R2_001_reverse_unpaired	.	28	.	0.049998
254P1G2H_6269_R2_S58_L001_R1_001_forward_paired	63.1362	35	100	.
254P1G2H_6269_R2_S58_L001_R1_001_forward_unpaired	.	33	.	.
254P1G2H_6269_R2_S58_L001_R2_001_reverse_paired	59.796	35	.	8.96896
254P1G2H_6269_R2_S58_L001_R2_001_reverse_unpaired	22.2901	32	.	0.048268
254P1G2H_6269_R3_S58_L001_R1_001_forward_paired	62.4774	35	100	.
254P1G2H_6269_R3_S58_L001_R1_001_forward_unpaired	35.8026	33	90	.
254P1G2H_6269_R3_S58_L001_R2_001_reverse_paired	.	35	.	8.48218
254P1G2H_6269_R3_S58_L001_R2_001_reverse_unpaired	17.0049	.	100	.
254P1G2H_6269_S58_L001_R1_001_forward_paired	63.2055	35	.	.
254P1G2H_6269_S58_L001_R1_001_forward_unpaired	.	.	88	0.306
254P1G2H_6269_S58_L001_R2_001_reverse_paired	.	.	100	9.04654
254P1G2H_6269_S58_L001_R2_001_reverse_unpaired	22.1718	31	100	0.044331
254P1G2T_6269_R2_S59_L001_R1_001_forward_paired	78.8669	.	.	9.661
254P1G2T_6269_R2_S59_L001_R1_001_forward_unpaired	.	31	.	0.324605
254P1G2T_6269_R2_S59_L001_R2_001_reverse_paired	.	31	100	.
254P1G2T_6269_R2_S59_L001_R2_001_reverse_unpaired	30.667	.	100	0.041367
254P1G2T_6269_R3_S59_L001_R1_001_forward_paired	78.6054	31	100	9.3255
254P1G2T_6269_R3_S59_L001_R1_001_forward_unpaired	55.7437	.	.	.
254P1G2T_6269_R3_S59_L001_R2_001_reverse_paired	.	30	.	.
254P1G2T_6269_R3_S59_L001_R2_001_reverse_unpaired	24.4763	.	.	.
254P1G2T_6269_S59_L001_R1_001_forward_paired	79.1442	31	100	.
254P1G2T_6269_S59_L001_R1_001_forward_unpaired	.	31	88	.
254P1G2T_6269_S59_L001_R2_001_reverse_paired	75.0904	.	100	9.9129
254P1G2T_6269_S59_L001_R2_001_reverse_unpaired	.	.	100	.
254P1G3H_6269_R2_S60_L001_R1_001_forward_paired	65.1479	.	.	11.0075
254P1G3H_6269_R2_S60_L001_R1_001_forward_unpaired	.	32	88	0.327726
254P1G3H_6269_R2_S60_L001_R2_001_reverse_paired	.	.	100	.
254P1G3H_6269_R2_S60_L001_R2_001_reverse_unpaired	.	31	.	0.061596
254P1G3H_6269_R3_S60_L001_R1_001_forward_paired	64.2063	34	100	.
254P1G3H_6269_R3_S60_L001_R1_001_forward_unpaired	.	.	.	0.334676
254P1G3H_6269_R3_S60_L001_R2_001_reverse_paired	58.7078	.	100	10.3979
254P1G3H_6269_R3_S60_L001_R2_001_reverse_unpaired	16.0597	32	.	0.046327
254P1G3H_6269_S60_L001_R1_001_forward_paired	65.029	34	100	11.0934
254P1G3H_6269_S60_L001_R1_001_forward_unpaired	34.7038	32	88	.
254P1G3H_6269_S60_L001_R2_001_reverse_paired	.	.	.	.
254P1G3H_6269_S60_L001_R2_001_reverse_unpaired	.	.	.	.
254P1G3T_6269_R2_S61_L001_R1_001_forward_paired	80.0363	.	.	.
254P1G3T_6269_R2_S61_L001_R2_001_reverse_paired	76.8436	30	.	8.60733
254P1G3T_6269_R2_S61_L001_R2_001_reverse_unpaired	.	29	.	0.03334
254P1G3T_6269_R3_S61_L001_R1_001_forward_paired	.	30	100	8.14977
254P1G3T_6269_R3_S61_L001_R1_001_forward_unpaired	.	.	.	.
254P1G3T_6269_R3_S61_L001_R2_001_reverse_paired	75.4036	.	100	.
254P1G3T_6269_R3_S61_L001_R2_001_reverse_unpaired	.	.	100	0.02675
254P1G3T_6269_S61_L001_R1_001_forward_paired	.	.	.	.
254P1G3T_6269_S61_L001_R1_001_forward_unpaired	.	.	88	.
254P1G3T_6269_S61_L001_R2_001_reverse_paired	.	.	.	8.68465
254P1G3T_6269_S61_L001_R2_001_reverse_unpaired	27.0744	28	.	0.030671
254P1G4H_6269_R2_S62_L001_R1_001_forward_paired	67.7436	.	100	12.4116
254P1G4H_6269_R2_S62_L001_R1_001_forward_unpaired	38.4188	32	88	0.407422
254P1G4H_6269_R2_S62_L001_R2_001_reverse_paired	63.8652	.	.	.
254P1G4H_6269_R2_S62_L001_R2_001_reverse_unpaired	23.905	.	.	0.064292
254P1G4H_6269_R3_S62_L001_R1_001_forward_paired	67.0064	.	100	11.8777
254P1G4H_6269_R3_S62_L001_R1_001_forward_unpaired	.	33	88	.
254P1G4H_6269_R3_S62_L001_R2_001_reverse_paired	.	34	.	.
254P1G4H_6269_R3_S62_L001_R2_001_reverse_unpaired	.	.	100	.
254P1G4H_6269_S62_L001_R1_001_forward_paired	.	.	100	12.7444
254P1G4H_6269_S62_L001_R1_001_forward_unpaired	.	.	88	0.402633
254P1G4H_6269_S62_L001_R2_001_reverse_paired	62.6072	.	100	.
254P1G4H_6269_S62_L001_R2_001_reverse_unpaired	.	.	100	.
254P1G4T_6269_R2_S63_L001_R1_001_forward_paired	78.4129	.	100	6.67263
254P1G4T_6269_R2_S63_L001_R1_001_forward_unpaired	.	28	82	.
254P1G4T_6269_R2_S63_L001_R2_001_reverse_paired	74.2921	.	.	.
254P1G4T_6269_R2_S63_L001_R2_001_reverse_unpaired	43.4682	.	.	0.095502
254P1G4T_6269_R3_S63_L001_R1_001_forward_paired	.	29	.	.
254P1G4T_6269_R3_S63_L001_R1_001_forward_unpaired	.	.	.	.
254P1G4T_6269_R3_S63_L001_R2_001_reverse_paired	72.3364	.	100	6.1947
254P1G4T_6269_R3_S63_L001_R2_001_reverse_unpaired	35.5048	.	.	0.062324
254P1G4T_6269_S63_L001_R1_001_forward_paired	78.0453	.	.	6.50437
254P1G4T_6269_S63_L001_R1_001_forward_unpaired	.	.	.	1.6216
254P1G4T_6269_S63_L001_R2_001_reverse_paired	.	.	100	.
254P1G4T_6269_S63_L001_R2_001_reverse_unpaired	43.1291	23	.	.
254P1G7H_6269_R2_S64_L001_R1_001_forward_paired	.	.	.	.
254P1G7H_6269_R2_S64_L001_R1_001_forward_unpaired	.	.	88	.
254P1G7H_6269_R2_S64_L001_R2_001_reverse_paired	57.298	.	.	8.87198
254P1G7H_6269_R2_S64_L001_R2_001_reverse_unpaired	20.2325	.	.	.
254P1G7H_6269_R3_S64_L001_R1_001_forward_paired	.	.	.	.
254P1G7H_6269_R3_S64_L001_R1_001_forward_unpaired	39.5542	.	90	0.223189
254P1G7H_6269_R3_S64_L001_R2_001_reverse_paired	55.304	35	100	8.37494
254P1G7H_6269_R3_S64_L001_R2_001_reverse_unpaired	.	.	.	.
254P1G7H_6269_S64_L001_R1_001_forward_paired	61.4003	.	100	.
254P1G7H_6269_S64_L001_R1_001_forward_unpaired	40.0192	32	88	0.213493
254P1G7H_6269_S64_L001_R2_001_reverse_paired	55.8223	.	.	8.97551
254P1G7H_6269_S64_L001_R2_001_reverse_unpaired	.	31	.	0.041708
254P1G7T_6269_R2_S65_L001_R1_001_forward_paired	80.6773	.	.	10.2249
254P1G7T_6269_R2_S65_L001_R1_001_forward_unpaired	.	.	.	.
254P1G7T_6269_R2_S65_L001_R2_001_reverse_paired	.	30	100	.
254P1G7T_6269_R2_S65_L001_R2_001_reverse_unpaired	31.8118	29	100	0.041098
254P1G7T_6269_R3_S65_L001_R1_001_forward_paired	.	.	100	9.68981
254P1G7T_6269_R3_S65_L001_R1_001_forward_unpaired	.	30	90	.
254P1G7T_6269_R3_S65_L001_R2_001_reverse_paired	.	.	.	.
254P1G7T_6269_R3_S65_L001_R2_001_reverse_unpaired	.	30	.	.
254P1G7T_6269_S65_L001_R1_001_forward_paired	.	.	.	10.3939
254P1G7T_6269_S65_L001_R1_001_forward_unpaired	.	.	88	.
254P1G7T_6269_S65_L001_R2_001_reverse_paired	.	.	100	.
254P1G7T_6269_S65_L001_R2_001_reverse_unpaired	31.6912	.	.	.
254P1W13H_6269_R2_S68_L001_R1_001_forward_paired	.	35	100	8.41364
254P1W13H_6269_R2_S68_L001_R1_001_forward_unpaired	26.7919	.	88	0.233264
254P1W13H_6269_R2_S68_L001_R2_001_reverse_paired	.	.	100	.
254P1W13H_6269_R2_S68_L001_R2_001_reverse_unpaired	15.1865	.	.	.
254P1W13H_6269_R3_S68_L001_R1_001_forward_paired	58.8399	.	.	.
254P1W13H_6269_R3_S68_L001_R1_001_forward_unpaired	25.6964	35	.	.
254P1W13H_6269_R3_S68_L001_R2_001_reverse_paired	53.6691	.	100	7.95242
254P1W13H_6269_R3_S68_L001_R2_001_reverse_unpaired	10.9539	33	.	.
254P1W13H_6269_S68_L001_R1_001_forward_paired	.	35	100	.
254P1W13H_6269_S68_L001_R1_001_forward_unpaired	26.6982	.	88	.
254P1W13H_6269_S68_L001_R2_001_reverse_paired	.	35	.	8.48763
254P1W13H_6269_S68_L001_R2_001_reverse_unpaired	.	.	.	0.038937
254P1W13T_6269_R2_S69_L001_R1_001_forward_paired	.	.	.	5.53494
254P1W13T_6269_R2_S69_L001_R1_001_forward_unpaired	50.9699	.	.	.
254P1W13T_6269_R2_S69_L001_R2_001_reverse_paired	69.7182	.	.	.
254P1W13T_6269_R2_S69_L001_R2_001_reverse_unpaired	.	29	100	.
254P1W13T_6269_R3_S69_L001_R1_001_forward_paired	71.7139	.	.	.
254P1W13T_6269_R3_S69_L001_R1_001_forward_unpaired	.	.	.	.
254P1W13T_6269_R3_S69_L001_R2_001_reverse_paired	.	.	100	5.24908
254P1W13T_6269_R3_S69_L001_R2_001_reverse_unpaired	26.6085	.	100	.
254P1W13T_6269_S69_L001_R1_001_forward_paired	72.3988	32	.	5.60109
254P1W13T_6269_S69_L001_R1_001_forward_unpaired	.	29	88	0.190431
254P1W13T_6269_S69_L001_R2_001_reverse_paired	.	32	100	.
254P1W13T_6269_S69_L001_R2_001_reverse_unpaired	35.5316	28	100	.
254P1W17H_6269_R2_S70_L001_R1_001_forward_paired	.	.	100	9.4313
254P1W17H_6269_R2_S70_L001_R1_001_forward_unpaired	35.176	32	.	0.309726
254P1W17H_6269_R2_S70_L001_R2_001_reverse_paired	60.1809	.	100	.
254P1W17H_6269_R2_S70_L001_R2_001_reverse_unpaired	21.6163	.	.	.
254P1W17H_6269_R3_S70_L001_R1_001_forward_paired	.	.	.	8.98496
254P1W17H_6269_R3_S70_L001_R1_001_forward_unpaired	.	32	90	0.31357
254P1W17H_6269_R3_S70_L001_R2_001_reverse_paired	58.2495	34	100	.
254P1W17H_6269_R3_S70_L001_R2_001_reverse_unpaired	15.3834	32	.	0.039354
254P1W17H_6269_S70_L001_R1_001_forward_paired	64.6386	.	.	9.58152
254P1W17H_6269_S70_L001_R1_001_forward_unpaired	.	32	88	0.305006
254P1W17H_6269_S70_L001_R2_001_reverse_paired	.	34	100	.
254P1W17H_6269_S70_L001_R2_001_reverse_unpaired	.	.	.	0.047844
254P1W17T_6269_R2_S71_L001_R1_001_forward_paired	76.6382	31	100	.
254P1W17T_6269_R2_S71_L001_R1_001_forward_unpaired	54.2276	.	.	0.134214
254P1W17T_6269_R2_S71_L001_R2_001_reverse_paired	.	31	.	4.49499
254P1W17T_6269_R2_S71_L001_R2_001_reverse_unpaired	.	29	.	0.02919
254P1W17T_6269_R3_S71_L001_R1_001_forward_paired	.	.	100	4.26476
254P1W17T_6269_R3_S71_L001_R1_001_forward_unpaired	.	.	.	0.136108
254P1W17T_6269_R3_S71_L001_R2_001_reverse_paired	72.873	31	.	.
254P1W17T_6269_R3_S71_L001_R2_001_reverse_unpaired	.	29	100	.
254P1W17T_6269_S71_L001_R1_001_forward_paired	.	.	.	4.57988
254P1W17T_6269_S71_L001_R1_001_forward_unpaired	53.6748	.	88	0.133176
254P1W17T_6269_S71_L001_R2_001_reverse_paired	.	.	100	.
254P1W17T_6269_S71_L001_R2_001_reverse_unpaired	.	28	100	0.028212
254P1W7H_6269_R2_S66_L001_R1_001_forward_paired	49.198	.	.	.
254P1W7H_6269_R2_S66_L001_R1_001_forward_unpaired	23.6198	33	88	.
254P1W7H_6269_R2_S66_L001_R2_001_reverse_paired	.	.	100	6.1433
254P1W7H_6269_R2_S66_L001_R2_001_reverse_unpaired	.	32	100	0.036652
254P1W7H_6269_R3_S66_L001_R1_001_forward_paired	.	35	.	.
254P1W7H_6269_R3_S66_L001_R1_001_forward_unpaired	21.5516	.	.	0.22085
254P1W7H_6269_R3_S66_L001_R2_001_reverse_paired	.	.	.	5.76044
254P1W7H_6269_R3_S66_L001_R2_001_reverse_unpaired	.	33	.	0.028926
254P1W7H_6269_S66_L001_R1_001_forward_paired	.	35	.	6.1455
254P1W7H_6269_S66_L001_R1_001_forward_unpaired	23.3496	33	.	0.216803
254P1W7H_6269_S66_L001_R2_001_reverse_paired	43.7057	.	100	.
254P1W7H_6269_S66_L001_R2_001_reverse_unpaired	.	31	100	.
254P1W7T_6269_R2_S67_L001_R1_001_forward_paired	51.2846	.	100	.
254P1W7T_6269_R2_S67_L001_R1_001_forward_unpaired	.	30	88	0.119541
254P1W7T_6269_R2_S67_L001_R2_001_reverse_paired	49.3593	.	.	2.46991
254P1W7T_6269_R2_S67_L001_R2_001_reverse_unpaired	.	30	100	.
254P1W7T_6269_R3_S67_L001_R1_001_forward_paired	50.5241	.	100	.
254P1W7T_6269_R3_S67_L001_R1_001_forward_unpaired	34.2601	31	.	0.120455
254P1W7T_6269_R3_S67_L001_R2_001_reverse_paired	47.5365	.	.	2.35456
254P1W7T_6269_R3_S67_L001_R2_001_reverse_unpaired	.	31	.	0.014926
254P1W7T_6269_S67_L001_R1_001_forward_paired	51.2342	34	100	.
254P1W7T_6269_S67_L001_R1_001_forward_unpaired	.	.	.	.
254P1W7T_6269_S67_L001_R2_001_reverse_paired	.	35	100	2.48604
254P1W7T_6269_S67_L001_R2_001_reverse_unpaired	.	.	.	0.01823
254P3G13H_6269_R2_S39_L001_R1_001_forward_paired	59.3971	.	.	3.36093
254P3G13H_6269_R2_S39_L001_R1_001_forward_unpaired	.	.	.	.
254P3G13H_6269_R2_S39_L001_R2_001_reverse_paired	.	35	.	.
254P3G13H_6269_R2_S39_L001_R2_001_reverse_unpaired	.	25	.	0.074448
254P3G13H_6269_R3_S39_L001_R1_001_forward_paired	.	.	.	.
254P3G13H_6269_R3_S39_L001_R1_001_forward_unpaired	.	24	84	0.510589
254P3G13H_6269_R3_S39_L001_R2_001_reverse_paired	.	.	.	3.19738
254P3G13H_6269_R3_S39_L001_R2_001_reverse_unpaired	.	25	.	0.050327
254P3G13H_6269_S39_L001_R1_001_forward_paired	.	31	100	.
254P3G13H_6269_S39_L001_R1_001_forward_unpaired	46.8463	23	84	0.543762
254P3G13H_6269_S39_L001_R2_001_reverse_paired	52.7125	.	100	3.36471
254P3G13H_6269_S39_L001_R2_001_reverse_unpaired	.	24	.	0.071609
254P3G13T_6269_R2_S40_L001_R1_001_forward_paired	79.0993	31	100	.
254P3G13T_6269_R2_S40_L001_R1_001_forward_unpaired	61.2588	31	.	0.268444
254P3G13T_6269_R2_S40_L001_R2_001_reverse_paired	.	.	.	7.41726
254P3G13T_6269_R2_S40_L001_R2_001_reverse_unpaired	25.5843	30	100	0.026184
254P3G13T_6269_R3_S40_L001_R1_001_forward_paired	.	.	.	7.08653
254P3G13T_6269_R3_S40_L001_R1_001_forward_unpaired	60.8845	31	88	0.271124
254P3G13T_6269_R3_S40_L001_R2_001_reverse_paired	75.7847	30	.	.
254P3G13T_6269_R3_S40_L001_R2_001_reverse_unpaired	21.2649	.	100	.
254P3G13T_6269_S40_L001_R1_001_forward_paired	.	.	.	.
254P3G13T_6269_S40_L001_R1_001_forward_unpaired	60.694	.	88	.
254P3G13T_6269_S40_L001_R2_001_reverse_paired	.	30	100	7.49385
254P3G13T_6269_S40_L001_R2_001_reverse_unpaired	.	.	100	0.022797
254P3G14H_6269_R2_S41_L001_R1_001_forward_paired	59.8633	.	100	9.14817
254P3G14H_6269_R2_S41_L001_R1_001_forward_unpaired	33.3654	.	.	0.382392
254P3G14H_6269_R2_S41_L001_R2_001_reverse_paired	56.0665	35	100	.
254P3G14H_6269_R2_S41_L001_R2_001_reverse_unpaired	.	.	100	0.053167
254P3G14H_6269_R3_S41_L001_R1_001_forward_paired	.	34	100	8.61261
254P3G14H_6269_R3_S41_L001_R1_001_forward_unpaired	.	.	.	0.377817
254P3G14H_6269_R3_S41_L001_R2_001_reverse_paired	53.9452	35	100	.
254P3G14H_6269_R3_S41_L001_R2_001_reverse_unpaired	.	32	.	.
254P3G14H_6269_S41_L001_R1_001_forward_paired	59.6696	34	100	.
254P3G14H_6269_S41_L001_R1_001_forward_unpaired	33.3787	32	88	0.372255
254P3G14H_6269_S41_L001_R2_001_reverse_paired	.	.	.	9.11742
254P3G14T_6269_R2_S42_L001_R1_001_forward_paired	.	31	.	7.32721
254P3G14T_6269_R2_S42_L001_R1_001_forward_unpaired	56.4523	.	86	.
254P3G14T_6269_R2_S42_L001_R2_001_reverse_paired	74.7337	31	100	.
254P3G14T_6269_R2_S42_L001_R2_001_reverse_unpaired	.	27	100	0.063451
254P3G14T_6269_R3_S42_L001_R1_001_forward_paired	.	.	.	6.98034
254P3G14T_6269_R3_S42_L001_R1_001_forward_unpaired	.	30	.	.
254P3G14T_6269_R3_S42_L001_R2_001_reverse_paired	73.1977	31	.	.
254P3G14T_6269_R3_S42_L001_R2_001_reverse_unpaired	32.6729	.	.	0.04381
254P3G14T_6269_S42_L001_R1_001_forward_paired	77.78	31	.	.
254P3G14T_6269_S42_L001_R1_001_forward_unpaired	56.7576	.	.	.
254P3G14T_6269_S42_L001_R2_001_reverse_paired	73.3698	31	100	7.36794
254P3G14T_6269_S42_L001_R2_001_reverse_unpaired	41.5442	.	.	.
254P3G18H_6269_R2_S43_L001_R1_001_forward_paired	.	.	100	11.2249
254P3G18H_6269_R2_S43_L001_R1_001_forward_unpaired	36.551	.	86	0.654223
254P3G18H_6269_R2_S43_L001_R2_001_reverse_paired	.	.	.	.
254P3G18H_6269_R2_S43_L001_R2_001_reverse_unpaired	.	.	100	0.059798
254P3G18H_6269_R3_S43_L001_R1_001_forward_paired	.	.	100	.
254P3G18H_6269_R3_S43_L001_R1_001_forward_unpaired	.	.	.	.
254P3G18H_6269_R3_S43_L001_R2_001_reverse_paired	57.01	34	100	10.6356
254P3G18H_6269_R3_S43_L001_R2_001_reverse_unpaired	.	.	100	0.047302
254P3G18H_6269_S43_L001_R1_001_forward_paired	.	34	.	11.3239
254P3G18H_6269_S43_L001_R1_001_forward_unpaired	.	34	.	0.639294
254P3G18H_6269_S43_L001_R2_001_reverse_paired	57.2739	34	.	.
254P3G18H_6269_S43_L001_R2_001_reverse_unpaired	.	31	.	0.052203
254P3G18T_6269_R2_S44_L001_R1_001_forward_paired	80.9073	30	100	10.6775
254P3G18T_6269_R2_S44_L001_R1_001_forward_unpaired	59.9518	29	88	0.384292
254P3G18T_6269_R2_S44_L001_R2_001_reverse_paired	79.0213	.	.	.
254P3G18T_6269_R2_S44_L001_R2_001_reverse_unpaired	.	28	100	0.053305
254P3G18T_6269_R3_S44_L001_R1_001_forward_paired	.	.	100	.
254P3G18T_6269_R3_S44_L001_R1_001_forward_unpaired	58.8123	.	88	.
254P3G18T_6269_R3_S44_L001_R2_001_reverse_paired	77.4048	29	.	10.0104
254P3G18T_6269_R3_S44_L001_R2_001_reverse_unpaired	30.411	.	.	0.040196
254P3G18T_6269_S44_L001_R1_001_forward_paired	.	30	100	.
254P3G18T_6269_S44_L001_R1_001_forward_unpaired	59.6018	.	88	.
254P3G18T_6269_S44_L001_R2_001_reverse_paired	.	.	.	10.6876
254P3G18T_6269_S44_L001_R2_001_reverse_unpaired	37.7155	.	.	0.048956
254P3G20H_6269_R2_S45_L001_R1_001_forward_paired	61.8069	.	100	.
254P3G20H_6269_R2_S45_L001_R1_001_forward_unpaired	.	33	.	0.437369
254P3G20H_6269_R2_S45_L001_R2_001_reverse_paired	.	.	100	11.3186
254P3G20H_6269_R2_S45_L001_R2_001_reverse_unpaired	19.0993	.	.	0.060997
254P3G20H_6269_R3_S45_L001_R1_001_forward_paired	60.8022	34	100	10.6916
254P3G20H_6269_R3_S45_L001_R1_001_forward_unpaired	32.1849	33	.	0.440352
254P3G20H_6269_R3_S45_L001_R2_001_reverse_paired	56.4078	.	.	.
254P3G20H_6269_R3_S45_L001_R2_001_reverse_unpaired	14.4521	32	.	.
254P3G20H_6269_S45_L001_R1_001_forward_paired	.	34	.	11.384
254P3G20H_6269_S45_L001_R1_001_forward_unpaired	.	.	88	.
254P3G20H_6269_S45_L001_R2_001_reverse_paired	.	34	.	.
254P3G20H_6269_S45_L001_R2_001_reverse_unpaired	19.2554	31	100	.
254P3W11H_6269_R2_S54_L001_R1_001_forward_paired	50.1631	35	.	5.42176
254P3W11H_6269_R2_S54_L001_R1_001_forward_unpaired	.	.	86	0.269088
254P3W11H_6269_R2_S54_L001_R2_001_reverse_paired	46.7116	37	100	.
254P3W11H_6269_R2_S54_L001_R2_001_reverse_unpaired	.	31	.	0.042438
254P3W11H_6269_R3_S54_L001_R1_001_forward_paired	49.1953	35	100	.
254P3W11H_6269_R3_S54_L001_R1_001_forward_unpaired	35.2003	.	86	.
254P3W11H_6269_R3_S54_L001_R2_001_reverse_paired	44.7918	.	100	5.09983
254P3W11H_6269_R3_S54_L001_R2_001_reverse_unpaired	15.4563	.	.	.
254P3W11H_6269_S54_L001_R1_001_forward_paired	.	.	.	.
254P3W11H_6269_S54_L001_R1_001_forward_unpaired	36.9517	32	.	.
254P3W11H_6269_S54_L001_R2_001_reverse_paired	45.078	.	.	5.45255
254P3W11H_6269_S54_L001_R2_001_reverse_unpaired	20.6727	.	100	.
254P3W11T_6269_R2_S55_L001_R1_001_forward_paired	.	34	100	.
254P3W11T_6269_R2_S55_L001_R1_001_forward_unpaired	37.3513	31	.	.
254P3W11T_6269_R2_S55_L001_R2_001_reverse_paired	.	.	.	4.46123
254P3W11T_6269_R2_S55_L001_R2_001_reverse_unpaired	23.8598	31	.	.
254P3W11T_6269_R3_S55_L001_R1_001_forward_paired	.	34	100	.
254P3W11T_6269_R3_S55_L001_R1_001_forward_unpaired	35.7552	.	88	0.237786
254P3W11T_6269_R3_S55_L001_R2_001_reverse_paired	53.4309	35	100	4.24511
254P3W11T_6269_R3_S55_L001_R2_001_reverse_unpaired	17.646	31	.	0.028318
254P3W11T_6269_S55_L001_R1_001_forward_paired	.	34	.	.
254P3W11T_6269_S55_L001_R1_001_forward_unpaired	46.3362	31	.	0.238192
254P3W11T_6269_S55_L001_R2_001_reverse_paired	.	35	.	4.50763
254P3W11T_6269_S55_L001_R2_001_reverse_unpaired	23.7395	.	100	0.034053
254P3W2H_6269_R2_S46_L001_R1_001_forward_paired	.	.	.	9.21529
254P3W2H_6269_R2_S46_L001_R1_001_forward_unpaired	29.5153	.	88	0.558971
254P3W2H_6269_R2_S46_L001_R2_001_reverse_paired	50.9017	.	.	.
254P3W2H_6269_R2_S46_L001_R2_001_reverse_unpaired	16.8088	30	100	0.07201
254P3W2H_6269_R3_S46_L001_R1_001_forward_paired	54.9159	35	100	.
254P3W2H_6269_R3_S46_L001_R1_001_forward_unpaired	.	32	.	.
254P3W2H_6269_R3_S46_L001_R2_001_reverse_paired	.	.	100	8.66703
254P3W2H_6269_R3_S46_L001_R2_001_reverse_unpaired	12.4718	31	.	0.053553
254P3W2H_6269_S46_L001_R1_001_forward_paired	55.655	.	100	9.31187
254P3W2H_6269_S46_L001_R1_001_forward_unpaired	.	31	.	.
254P3W2H_6269_S46_L001_R2_001_reverse_paired	.	35	.	.
254P3W2H_6269_S46_L001_R2_001_reverse_unpaired	.	29	100	.
254P3W2T_6269_R2_S47_L001_R1_001_forward_paired	.	35	.	5.24032
254P3W2T_6269_R2_S47_L001_R1_001_forward_unpaired	33.6383	33	90	.
254P3W2T_6269_R2_S47_L001_R2_001_reverse_paired	59.2899	35	100	.
254P3W2T_6269_R2_S47_L001_R2_001_reverse_unpaired	.	32	.	.
254P3W2T_6269_R3_S47_L001_R1_001_forward_paired	61.5063	.	100	.
254P3W2T_6269_R3_S47_L001_R1_001_forward_unpaired	32.0194	.	90	.
254P3W2T_6269_R3_S47_L001_R2_001_reverse_paired	58.0494	.	100	5.03177
254P3W2T_6269_R3_S47_L001_R2_001_reverse_unpaired	.	32	.	.
254P3W2T_6269_S47_L001_R1_001_forward_paired	62.1626	.	.	.
254P3W2T_6269_S47_L001_R1_001_forward_unpaired	.	.	90	.
254P3W2T_6269_S47_L001_R2_001_reverse_paired	.	35	100	5.33969
254P3W2T_6269_S47_L001_R2_001_reverse_unpaired	.	31	.	.
254P3W3H_6269_R2_S48_L001_R1_001_forward_paired	.	36	.	.
254P3W3H_6269_R2_S48_L001_R1_001_forward_unpaired	30.5469	33	88	.
254P3W3H_6269_R2_S48_L001_R2_001_reverse_paired	.	36	.	5.01282
254P3W3H_6269_R2_S48_L001_R2_001_reverse_unpaired	12.1352	.	.	.
254P3W3H_6269_R3_S48_L001_R1_001_forward_paired	48.217	36	.	4.7462
254P3W3H_6269_R3_S48_L001_R1_001_forward_unpaired	29.1613	34	.	.
254P3W3H_6269_R3_S48_L001_R2_001_reverse_paired	43.3446	.	100	.
254P3W3H_6269_R3_S48_L001_R2_001_reverse_unpaired	8.80894	.	100	.
254P3W3H_6269_S48_L001_R1_001_forward_paired	.	35	100	5.03904
254P3W3H_6269_S48_L001_R1_001_forward_unpaired	.	.	88	.
254P3W3H_6269_S48_L001_R2_001_reverse_paired	43.7915	36	100	.
254P3W3H_6269_S48_L001_R2_001_reverse_unpaired	.	.	.	0.029813
254P3W3T_6269_R2_S49_L001_R1_001_forward_paired	.	.	.	.
254P3W3T_6269_R2_S49_L001_R2_001_reverse_paired	.	35	.	5.74797
254P3W3T_6269_R2_S49_L001_R2_001_reverse_unpaired	.	31	100	0.040985
254P3W3T_6269_R3_S49_L001_R1_001_forward_paired	57.9158	34	100	5.45672
254P3W3T_6269_R3_S49_L001_R1_001_forward_unpaired	.	32	.	.
254P3W3T_6269_R3_S49_L001_R2_001_reverse_paired	54.7168	35	100	.
254P3W3T_6269_R3_S49_L001_R2_001_reverse_unpaired	16.3682	.	.	.
254P3W3T_6269_S49_L001_R1_001_forward_paired	.	34	100	.
254P3W3T_6269_S49_L001_R1_001_forward_unpaired	.	.	.	0.230303
254P3W3T_6269_S49_L001_R2_001_reverse_paired	.	.	100	5.81131
254P3W3T_6269_S49_L001_R2_001_reverse_unpaired	.	30	100	.
254P3W5H_6269_R2_S50_L001_R1_001_forward_paired	.	35	100	.
254P3W5H_6269_R2_S50_L001_R1_001_forward_unpaired	29.0218	33	88	0.256921
254P3W5H_6269_R2_S50_L001_R2_001_reverse_paired	.	36	.	9.07645
254P3W5H_6269_R2_S50_L001_R2_001_reverse_unpaired	.	33	.	0.049659
254P3W5H_6269_R3_S50_L001_R1_001_forward_paired	.	.	100	.
254P3W5H_6269_R3_S50_L001_R1_001_forward_unpaired	.	.	.	.
254P3W5H_6269_R3_S50_L001_R2_001_reverse_paired	.	.	100	8.57199
254P3W5H_6269_R3_S50_L001_R2_001_reverse_unpaired	.	33	100	0.03933
254P3W5H_6269_S50_L001_R1_001_forward_paired	.	.	.	9.17803
254P3W5H_6269_S50_L001_R1_001_forward_unpaired	28.922	.	90	0.25409
254P3W5H_6269_S50_L001_R2_001_reverse_paired	55.4276	.	.	.
254P3W5H_6269_S50_L001_R2_001_reverse_unpaired	17.9557	.	.	.
254P3W5T_6269_R2_S51_L001_R1_001_forward_paired	74.1581	.	.	9.52345
254P3W5T_6269_R2_S51_L001_R1_001_forward_unpaired	.	.	.	.
254P3W5T_6269_R2_S51_L001_R2_001_reverse_paired	.	34	100	.
254P3W5T_6269_R2_S51_L001_R2_001_reverse_unpaired	.	31	100	0.045289
254P3W5T_6269_R3_S51_L001_R1_001_forward_paired	.	34	100	.
254P3W5T_6269_R3_S51_L001_R1_001_forward_unpaired	.	34	90	0.291574
254P3W5T_6269_R3_S51_L001_R2_001_reverse_paired	.	.	.	9.05155
254P3W5T_6269_R3_S51_L001_R2_001_reverse_unpaired	25.2239	32	100	0.034836
254P3W5T_6269_S51_L001_R1_001_forward_paired	74.0508	.	100	.
254P3W5T_6269_S51_L001_R1_001_forward_unpaired	49.2847	.	.	0.279887
254P3W5T_6269_S51_L001_R2_001_reverse_paired	70.1621	34	100	9.65891
254P3W5T_6269_S51_L001_R2_001_reverse_unpaired	33.3247	30	100	0.042503
254P3W6H_6269_R2_S52_L001_R1_001_forward_paired	.	.	.	5.30327
254P3W6H_6269_R2_S52_L001_R1_001_forward_unpaired	.	.	90	0.210726
254P3W6H_6269_R2_S52_L001_R2_001_reverse_paired	.	36	100	.
254P3W6H_6269_R2_S52_L001_R2_001_reverse_unpaired	18.2881	.	100	0.037817
254P3W6H_6269_R3_S52_L001_R1_001_forward_paired	52.0237	.	100	.
254P3W6H_6269_R3_S52_L001_R1_001_forward_unpaired	38.6951	.	90	.
254P3W6H_6269_R3_S52_L001_R2_001_reverse_paired	.	36	100	4.98068
254P3W6H_6269_R3_S52_L001_R2_001_reverse_unpaired	13.5696	32	.	0.02793
254P3W6H_6269_S52_L001_R1_001_forward_paired	.	35	.	.
254P3W6H_6269_S52_L001_R2_001_reverse_paired	.	.	100	5.31846
254P3W6H_6269_S52_L001_R2_001_reverse_unpaired	.	29	100	.
254P3W6T_6269_R2_S53_L001_R1_001_forward_paired	53.1194	35	.	.
254P3W6T_6269_R2_S53_L001_R1_001_forward_unpaired	45.6492	.	.	.
254P3W6T_6269_R2_S53_L001_R2_001_reverse_paired	50.3806	37	100	2.81372
254P3W6T_6269_R2_S53_L001_R2_001_reverse_unpaired	24.9991	29	.	.
254P3W6T_6269_R3_S53_L001_R1_001_forward_paired	.	34	100	2.66874
254P3W6T_6269_R3_S53_L001_R1_001_forward_unpaired	.	31	90	0.174651
254P3W6T_6269_R3_S53_L001_R2_001_reverse_paired	48.4191	.	.	.
254P3W6T_6269_R3_S53_L001_R2_001_reverse_unpaired	.	.	.	0.021532
254P3W6T_6269_S53_L001_R1_001_forward_paired	52.9386	.	.	.
254P3W6T_6269_S53_L001_R1_001_forward_unpaired	.	29	90	0.178517
254P3W6T_6269_S53_L001_R2_001_reverse_paired	.	.	100	2.82812
254P3W6T_6269_S53_L001_R2_001_reverse_unpaired	25.4351	.	100	0.027065
255P2G10H_6270_R2_S114_L001_R1_001_forward_paired	.	33	.	.
255P2G10H_6270_R2_S114_L001_R1_001_forward_unpaired	39.2601	30	88	0.48018
255P2G10H_6270_R2_S114_L001_R2_001_reverse_paired	58.4867	.	.	8.66076
255P2G10H_6270_R2_S114_L001_R2_001_reverse_unpaired	.	30	100	.
255P2G10H_6270_R3_S114_L001_R1_001_forward_paired	60.6051	.	.	8.18506
255P2G10H_6270_R3_S114_L001_R1_001_forward_unpaired	37.1612	31	.	0.457935
255P2G10H_6270_R3_S114_L001_R2_001_reverse_paired	56.3942	.	.	.
255P2G10H_6270_R3_S114_L001_R2_001_reverse_unpaired	.	.	100	.
255P2G10H_6270_S114_L001_R1_001_forward_paired	61.3516	33	100	.
255P2G10H_6270_S114_L001_R1_001_forward_unpaired	.	.	.	0.467821
255P2G10H_6270_S114_L001_R2_001_reverse_paired	57.0509	34	.	8.79115
255P2G10H_6270_S114_L001_R2_001_reverse_unpaired	24.6612	29	100	.
255P2G10T_6270_R2_S115_L001_R1_001_forward_paired	79.1841	30	100	8.34352
255P2G10T_6270_R2_S115_L001_R1_001_forward_unpaired	61.1168	27	86	.
255P2G10T_6270_R2_S115_L001_R2_001_reverse_paired	76.9546	.	100	.
255P2G10T_6270_R2_S115_L001_R2_001_reverse_unpaired	.	27	100	0.059248
255P2G10T_6270_R3_S115_L001_R1_001_forward_paired	.	.	100	.
255P2G10T_6270_R3_S115_L001_R1_001_forward_unpaired	.	28	.	0.398316
255P2G10T_6270_R3_S115_L001_R2_001_reverse_paired	.	.	.	7.82948
255P2G10T_6270_R3_S115_L001_R2_001_reverse_unpaired	35.7331	.	100	.
255P2G10T_6270_S115_L001_R1_001_forward_paired	.	30	100	.
255P2G10T_6270_S115_L001_R1_001_forward_unpaired	.	.	.	0.406268
255P2G10T_6270_S115_L001_R2_001_reverse_paired	.	.	100	8.45688
255P2G10T_6270_S115_L001_R2_001_reverse_unpaired	.	26	.	.
255P2G15H_6270_R2_S116_L001_R1_001_forward_paired	.	33	100	.
255P2G15H_6270_R2_S116_L001_R1_001_forward_unpaired	40.9292	31	.	.
255P2G15H_6270_R2_S116_L001_R2_001_reverse_paired	.	34	.	10.0314
255P2G15H_6270_R2_S116_L001_R2_001_reverse_unpaired	.	.	.	0.073363
255P2G15H_6270_R3_S116_L001_R1_001_forward_paired	.	.	.	9.4816
255P2G15H_6270_R3_S116_L001_R1_001_forward_unpaired	.	32	.	.
255P2G15H_6270_R3_S116_L001_R2_001_reverse_paired	59.3137	34	.	.
255P2G15H_6270_R3_S116_L001_R2_001_reverse_unpaired	.	.	.	0.055758
255P2G15H_6270_S116_L001_R1_001_forward_paired	63.9314	33	.	.
255P2G15H_6270_S116_L001_R1_001_forward_unpaired	40.7572	.	.	0.515448
255P2G15H_6270_S116_L001_R2_001_reverse_paired	.	34	.	10.1573
255P2G15H_6270_S116_L001_R2_001_reverse_unpaired	26.0556	29	100	.
255P2G15T_6270_R2_S117_L001_R1_001_forward_paired	80.3988	30	100	10.7835
255P2G15T_6270_R2_S117_L001_R1_001_forward_unpaired	59.7822	.	.	0.454302
255P2G15T_6270_R2_S117_L001_R2_001_reverse_paired	78.2534	.	.	.
255P2G15T_6270_R2_S117_L001_R2_001_reverse_unpaired	.	.	100	0.065295
255P2G15T_6270_R3_S117_L001_R1_001_forward_paired	79.6665	.	.	10.1794
255P2G15T_6270_R3_S117_L001_R1_001_forward_unpaired	.	29	.	.
255P2G15T_6270_R3_S117_L001_R2_001_reverse_paired	.	29	100	.
255P2G15T_6270_R3_S117_L001_R2_001_reverse_unpaired	.	28	100	0.048345
255P2G15T_6270_S117_L001_R1_001_forward_paired	.	.	100	.
255P2G15T_6270_S117_L001_R1_001_forward_unpaired	59.5534	28	88	0.439267
255P2G15T_6270_S117_L001_R2_001_reverse_paired	.	29	.	10.9104
255P2G15T_6270_S117_L001_R2_001_reverse_unpaired	41.975	27	.	.
255P2G3H_6270_R2_S108_L001_R1_001_forward_paired	.	.	100	.
255P2G3H_6270_R2_S108_L001_R1_001_forward_unpaired	.	.	88	0.422498
255P2G3H_6270_R2_S108_L001_R2_001_reverse_paired	.	34	.	9.0063
255P2G3H_6270_R2_S108_L001_R2_001_reverse_unpaired	.	.	100	0.062792
255P2G3H_6270_R3_S108_L001_R1_001_forward_paired	.	33	100	8.57925
255P2G3H_6270_R3_S108_L001_R1_001_forward_unpaired	.	.	.	0.417656
255P2G3H_6270_R3_S108_L001_R2_001_reverse_paired	57.2414	34	.	.
255P2G3H_6270_R3_S108_L001_R2_001_reverse_unpaired	.	31	.	0.048008
255P2G3H_6270_S108_L001_R1_001_forward_paired	62.6579	.	100	.
255P2G3H_6270_S108_L001_R1_001_forward_unpaired	37.578	31	88	.
255P2G3H_6270_S108_L001_R2_001_reverse_paired	57.6948	34	.	9.15985
255P2G3H_6270_S108_L001_R2_001_reverse_unpaired	.	29	100	.
255P2G3T_6270_R2_S109_L001_R1_001_forward_paired	.	.	.	10.4589
255P2G3T_6270_R2_S109_L001_R1_001_forward_unpaired	.	.	.	.
255P2G3T_6270_R2_S109_L001_R2_001_reverse_paired	76.7086	.	.	.
255P2G3T_6270_R2_S109_L001_R2_001_reverse_unpaired	.	27	.	.
255P2G3T_6270_R3_S109_L001_R1_001_forward_paired	.	.	100	.
255P2G3T_6270_R3_S109_L001_R1_001_forward_unpaired	58.4228	28	.	0.423422
255P2G3T_6270_R3_S109_L001_R2_001_reverse_paired	75.2058	30	.	9.88984
255P2G3T_6270_R3_S109_L001_R2_001_reverse_unpaired	36.9978	28	100	.
255P2G3T_6270_S109_L001_R1_001_forward_unpaired	59.3927	.	.	.
255P2G3T_6270_S109_L001_R2_001_reverse_paired	75.4549	.	100	10.5922
255P2G3T_6270_S109_L001_R2_001_reverse_unpaired	.	.	100	0.072141
255P2G5H_6270_R2_S110_L001_R1_001_forward_paired	.	.	.	.
255P2G5H_6270_R2_S110_L001_R1_001_forward_unpaired	.	33	.	.
255P2G5H_6270_R2_S110_L001_R2_001_reverse_paired	64.4622	.	.	16.8717
255P2G5H_6270_R3_S110_L001_R1_001_forward_paired	66.2348	.	100	16.0088
255P2G5H_6270_R3_S110_L001_R1_001_forward_unpaired	35.8541	33	88	.
255P2G5H_6270_R3_S110_L001_R2_001_reverse_paired	.	.	.	.
255P2G5H_6270_R3_S110_L001_R2_001_reverse_unpaired	16.1971	.	.	.
255P2G5H_6270_S110_L001_R1_001_forward_paired	.	.	100	17.0738
255P2G5H_6270_S110_L001_R1_001_forward_unpaired	36.4741	33	.	.
255P2G5H_6270_S110_L001_R2_001_reverse_paired	62.8112	34	.	.
255P2G5H_6270_S110_L001_R2_001_reverse_unpaired	20.1505	.	.	.
255P2G5T_6270_R2_S111_L001_R1_001_forward_paired	72.946	.	100	3.29413
255P2G5T_6270_R2_S111_L001_R1_001_forward_unpaired	55.1815	26	.	.
255P2G5T_6270_R2_S111_L001_R2_001_reverse_paired	69.8244	.	.	.
255P2G5T_6270_R2_S111_L001_R2_001_reverse_unpaired	.	25	100	.
255P2G5T_6270_R3_S111_L001_R1_001_forward_paired	.	29	100	.
255P2G5T_6270_R3_S111_L001_R1_001_forward_unpaired	.	.	.	0.414702
255P2G5T_6270_R3_S111_L001_R2_001_reverse_paired	.	31	.	3.11234
255P2G5T_6270_R3_S111_L001_R2_001_reverse_unpaired	.	.	100	.
255P2G5T_6270_S111_L001_R1_001_forward_paired	.	29	100	3.31403
255P2G5T_6270_S111_L001_R1_001_forward_unpaired	55.2506	.	.	.
255P2G5T_6270_S111_L001_R2_001_reverse_paired	.	.	.	.
255P2G5T_6270_S111_L001_R2_001_reverse_unpaired	.	.	.	.
255P2G8H_6270_R2_S112_L001_R1_001_forward_paired	55.545	32	.	.
255P2G8H_6270_R2_S112_L001_R1_001_forward_unpaired	37.0146	28	86	0.380915
255P2G8H_6270_R2_S112_L001_R2_001_reverse_paired	50.0494	34	.	2.97899
255P2G8H_6270_R2_S112_L001_R2_001_reverse_unpaired	.	28	.	.
255P2G8H_6270_R3_S112_L001_R1_001_forward_paired	54.4832	.	100	.
255P2G8H_6270_R3_S112_L001_R1_001_forward_unpaired	35.2871	.	86	.
255P2G8H_6270_R3_S112_L001_R2_001_reverse_paired	48.1381	33	.	2.78806
255P2G8H_6270_R3_S112_L001_R2_001_reverse_unpaired	21.3817	28	.	.
255P2G8H_6270_S112_L001_R1_001_forward_paired	55.4772	32	.	2.98914
255P2G8H_6270_S112_L001_R1_001_forward_unpaired	.	27	.	.
255P2G8H_6270_S112_L001_R2_001_reverse_paired	.	.	.	.
255P2G8H_6270_S112_L001_R2_001_reverse_unpaired	26.101	.	100	.
255P2G8T_6270_R2_S113_L001_R1_001_forward_paired	77.6767	31	.	.
255P2G8T_6270_R2_S113_L001_R1_001_forward_unpaired	.	.	88	.
255P2G8T_6270_R2_S113_L001_R2_001_reverse_paired	.	30	.	8.90839
255P2G8T_6270_R2_S113_L001_R2_001_reverse_unpaired	40.8774	.	100	0.06303
255P2G8T_6270_R3_S113_L001_R1_001_forward_paired	.	.	100	8.41836
255P2G8T_6270_R3_S113_L001_R1_001_forward_unpaired	.	.	88	0.448264
255P2G8T_6270_R3_S113_L001_R2_001_reverse_paired	.	30	.	.
255P2G8T_6270_R3_S113_L001_R2_001_reverse_unpaired	33.2369	28	.	0.046641
255P2G8T_6270_S113_L001_R1_001_forward_paired	77.6704	31	.	9.11655
255P2G8T_6270_S113_L001_R1_001_forward_unpaired	58.8567	.	.	.
255P2G8T_6270_S113_L001_R2_001_reverse_paired	.	30	.	.
255P2G8T_6270_S113_L001_R2_001_reverse_unpaired	.	27	.	0.059432
255P2W13H_6270_R2_S124_L001_R1_001_forward_paired	.	.	100	12.3796
255P2W13H_6270_R2_S124_L001_R1_001_forward_unpaired	.	36	82	0.956687
255P2W13H_6270_R2_S124_L001_R2_001_reverse_paired	56.0547	.	100	.
255P2W13H_6270_R2_S124_L001_R2_001_reverse_unpaired	.	34	.	.
255P2W13H_6270_R3_S124_L001_R1_001_forward_paired	57.5995	.	100	.
255P2W13H_6270_R3_S124_L001_R1_001_forward_unpaired	28.4374	.	.	0.911485
255P2W13H_6270_R3_S124_L001_R2_001_reverse_paired	53.8665	.	.	11.5125
255P2W13H_6270_R3_S124_L001_R2_001_reverse_unpaired	13.4585	34	.	0.054003
255P2W13H_6270_S124_L001_R1_001_forward_paired	.	.	100	.
255P2W13H_6270_S124_L001_R1_001_forward_unpaired	29.2672	36	.	0.928434
255P2W13H_6270_S124_L001_R2_001_reverse_paired	.	37	.	12.4529
255P2W13H_6270_S124_L001_R2_001_reverse_unpaired	17.1309	33	.	.
255P2W13T_6270_R2_S125_L001_R1_001_forward_paired	.	34	100	3.32252
255P2W13T_6270_R2_S125_L001_R1_001_forward_unpaired	.	.	90	0.124438
255P2W13T_6270_R2_S125_L001_R2_001_reverse_paired	57.7931	35	100	.
255P2W13T_6270_R2_S125_L001_R2_001_reverse_unpaired	.	.	100	0.02579
255P2W13T_6270_R3_S125_L001_R1_001_forward_paired	59.1172	.	.	3.14254
255P2W13T_6270_R3_S125_L001_R1_001_forward_unpaired	.	.	.	0.127797
255P2W13T_6270_R3_S125_L001_R2_001_reverse_paired	55.8876	35	100	.
255P2W13T_6270_R3_S125_L001_R2_001_reverse_unpaired	.	32	100	0.019784
255P2W13T_6270_S125_L001_R1_001_forward_paired	59.8543	.	100	3.35483
255P2W13T_6270_S125_L001_R1_001_forward_unpaired	.	31	90	0.126394
255P2W13T_6270_S125_L001_R2_001_reverse_paired	56.2577	.	100	.
255P2W13T_6270_S125_L001_R2_001_reverse_unpaired	27.666	30	.	0.023021
255P2W16H_6270_R2_S126_L001_R1_001_forward_paired	62.3281	.	100	.
255P2W16H_6270_R2_S126_L001_R1_001_forward_unpaired	.	35	.	0.775328
255P2W16H_6270_R2_S126_L001_R2_001_reverse_paired	.	36	100	18.0341
255P2W16H_6270_R2_S126_L001_R2_001_reverse_unpaired	.	.	.	0.097171
255P2W16H_6270_R3_S126_L001_R1_001_forward_paired	.	36	.	.
255P2W16H_6270_R3_S126_L001_R1_001_forward_unpaired	.	.	.	0.765779
255P2W16H_6270_R3_S126_L001_R2_001_reverse_paired	56.7295	.	.	16.9228
255P2W16H_6270_R3_S126_L001_R2_001_reverse_unpaired	13.7435	34	.	0.076931
255P2W16H_6270_S126_L001_R1_001_forward_paired	62.1339	.	100	18.279
255P2W16H_6270_S126_L001_R1_001_forward_unpaired	28.3136	.	88	.
255P2W16H_6270_S126_L001_R2_001_reverse_paired	57.4082	.	.	.
255P2W16H_6270_S126_L001_R2_001_reverse_unpaired	.	32	100	.
255P2W16T_6270_R2_S127_L001_R1_001_forward_paired	.	.	100	3.289
255P2W16T_6270_R2_S127_L001_R1_001_forward_unpaired	.	35	.	.
255P2W16T_6270_R2_S127_L001_R2_001_reverse_paired	.	38	.	.
255P2W16T_6270_R2_S127_L001_R2_001_reverse_unpaired	.	32	100	.
255P2W16T_6270_R3_S127_L001_R1_001_forward_paired	.	35	.	3.06127
255P2W16T_6270_R3_S127_L001_R1_001_forward_unpaired	.	35	88	.
255P2W16T_6270_R3_S127_L001_R2_001_reverse_paired	51.2978	38	.	.
255P2W16T_6270_R3_S127_L001_R2_001_reverse_unpaired	.	33	.	.
255P2W16T_6270_S127_L001_R1_001_forward_paired	56.5156	.	.	.
255P2W16T_6270_S127_L001_R1_001_forward_unpaired	.	.	88	.
255P2W16T_6270_S127_L001_R2_001_reverse_paired	51.7157	.	.	3.26254
255P2W16T_6270_S127_L001_R2_001_reverse_unpaired	28.151	.	100	0.060378
255P2W1H_6270_R2_S118_L001_R1_001_forward_paired	57.1317	31	.	4.20551
255P2W1H_6270_R2_S118_L001_R1_001_forward_unpaired	.	29	.	.
255P2W1H_6270_R2_S118_L001_R2_001_reverse_paired	51.0868	.	100	.
255P2W1H_6270_R2_S118_L001_R2_001_reverse_unpaired	.	27	100	0.066239
255P2W1H_6270_R3_S118_L001_R1_001_forward_paired	.	.	.	3.96365
255P2W1H_6270_R3_S118_L001_R1_001_forward_unpaired	31.4254	29	.	.
255P2W1H_6270_R3_S118_L001_R2_001_reverse_paired	.	33	.	.
255P2W1H_6270_R3_S118_L001_R2_001_reverse_unpaired	19.7823	.	100	.
255P2W1H_6270_S118_L001_R1_001_forward_paired	.	31	.	.
255P2W1H_6270_S118_L001_R1_001_forward_unpaired	33.2644	.	.	0.474486
255P2W1H_6270_S118_L001_R2_001_reverse_paired	.	.	.	4.26477
255P2W1H_6270_S118_L001_R2_001_reverse_unpaired	24.8817	.	100	0.062106
255P2W1T_6270_R2_S119_L001_R1_001_forward_paired	58.4528	34	100	.
255P2W1T_6270_R2_S119_L001_R1_001_forward_unpaired	36.039	.	.	0.240177
255P2W1T_6270_R2_S119_L001_R2_001_reverse_paired	.	35	100	3.93623
255P2W1T_6270_R2_S119_L001_R2_001_reverse_unpaired	26.133	.	100	0.035128
255P2W1T_6270_R3_S119_L001_R1_001_forward_paired	57.5783	34	100	.
255P2W1T_6270_R3_S119_L001_R1_001_forward_unpaired	.	33	88	0.231755
255P2W1T_6270_R3_S119_L001_R2_001_reverse_paired	.	.	.	3.67373
255P2W1T_6270_R3_S119_L001_R2_001_reverse_unpaired	.	32	.	.
255P2W1T_6270_S119_L001_R1_001_forward_paired	58.6357	34	.	.
255P2W1T_6270_S119_L001_R1_001_forward_unpaired	.	.	88	.
255P2W1T_6270_S119_L001_R2_001_reverse_paired	54.501	.	100	3.90954
255P2W1T_6270_S119_L001_R2_001_reverse_unpaired	24.9545	30	.	.
255P2W3H_6270_R2_S120_L001_R1_001_forward_paired	.	35	.	.
255P2W3H_6270_R2_S120_L001_R1_001_forward_unpaired	.	.	86	.
255P2W3H_6270_R2_S120_L001_R2_001_reverse_paired	.	37	.	6.22422
255P2W3H_6270_R2_S120_L001_R2_001_reverse_unpaired	.	.	.	.
255P2W3H_6270_R3_S120_L001_R1_001_forward_paired	.	.	100	.
255P2W3H_6270_R3_S120_L001_R1_001_forward_unpaired	.	33	.	.
255P2W3H_6270_R3_S120_L001_R2_001_reverse_paired	.	.	100	5.82053
255P2W3H_6270_R3_S120_L001_R2_001_reverse_unpaired	11.1243	33	100	0.042861
255P2W3H_6270_S120_L001_R1_001_forward_paired	.	35	.	6.21433
255P2W3H_6270_S120_L001_R1_001_forward_unpaired	.	33	.	0.645245
255P2W3H_6270_S120_L001_R2_001_reverse_paired	.	37	100	.
255P2W3H_6270_S120_L001_R2_001_reverse_unpaired	15.7625	.	.	0.049364
255P2W3T_6270_R2_S121_L001_R1_001_forward_paired	71.0332	.	.	13.0801
255P2W3T_6270_R2_S121_L001_R1_001_forward_unpaired	.	34	88	.
255P2W3T_6270_R2_S121_L001_R2_001_reverse_paired	.	36	100	.
255P2W3T_6270_R2_S121_L001_R2_001_reverse_unpaired	29.694	31	100	0.080693
255P2W3T_6270_R3_S121_L001_R1_001_forward_paired	70.1042	.	.	12.3314
255P2W3T_6270_R3_S121_L001_R1_001_forward_unpaired	38.9721	34	.	.
255P2W3T_6270_R3_S121_L001_R2_001_reverse_paired	66.0982	.	100	.
255P2W3T_6270_R3_S121_L001_R2_001_reverse_unpaired	.	.	.	0.0627
255P2W3T_6270_S121_L001_R1_001_forward_paired	70.7828	36	.	.
255P2W3T_6270_S121_L001_R1_001_forward_unpaired	39.7505	.	.	.
255P2W3T_6270_S121_L001_R2_001_reverse_paired	66.5375	36	100	13.2237
255P2W3T_6270_S121_L001_R2_001_reverse_unpaired	.	31	.	.
255P2W8H_6270_R2_S122_L001_R1_001_forward_paired	.	.	.	4.62658
255P2W8H_6270_R2_S122_L001_R2_001_reverse_paired	.	35	100	.
255P2W8H_6270_R2_S122_L001_R2_001_reverse_unpaired	24.2671	.	100	.
255P2W8H_6270_R3_S122_L001_R1_001_forward_paired	55.4037	33	100	.
255P2W8H_6270_R3_S122_L001_R1_001_forward_unpaired	.	.	86	0.533463
255P2W8H_6270_R3_S122_L001_R2_001_reverse_paired	.	.	100	4.40192
255P2W8H_6270_R3_S122_L001_R2_001_reverse_unpaired	20.2087	.	100	.
255P2W8H_6270_S122_L001_R1_001_forward_paired	.	.	100	4.66214
255P2W8H_6270_S122_L001_R1_001_forward_unpaired	.	30	86	.
255P2W8H_6270_S122_L001_R2_001_reverse_paired	47.9477	34	100	.
255P2W8H_6270_S122_L001_R2_001_reverse_unpaired	.	.	100	0.063109
255P2W8T_6270_R2_S123_L001_R1_001_forward_paired	.	36	100	.
255P2W8T_6270_R2_S123_L001_R1_001_forward_unpaired	33.1957	.	.	.
255P2W8T_6270_R2_S123_L001_R2_001_reverse_paired	.	.	.	3.65893
255P2W8T_6270_R2_S123_L001_R2_001_reverse_unpaired	17.5028	.	.	0.025276
255P2W8T_6270_R3_S123_L001_R1_001_forward_paired	51.5757	36	.	.
255P2W8T_6270_R3_S123_L001_R1_001_forward_unpaired	.	35	88	.
255P2W8T_6270_R3_S123_L001_R2_001_reverse_paired	48.6484	36	100	3.43637
255P2W8T_6270_R3_S123_L001_R2_001_reverse_unpaired	12.8264	.	100	0.020107
255P2W8T_6270_S123_L001_R1_001_forward_paired	52.5703	.	100	.
255P2W8T_6270_S123_L001_R1_001_forward_unpaired	.	.	88	0.184039
255P2W8T_6270_S123_L001_R2_001_reverse_paired	48.9772	36	100	3.6546
255P2W8T_6270_S123_L001_R2_001_reverse_unpaired	.	33	.	.
255P6G18H_6270_R2_S130_L001_R1_001_forward_paired	.	.	100	.
255P6G18H_6270_R2_S130_L001_R1_001_forward_unpaired	45.2075	.	86	.
255P6G18H_6270_R2_S130_L001_R2_001_reverse_paired	56.1837	36	100	3.96996
255P6G18H_6270_R2_S130_L001_R2_001_reverse_unpaired	30.7048	28	.	.
255P6G18H_6270_R3_S130_L001_R1_001_forward_paired	.	32	.	3.72556
255P6G18H_6270_R3_S130_L001_R1_001_forward_unpaired	44.4407	.	.	.
255P6G18H_6270_R3_S130_L001_R2_001_reverse_paired	54.0447	.	100	.
255P6G18H_6270_R3_S130_L001_R2_001_reverse_unpaired	.	28	100	0.054778
255P6G18H_6270_S130_L001_R1_001_forward_paired	.	.	100	.
255P6G18H_6270_S130_L001_R1_001_forward_unpaired	45.2413	31	84	0.698222
255P6G18H_6270_S130_L001_R2_001_reverse_paired	54.2424	.	.	3.97045
255P6G18H_6270_S130_L001_R2_001_reverse_unpaired	29.8891	.	.	0.068008
255P6G18T_6270_R2_S131_L001_R1_001_forward_paired	74.5563	31	100	7.6738
255P6G18T_6270_R2_S131_L001_R1_001_forward_unpaired	52.6057	.	86	.
255P6G18T_6270_R2_S131_L001_R2_001_reverse_paired	69.9439	32	100	.
255P6G18T_6270_R2_S131_L001_R2_001_reverse_unpaired	.	.	100	0.074596
255P6G18T_6270_R3_S131_L001_R1_001_forward_paired	.	.	100	.
255P6G18T_6270_R3_S131_L001_R1_001_forward_unpaired	50.9385	29	.	.
255P6G18T_6270_R3_S131_L001_R2_001_reverse_paired	.	.	.	7.25183
255P6G18T_6270_R3_S131_L001_R2_001_reverse_unpaired	.	.	.	.
255P6G18T_6270_S131_L001_R1_001_forward_paired	.	.	.	.
255P6G18T_6270_S131_L001_R1_001_forward_unpaired	.	29	86	.
255P6G18T_6270_S131_L001_R2_001_reverse_paired	68.6769	32	.	7.79702
255P6G18T_6270_S131_L001_R2_001_reverse_unpaired	.	26	.	0.06935
255P6G19H_6270_R2_S132_L001_R1_001_forward_paired	.	.	100	.
255P6G19H_6270_R2_S132_L001_R1_001_forward_unpaired	37.1827	34	86	0.581707
255P6G19H_6270_R2_S132_L001_R2_001_reverse_paired	.	36	100	11.0998
255P6G19H_6270_R2_S132_L001_R2_001_reverse_unpaired	22.7124	.	.	0.063767
255P6G19H_6270_R3_S132_L001_R1_001_forward_paired	64.8222	.	.	.
255P6G19H_6270_R3_S132_L001_R1_001_forward_unpaired	35.8884	35	88	0.567312
255P6G19H_6270_R3_S132_L001_R2_001_reverse_paired	.	.	.	10.6148
255P6G19H_6270_R3_S132_L001_R2_001_reverse_unpaired	17.2345	33	.	0.050515
255P6G19H_6270_S132_L001_R1_001_forward_paired	65.3872	.	100	.
255P6G19H_6270_S132_L001_R1_001_forward_unpaired	.	.	.	0.566869
255P6G19H_6270_S132_L001_R2_001_reverse_paired	59.1418	36	.	11.3142
255P6G19H_6270_S132_L001_R2_001_reverse_unpaired	.	31	.	0.056656
255P6G19T_6270_R2_S133_L001_R1_001_forward_paired	72.793	.	100	.
255P6G19T_6270_R2_S133_L001_R1_001_forward_unpaired	52.454	28	86	.
255P6G19T_6270_R2_S133_L001_R2_001_reverse_paired	67.9516	.	.	5.24011
255P6G19T_6270_R2_S133_L001_R2_001_reverse_unpaired	48.4733	26	.	.
255P6G19T_6270_R3_S133_L001_R1_001_forward_paired	72.1757	31	100	5.01795
255P6G19T_6270_R3_S133_L001_R1_001_forward_unpaired	.	.	.	0.429086
255P6G19T_6270_R3_S133_L001_R2_001_reverse_paired	.	32	100	.
255P6G19T_6270_R3_S133_L001_R2_001_reverse_unpaired	.	27	100	.
255P6G19T_6270_S133_L001_R1_001_forward_paired	.	31	.	.
255P6G19T_6270_S133_L001_R1_001_forward_unpaired	.	27	86	.
255P6G19T_6270_S133_L001_R2_001_reverse_paired	66.7792	.	.	5.36503
255P6G19T_6270_S133_L001_R2_001_reverse_unpaired	47.0185	.	100	0.058545
255P6G6H_6270_R2_S128_L001_R1_001_forward_paired	.	.	.	.
255P6G6H_6270_R2_S128_L001_R1_001_forward_unpaired	36.6548	.	88	.
255P6G6H_6270_R2_S128_L001_R2_001_reverse_paired	61.3275	36	.	12.6966
255P6G6H_6270_R2_S128_L001_R2_001_reverse_unpaired	.	.	100	.
255P6G6H_6270_R3_S128_L001_R1_001_forward_paired	.	.	100	.
255P6G6H_6270_R3_S128_L001_R1_001_forward_unpaired	.	.	88	0.608021
255P6G6H_6270_R3_S128_L001_R2_001_reverse_paired	.	36	.	12.1541
255P6G6H_6270_R3_S128_L001_R2_001_reverse_unpaired	.	34	.	.
255P6G6H_6270_S128_L001_R1_001_forward_paired	.	.	100	12.9122
255P6G6H_6270_S128_L001_R1_001_forward_unpaired	36.028	35	.	.
255P6G6H_6270_S128_L001_R2_001_reverse_paired	59.7262	.	100	.
255P6G6H_6270_S128_L001_R2_001_reverse_unpaired	18.6132	32	100	0.051442
255P6G6T_6270_R2_S129_L001_R1_001_forward_paired	74.0046	32	.	.
255P6G6T_6270_R2_S129_L001_R2_001_reverse_paired	.	32	100	8.48984
255P6G6T_6270_R2_S129_L001_R2_001_reverse_unpaired	37.8148	.	.	.
255P6G6T_6270_R3_S129_L001_R1_001_forward_paired	73.4334	.	.	7.94882
255P6G6T_6270_R3_S129_L001_R1_001_forward_unpaired	.	31	.	.
255P6G6T_6270_R3_S129_L001_R2_001_reverse_unpaired	.	30	.	.
255P6G6T_6270_S129_L001_R1_001_forward_paired	73.8831	.	.	8.54994
255P6G6T_6270_S129_L001_R1_001_forward_unpaired	52.3936	.	.	.
255P6G6T_6270_S129_L001_R2_001_reverse_paired	.	.	100	.
255P6G6T_6270_S129_L001_R2_001_reverse_unpaired	36.3818	28	100	.
255P6W14H_6270_R2_S138_L001_R1_001_forward_paired	.	.	100	7.33504
255P6W14H_6270_R2_S138_L001_R1_001_forward_unpaired	.	33	.	0.579899
255P6W14H_6270_R2_S138_L001_R2_001_reverse_paired	.	36	100	.
255P6W14H_6270_R2_S138_L001_R2_001_reverse_unpaired	.	.	100	.
255P6W14H_6270_R3_S138_L001_R1_001_forward_paired	57.1568	35	100	6.93396
255P6W14H_6270_R3_S138_L001_R1_001_forward_unpaired	.	.	86	.
255P6W14H_6270_R3_S138_L001_R2_001_reverse_paired	.	.	100	.
255P6W14H_6270_R3_S138_L001_R2_001_reverse_unpaired	.	.	100	0.051917
255P6W14H_6270_S138_L001_R1_001_forward_paired	57.9949	.	100	7.39011
255P6W14H_6270_S138_L001_R1_001_forward_unpaired	30.2824	33	.	.
255P6W14H_6270_S138_L001_R2_001_reverse_unpaired	.	29	100	.
255P6W14T_6270_R2_S139_L001_R1_001_forward_paired	.	.	100	.
255P6W14T_6270_R2_S139_L001_R1_001_forward_unpaired	30.329	.	86	.
255P6W14T_6270_R2_S139_L001_R2_001_reverse_paired	51.1118	36	.	3.26182
255P6W14T_6270_R2_S139_L001_R2_001_reverse_unpaired	20.7953	.	.	.
255P6W14T_6270_R3_S139_L001_R1_001_forward_paired	52.2202	.	100	3.10706
255P6W14T_6270_R3_S139_L001_R1_001_forward_unpaired	.	.	.	.
255P6W14T_6270_R3_S139_L001_R2_001_reverse_paired	.	36	.	.
255P6W14T_6270_S139_L001_R1_001_forward_paired	53.0362	.	100	3.33522
255P6W14T_6270_S139_L001_R1_001_forward_unpaired	30.6254	34	.	.
255P6W14T_6270_S139_L001_R2_001_reverse_paired	49.923	.	100	.
255P6W14T_6270_S139_L001_R2_001_reverse_unpaired	.	.	100	0.017792
255P6W4H_6270_R2_S134_L001_R1_001_forward_paired	.	.	.	11.6203
255P6W4H_6270_R2_S134_L001_R1_001_forward_unpaired	32.5471	35	86	0.879966
255P6W4H_6270_R2_S134_L001_R2_001_reverse_paired	55.9784	36	100	.
255P6W4H_6270_R2_S134_L001_R2_001_reverse_unpaired	20.3947	31	100	0.094108
255P6W4H_6270_R3_S134_L001_R1_001_forward_paired	.	.	.	10.8955
255P6W4H_6270_R3_S134_L001_R1_001_forward_unpaired	.	35	.	.
255P6W4H_6270_R3_S134_L001_R2_001_reverse_paired	.	.	100	.
255P6W4H_6270_R3_S134_L001_R2_001_reverse_unpaired	.	32	.	0.074278
255P6W4H_6270_S134_L001_R1_001_forward_paired	62.6601	.	100	.
255P6W4H_6270_S134_L001_R1_001_forward_unpaired	32.3621	.	.	.
255P6W4H_6270_S134_L001_R2_001_reverse_paired	54.4757	36	.	11.5945
255P6W4H_6270_S134_L001_R2_001_reverse_unpaired	.	31	100	.
255P6W4T_6270_R2_S135_L001_R1_001_forward_paired	.	.	.	9.60349
255P6W4T_6270_R2_S135_L001_R1_001_forward_unpaired	.	.	86	0.487534
255P6W4T_6270_R2_S135_L001_R2_001_reverse_paired	.	34	100	.
255P6W4T_6270_R2_S135_L001_R2_001_reverse_unpaired	33.2097	.	100	.
255P6W4T_6270_R3_S135_L001_R1_001_forward_paired	.	.	.	9.07115
255P6W4T_6270_R3_S135_L001_R1_001_forward_unpaired	43.6381	.	88	0.471724
255P6W4T_6270_R3_S135_L001_R2_001_reverse_paired	.	.	100	.
255P6W4T_6270_R3_S135_L001_R2_001_reverse_unpaired	.	32	.	0.040677
255P6W4T_6270_S135_L001_R1_001_forward_paired	.	34	100	.
255P6W4T_6270_S135_L001_R1_001_forward_unpaired	.	33	88	0.469669
255P6W4T_6270_S135_L001_R2_001_reverse_paired	67.5899	.	100	9.69024
255P6W4T_6270_S135_L001_R2_001_reverse_unpaired	32.5672	30	100	0.04686
255P6W9H_6270_R2_S136_L001_R1_001_forward_unpaired	29.9255	.	88	0.850229
255P6W9H_6270_R2_S136_L001_R2_001_reverse_paired	60.6597	.	.	20.5277
255P6W9H_6270_R2_S136_L001_R2_001_reverse_unpaired	.	34	100	0.099436
255P6W9H_6270_R3_S136_L001_R1_001_forward_paired	.	37	.	19.4983
255P6W9H_6270_R3_S136_L001_R1_001_forward_unpaired	28.6869	36	88	0.824052
255P6W9H_6270_R3_S136_L001_R2_001_reverse_paired	.	37	100	.
255P6W9H_6270_R3_S136_L001_R2_001_reverse_unpaired	12.9421	.	100	.
255P6W9H_6270_S136_L001_R1_001_forward_paired	.	37	.	.
255P6W9H_6270_S136_L001_R1_001_forward_unpaired	29.6407	36	88	0.833747
255P6W9H_6270_S136_L001_R2_001_reverse_paired	59.2634	37	100	20.9985
255P6W9H_6270_S136_L001_R2_001_reverse_unpaired	16.7159	33	.	.
255P6W9T_6270_R2_S137_L001_R1_001_forward_paired	72.5366	.	100	10.5376
255P6W9T_6270_R2_S137_L001_R1_001_forward_unpaired	.	.	78	0.661169
255P6W9T_6270_R2_S137_L001_R2_001_reverse_paired	71.1465	49	.	.
255P6W9T_6270_R2_S137_L001_R2_001_reverse_unpaired	.	33	.	.
255P6W9T_6270_R3_S137_L001_R1_001_forward_paired	.	36	100	9.54003
255P6W9T_6270_R3_S137_L001_R1_001_forward_unpaired	.	39	.	0.707536
255P6W9T_6270_R3_S137_L001_R2_001_reverse_unpaired	.	34	100	.
255P6W9T_6270_S137_L001_R1_001_forward_paired	71.336	.	.	10.2125
255P6W9T_6270_S137_L001_R1_001_forward_unpaired	.	.	.	.
255P6W9T_6270_S137_L001_R2_001_reverse_paired	.	.	100	.
255P6W9T_6270_S137_L001_R2_001_reverse_unpaired	.	31	100	0.053719
256P617T_6269_R2_S26_L001_R1_001_forward_paired	80.4961	.	.	.
256P617T_6269_R2_S26_L001_R1_001_forward_unpaired	61.4815	.	86	0.594681
256P617T_6269_R2_S26_L001_R2_001_reverse_paired	78.157	.	100	12.5309
256P617T_6269_R2_S26_L001_R2_001_reverse_unpaired	.	29	.	.
256P617T_6269_R3_S26_L001_R1_001_forward_paired	.	30	.	.
256P617T_6269_R3_S26_L001_R1_001_forward_unpaired	.	32	.	.
256P617T_6269_R3_S26_L001_R2_001_reverse_paired	.	30	100	11.9042
256P617T_6269_R3_S26_L001_R2_001_reverse_unpaired	28.8792	30	100	0.044146
256P617T_6269_S26_L001_R1_001_forward_paired	80.5629	30	.	.
256P617T_6269_S26_L001_R1_001_forward_unpaired	.	.	86	0.574498
256P617T_6269_S26_L001_R2_001_reverse_paired	76.9932	.	100	12.6523
256P617T_6269_S26_L001_R2_001_reverse_unpaired	34.9371	29	100	.
256P619T_6269_R2_S28_L001_R1_001_forward_unpaired	56.8301	30	88	.
256P619T_6269_R2_S28_L001_R2_001_reverse_paired	75.9439	.	100	7.94625
256P619T_6269_R2_S28_L001_R2_001_reverse_unpaired	33.3571	.	.	0.039251
256P619T_6269_R3_S28_L001_R1_001_forward_paired	.	30	.	7.53134
256P619T_6269_R3_S28_L001_R1_001_forward_unpaired	.	.	88	0.228396
256P619T_6269_R3_S28_L001_R2_001_reverse_paired	74.3895	29	.	.
256P619T_6269_R3_S28_L001_R2_001_reverse_unpaired	.	.	100	0.030311
256P619T_6269_S28_L001_R1_001_forward_paired	.	30	.	.
256P619T_6269_S28_L001_R1_001_forward_unpaired	.	30	88	0.219265
256P619T_6269_S28_L001_R2_001_reverse_paired	74.7594	29	100	8.07451
256P619T_6269_S28_L001_R2_001_reverse_unpaired	33.4737	28	100	0.037047
256P6G13H_6269_R2_S23_L001_R1_001_forward_paired	.	34	.	.
256P6G13H_6269_R2_S23_L001_R1_001_forward_unpaired	42.453	32	86	.
256P6G13H_6269_R2_S23_L001_R2_001_reverse_paired	61.6483	34	100	11.8513
256P6G13H_6269_R2_S23_L001_R2_001_reverse_unpaired	23.0565	.	.	0.070349
256P6G13H_6269_R3_S23_L001_R1_001_forward_paired	.	34	.	.
256P6G13H_6269_R3_S23_L001_R1_001_forward_unpaired	.	.	88	0.725984
256P6G13H_6269_R3_S23_L001_R2_001_reverse_paired	.	.	100	11.0931
256P6G13H_6269_R3_S23_L001_R2_001_reverse_unpaired	17.6298	31	.	0.052434
256P6G13H_6269_S23_L001_R1_001_forward_paired	66.1458	.	100	.
256P6G13H_6269_S23_L001_R1_001_forward_unpaired	.	31	.	.
256P6G13H_6269_S23_L001_R2_001_reverse_paired	.	34	100	11.921
256P6G13H_6269_S23_L001_R2_001_reverse_unpaired	24.8379	.	.	.
256P6G13T_6269_R2_S24_L001_R1_001_forward_paired	68.5816	32	100	4.15517
256P6G13T_6269_R2_S24_L001_R1_001_forward_unpaired	.	31	.	0.267633
256P6G13T_6269_R2_S24_L001_R2_001_reverse_paired	66.2655	33	100	.
256P6G13T_6269_R2_S24_L001_R2_001_reverse_unpaired	.	.	.	.
256P6G13T_6269_R3_S24_L001_R1_001_forward_paired	.	.	100	.
256P6G13T_6269_R3_S24_L001_R1_001_forward_unpaired	.	32	88	0.26258
256P6G13T_6269_R3_S24_L001_R2_001_reverse_paired	.	33	100	3.92738
256P6G13T_6269_R3_S24_L001_R2_001_reverse_unpaired	.	.	.	.
256P6G13T_6269_S24_L001_R1_001_forward_paired	68.5465	32	100	.
256P6G13T_6269_S24_L001_R1_001_forward_unpaired	.	.	.	0.260502
256P6G13T_6269_S24_L001_R2_001_reverse_paired	.	32	100	4.14925
256P6G13T_6269_S24_L001_R2_001_reverse_unpaired	29.783	.	.	0.024796
256P6G17H_6269_R2_S25_L001_R1_001_forward_paired	.	34	.	.
256P6G17H_6269_R2_S25_L001_R1_001_forward_unpaired	43.5847	.	.	.
256P6G17H_6269_R2_S25_L001_R2_001_reverse_paired	61.2144	36	100	11.2263
256P6G17H_6269_R2_S25_L001_R2_001_reverse_unpaired	27.0808	.	100	.
256P6G17H_6269_R3_S25_L001_R1_001_forward_paired	.	33	.	10.6655
256P6G17H_6269_R3_S25_L001_R1_001_forward_unpaired	.	33	84	1.83162
256P6G17H_6269_R3_S25_L001_R2_001_reverse_paired	.	35	100	.
256P6G17H_6269_R3_S25_L001_R2_001_reverse_unpaired	21.1473	.	.	0.084422
256P6G17H_6269_S25_L001_R1_001_forward_paired	.	.	100	.
256P6G17H_6269_S25_L001_R1_001_forward_unpaired	.	.	.	.
256P6G17H_6269_S25_L001_R2_001_reverse_paired	.	.	.	11.1697
256P6G17H_6269_S25_L001_R2_001_reverse_unpaired	.	27	100	.
256P6G19H_6269_R2_S27_L001_R1_001_forward_paired	.	.	100	.
256P6G19H_6269_R2_S27_L001_R1_001_forward_unpaired	.	35	.	0.445295
256P6G19H_6269_R2_S27_L001_R2_001_reverse_paired	.	.	.	7.11137
256P6G19H_6269_R2_S27_L001_R2_001_reverse_unpaired	16.1127	33	.	0.03869
256P6G19H_6269_R3_S27_L001_R1_001_forward_paired	55.5876	.	100	6.74077
256P6G19H_6269_R3_S27_L001_R1_001_forward_unpaired	.	35	.	0.433925
256P6G19H_6269_R3_S27_L001_R2_001_reverse_paired	.	36	.	.
256P6G19H_6269_R3_S27_L001_R2_001_reverse_unpaired	.	34	.	0.030833
256P6G19H_6269_S27_L001_R1_001_forward_paired	56.6051	.	100	7.15415
256P6G19H_6269_S27_L001_R1_001_forward_unpaired	.	.	86	.
256P6G19H_6269_S27_L001_R2_001_reverse_paired	51.5142	36	.	.
256P6G19H_6269_S27_L001_R2_001_reverse_unpaired	.	.	100	.
256P6G4H_6269_R2_S19_L001_R1_001_forward_paired	.	35	.	6.83772
256P6G4H_6269_R2_S19_L001_R1_001_forward_unpaired	.	32	.	0.38788
256P6G4H_6269_R2_S19_L001_R2_001_reverse_paired	.	.	.	.
256P6G4H_6269_R2_S19_L001_R2_001_reverse_unpaired	18.6914	.	.	0.042121
256P6G4H_6269_R3_S19_L001_R1_001_forward_paired	57.7192	35	.	6.41981
256P6G4H_6269_R3_S19_L001_R1_001_forward_unpaired	33.8829	32	.	0.36623
256P6G4H_6269_R3_S19_L001_R2_001_reverse_paired	.	35	.	.
256P6G4H_6269_R3_S19_L001_R2_001_reverse_unpaired	.	.	.	0.032359
256P6G4H_6269_S19_L001_R1_001_forward_paired	58.5805	35	.	6.92893
256P6G4H_6269_S19_L001_R1_001_forward_unpaired	35.7352	.	88	.
256P6G4H_6269_S19_L001_R2_001_reverse_paired	52.1987	.	100	.
256P6G4H_6269_S19_L001_R2_001_reverse_unpaired	.	30	.	0.037418
256P6G4T_6269_R2_S20_L001_R1_001_forward_paired	.	31	.	.
256P6G4T_6269_R2_S20_L001_R1_001_forward_unpaired	63.3176	30	.	.
256P6G4T_6269_R2_S20_L001_R2_001_reverse_paired	76.2984	31	100	9.84978
256P6G4T_6269_R2_S20_L001_R2_001_reverse_unpaired	.	27	.	0.056579
256P6G4T_6269_R3_S20_L001_R1_001_forward_paired	.	.	100	.
256P6G4T_6269_R3_S20_L001_R1_001_forward_unpaired	.	31	.	0.537457
256P6G4T_6269_R3_S20_L001_R2_001_reverse_paired	74.6296	.	.	9.2761
256P6G4T_6269_R3_S20_L001_R2_001_reverse_unpaired	.	28	100	.
256P6G4T_6269_S20_L001_R1_001_forward_paired	.	31	100	.
256P6G4T_6269_S20_L001_R1_001_forward_unpaired	62.4943	30	86	.
256P6G4T_6269_S20_L001_R2_001_reverse_paired	.	31	.	9.81878
256P6G4T_6269_S20_L001_R2_001_reverse_unpaired	.	.	.	0.053682
256P6G8H_6269_R2_S21_L001_R1_001_forward_paired	.	.	100	.
256P6G8H_6269_R2_S21_L001_R1_001_forward_unpaired	40.6767	31	.	.
256P6G8H_6269_R2_S21_L001_R2_001_reverse_paired	60.5515	34	.	12.3332
256P6G8H_6269_R2_S21_L001_R2_001_reverse_unpaired	22.0928	.	.	0.075391
256P6G8H_6269_R3_S21_L001_R1_001_forward_paired	.	33	100	11.6818
256P6G8H_6269_R3_S21_L001_R1_001_forward_unpaired	.	31	.	0.650075
256P6G8H_6269_R3_S21_L001_R2_001_reverse_paired	58.6694	34	.	.
256P6G8H_6269_R3_S21_L001_R2_001_reverse_unpaired	.	31	.	0.056245
256P6G8H_6269_S21_L001_R1_001_forward_paired	.	33	.	12.3874
256P6G8H_6269_S21_L001_R1_001_forward_unpaired	.	31	.	.
256P6G8H_6269_S21_L001_R2_001_reverse_paired	59.0935	34	.	.
256P6G8H_6269_S21_L001_R2_001_reverse_unpaired	.	.	100	0.067697
256P6G8T_6269_R2_S22_L001_R1_001_forward_paired	.	32	100	.
256P6G8T_6269_R2_S22_L001_R1_001_forward_unpaired	56.0197	31	.	.
256P6G8T_6269_R2_S22_L001_R2_001_reverse_paired	73.0472	.	100	11.3128
256P6G8T_6269_R2_S22_L001_R2_001_reverse_unpaired	31.6409	29	.	.
256P6G8T_6269_R3_S22_L001_R1_001_forward_paired	.	.	.	.
256P6G8T_6269_R3_S22_L001_R1_001_forward_unpaired	.	31	.	0.626141
256P6G8T_6269_R3_S22_L001_R2_001_reverse_paired	.	.	.	10.632
256P6G8T_6269_R3_S22_L001_R2_001_reverse_unpaired	24.7082	.	100	0.04352
256P6G8T_6269_S22_L001_R1_001_forward_paired	76.3595	.	.	11.3052
256P6G8T_6269_S22_L001_R1_001_forward_unpaired	.	.	86	0.621073
256P6G8T_6269_S22_L001_R2_001_reverse_paired	.	.	100	.
256P6G8T_6269_S22_L001_R2_001_reverse_unpaired	33.0423	.	100	.
256P6W11H_6269_R2_S35_L001_R1_001_forward_paired	57.4321	.	100	.
256P6W11H_6269_R2_S35_L001_R1_001_forward_unpaired	.	34	88	0.614749
256P6W11H_6269_R2_S35_L001_R2_001_reverse_paired	51.2495	36	.	9.94025
256P6W11H_6269_R2_S35_L001_R2_001_reverse_unpaired	19.2192	31	100	.
256P6W11H_6269_R3_S35_L001_R1_001_forward_paired	56.2747	.	100	9.32933
256P6W11H_6269_R3_S35_L001_R1_001_forward_unpaired	27.4181	.	88	0.589148
256P6W11H_6269_R3_S35_L001_R2_001_reverse_paired	.	.	100	.
256P6W11H_6269_R3_S35_L001_R2_001_reverse_unpaired	.	32	100	0.077697
256P6W11H_6269_S35_L001_R1_001_forward_paired	57.1926	36	.	.
256P6W11H_6269_S35_L001_R1_001_forward_unpaired	28.7225	34	88	.
256P6W11H_6269_S35_L001_R2_001_reverse_paired	.	36	.	9.92315
256P6W11H_6269_S35_L001_R2_001_reverse_unpaired	19.9481	.	.	0.090981
256P6W11T_6269_R2_S36_L001_R1_001_forward_paired	53.8361	35	.	.
256P6W11T_6269_R2_S36_L001_R1_001_forward_unpaired	.	33	88	0.20241
256P6W11T_6269_R2_S36_L001_R2_001_reverse_paired	.	.	.	3.66071
256P6W11T_6269_R2_S36_L001_R2_001_reverse_unpaired	20.1662	32	.	.
256P6W11T_6269_R3_S36_L001_R1_001_forward_paired	.	.	100	.
256P6W11T_6269_R3_S36_L001_R1_001_forward_unpaired	.	33	88	0.197797
256P6W11T_6269_R3_S36_L001_R2_001_reverse_paired	48.8201	36	.	3.48393
256P6W11T_6269_R3_S36_L001_R2_001_reverse_unpaired	.	32	100	0.023795
256P6W11T_6269_S36_L001_R1_001_forward_paired	54.0618	.	.	.
256P6W11T_6269_S36_L001_R1_001_forward_unpaired	.	33	.	0.20579
256P6W11T_6269_S36_L001_R2_001_reverse_paired	49.4328	.	.	3.74824
256P6W11T_6269_S36_L001_R2_001_reverse_unpaired	.	.	100	0.027997
256P6W14H_6269_R2_S37_L001_R1_001_forward_paired	52.7899	.	100	.
256P6W14H_6269_R2_S37_L001_R2_001_reverse_paired	45.9613	.	100	6.06915
256P6W14H_6269_R2_S37_L001_R2_001_reverse_unpaired	14.8507	32	100	.
256P6W14H_6269_R3_S37_L001_R1_001_forward_paired	.	36	.	5.74036
256P6W14H_6269_R3_S37_L001_R1_001_forward_unpaired	25.5994	34	.	.
256P6W14H_6269_R3_S37_L001_R2_001_reverse_paired	.	36	.	.
256P6W14H_6269_R3_S37_L001_R2_001_reverse_unpaired	11.6725	33	.	.
256P6W14H_6269_S37_L001_R1_001_forward_paired	52.6368	.	100	6.10599
256P6W14H_6269_S37_L001_R1_001_forward_unpaired	.	.	86	.
256P6W14H_6269_S37_L001_R2_001_reverse_paired	.	.	.	.
256P6W14H_6269_S37_L001_R2_001_reverse_unpaired	16.2278	31	.	.
256P6W14T_6269_R2_S38_L001_R1_001_forward_paired	.	34	.	.
256P6W14T_6269_R2_S38_L001_R1_001_forward_unpaired	.	.	88	0.571234
256P6W14T_6269_R2_S38_L001_R2_001_reverse_paired	61.932	.	100	10.0629
256P6W14T_6269_R2_S38_L001_R2_001_reverse_unpaired	27.2995	.	100	0.08465
256P6W14T_6269_R3_S38_L001_R1_001_forward_paired	63.4032	33	.	.
256P6W14T_6269_R3_S38_L001_R1_001_forward_unpaired	38.2429	31	.	0.558819
256P6W14T_6269_R3_S38_L001_R2_001_reverse_paired	60.0103	.	100	9.57867
256P6W14T_6269_R3_S38_L001_R2_001_reverse_unpaired	.	.	.	.
256P6W14T_6269_S38_L001_R1_001_forward_paired	.	33	.	10.1535
256P6W14T_6269_S38_L001_R1_001_forward_unpaired	.	.	88	0.562726
256P6W14T_6269_S38_L001_R2_001_reverse_paired	.	.	100	.
256P6W14T_6269_S38_L001_R2_001_reverse_unpaired	27.0228	.	100	0.075207
256P6W1H_6269_R2_S29_L001_R1_001_forward_paired	.	36	100	7.85262
256P6W1H_6269_R2_S29_L001_R1_001_forward_unpaired	.	33	88	.
256P6W1H_6269_R2_S29_L001_R2_001_reverse_paired	49.324	.	100	.
256P6W1H_6269_R2_S29_L001_R2_001_reverse_unpaired	15.654	32	.	0.056944
256P6W1H_6269_R3_S29_L001_R1_001_forward_paired	.	.	100	.
256P6W1H_6269_R3_S29_L001_R1_001_forward_unpaired	.	33	.	0.441398
256P6W1H_6269_R3_S29_L001_R2_001_reverse_paired	47.3013	37	.	7.44616
256P6W1H_6269_R3_S29_L001_R2_001_reverse_unpaired	11.4877	32	100	.
256P6W1H_6269_S29_L001_R1_001_forward_paired	55.3699	36	.	.
256P6W1H_6269_S29_L001_R1_001_forward_unpaired	.	33	.	.
256P6W1H_6269_S29_L001_R2_001_reverse_paired	.	.	100	7.92971
256P6W1H_6269_S29_L001_R2_001_reverse_unpaired	16.749	30	100	0.050176
256P6W1T_6269_R2_S30_L001_R1_001_forward_paired	.	32	.	2.43979
256P6W1T_6269_R2_S30_L001_R2_001_reverse_paired	55.1658	40	.	.
256P6W1T_6269_R2_S30_L001_R2_001_reverse_unpaired	31.1042	26	100	.
256P6W1T_6269_R3_S30_L001_R1_001_forward_paired	.	.	100	.
256P6W1T_6269_R3_S30_L001_R1_001_forward_unpaired	.	28	82	0.676103
256P6W1T_6269_R3_S30_L001_R2_001_reverse_paired	.	.	100	2.26832
256P6W1T_6269_R3_S30_L001_R2_001_reverse_unpaired	.	27	.	.
256P6W1T_6269_S30_L001_R1_001_forward_paired	56.7935	32	.	.
256P6W1T_6269_S30_L001_R1_001_forward_unpaired	40.2246	27	.	0.718163
256P6W1T_6269_S30_L001_R2_001_reverse_paired	51.9165	.	100	2.39762
256P6W1T_6269_S30_L001_R2_001_reverse_unpaired	30.0766	.	.	0.051974
256P6W4H_6269_R2_S31_L001_R1_001_forward_paired	.	.	.	3.61352
256P6W4H_6269_R2_S31_L001_R1_001_forward_unpaired	35.034	.	.	.
256P6W4H_6269_R2_S31_L001_R2_001_reverse_paired	43.8897	.	.	.
256P6W4H_6269_R2_S31_L001_R2_001_reverse_unpaired	18.8535	.	.	0.036598
256P6W4H_6269_R3_S31_L001_R1_001_forward_paired	48.1931	35	.	.
256P6W4H_6269_R3_S31_L001_R1_001_forward_unpaired	33.1245	.	88	0.257847
256P6W4H_6269_R3_S31_L001_R2_001_reverse_paired	42.4299	.	100	3.43389
256P6W4H_6269_R3_S31_L001_R2_001_reverse_unpaired	.	31	100	.
256P6W4H_6269_S31_L001_R1_001_forward_paired	48.8658	35	.	3.6364
256P6W4H_6269_S31_L001_R1_001_forward_unpaired	35.2365	30	.	0.263505
256P6W4H_6269_S31_L001_R2_001_reverse_paired	42.5356	36	100	.
256P6W4H_6269_S31_L001_R2_001_reverse_unpaired	.	.	.	0.034608
256P6W4T_6269_R2_S32_L001_R1_001_forward_paired	76.8093	.	100	4.02622
256P6W4T_6269_R2_S32_L001_R1_001_forward_unpaired	62.8377	.	80	1.5777
256P6W4T_6269_R2_S32_L001_R2_001_reverse_paired	.	42	.	.
256P6W4T_6269_R2_S32_L001_R2_001_reverse_unpaired	51.0267	21	.	0.114591
256P6W4T_6269_R3_S32_L001_R1_001_forward_paired	.	.	100	3.72317
256P6W4T_6269_R3_S32_L001_R2_001_reverse_paired	.	38	100	.
256P6W4T_6269_R3_S32_L001_R2_001_reverse_unpaired	.	.	100	.
256P6W4T_6269_S32_L001_R1_001_forward_paired	75.7376	.	100	.
256P6W4T_6269_S32_L001_R1_001_forward_unpaired	62.5716	31	80	1.55444
256P6W4T_6269_S32_L001_R2_001_reverse_paired	72.6719	38	100	3.84782
256P6W4T_6269_S32_L001_R2_001_reverse_unpaired	.	19	.	0.116512
256P6W8H_6269_R2_S33_L001_R1_001_forward_paired	52.8433	35	100	.
256P6W8H_6269_R2_S33_L001_R1_001_forward_unpaired	26.5018	34	.	0.476073
256P6W8H_6269_R2_S33_L001_R2_001_reverse_paired	.	.	.	7.84258
256P6W8H_6269_R2_S33_L001_R2_001_reverse_unpaired	.	.	.	.
256P6W8H_6269_R3_S33_L001_R1_001_forward_paired	52.1144	.	100	.
256P6W8H_6269_R3_S33_L001_R1_001_forward_unpaired	24.8019	34	.	0.456654
256P6W8H_6269_R3_S33_L001_R2_001_reverse_paired	.	36	.	7.44155
256P6W8H_6269_R3_S33_L001_R2_001_reverse_unpaired	.	32	100	0.049401
256P6W8H_6269_S33_L001_R1_001_forward_paired	.	.	.	.
256P6W8H_6269_S33_L001_R1_001_forward_unpaired	.	33	88	0.459825
256P6W8H_6269_S33_L001_R2_001_reverse_paired	.	.	100	7.9155
256P6W8H_6269_S33_L001_R2_001_reverse_unpaired	18.4715	30	100	0.05731
256P6W8T_6269_R2_S34_L001_R1_001_forward_paired	59.2224	.	.	3.2116
256P6W8T_6269_R2_S34_L001_R1_001_forward_unpaired	37.5138	.	.	.
256P6W8T_6269_R2_S34_L001_R2_001_reverse_paired	.	.	.	.
256P6W8T_6269_R2_S34_L001_R2_001_reverse_unpaired	.	29	.	.
256P6W8T_6269_R3_S34_L001_R1_001_forward_paired	58.3801	32	.	.
256P6W8T_6269_R3_S34_L001_R1_001_forward_unpaired	.	32	86	0.454772
256P6W8T_6269_R3_S34_L001_R2_001_reverse_paired	52.0862	.	.	3.04175
256P6W8T_6269_R3_S34_L001_R2_001_reverse_unpaired	.	.	.	0.081465
256P6W8T_6269_S34_L001_R1_001_forward_paired	.	32	.	3.23565
256P6W8T_6269_S34_L001_R1_001_forward_unpaired	37.6208	.	.	.
256P6W8T_6269_S34_L001_R2_001_reverse_paired	.	35	100	.
256P6W8T_6269_S34_L001_R2_001_reverse_unpaired	.	.	100	0.100537
256p1G16H_6136_S1_L001_R1_001_forward_paired	65.7007	33	.	.
256p1G16H_6136_S1_L001_R1_001_forward_unpaired	47.8425	.	.	.
256p1G16H_6136_S1_L001_R2_001_reverse_paired	58.9242	34	100	13.1063
256p1G16H_6136_S1_L001_R2_001_reverse_unpaired	.	.	.	0.105747
256p1G7H_6136_S3_L001_R1_001_forward_paired	.	35	100	22.1861
256p1G7H_6136_S3_L001_R1_001_forward_unpaired	.	.	86	1.78635
256p1G7H_6136_S3_L001_R2_001_reverse_paired	63.4668	.	.	.
256p1G7H_6136_S3_L001_R2_001_reverse_unpaired	21.1325	31	.	0.114203
256p1G7T_6136_S2_L001_R1_001_forward_paired	80.1466	.	.	.
256p1G7T_6136_S2_L001_R1_001_forward_unpaired	61.4414	28	.	1.18461
256p1G7T_6136_S2_L001_R2_001_reverse_paired	76.8245	.	.	19.8582
256p1G7T_6136_S2_L001_R2_001_reverse_unpaired	.	28	.	.
256p1W15H_6269_R2_S9_L001_R1_001_forward_paired	47.3764	.	.	3.90514
256p1W15H_6269_R2_S9_L001_R1_001_forward_unpaired	.	.	.	.
256p1W15H_6269_R2_S9_L001_R2_001_reverse_paired	41.2937	.	100	.
256p1W15H_6269_R2_S9_L001_R2_001_reverse_unpaired	14.6567	.	100	.
256p1W15H_6269_R3_S9_L001_R1_001_forward_paired	46.5676	35	.	.
256p1W15H_6269_R3_S9_L001_R1_001_forward_unpaired	.	.	.	0.285176
256p1W15H_6269_R3_S9_L001_R2_001_reverse_paired	39.3237	36	100	3.68625
256p1W15H_6269_R3_S9_L001_R2_001_reverse_unpaired	.	.	100	0.030357
256p1W15H_6269_S9_L001_R1_001_forward_paired	47.277	.	.	3.90152
256p1W15H_6269_S9_L001_R1_001_forward_unpaired	.	33	88	.
256p1W15H_6269_S9_L001_R2_001_reverse_paired	39.7689	36	.	.
256p1W15H_6269_S9_L001_R2_001_reverse_unpaired	14.8943	31	100	0.033449
256p1W15T_6269_R2_S10_L001_R1_001_forward_paired	61.5789	34	100	.
256p1W15T_6269_R2_S10_L001_R1_001_forward_unpaired	38.3039	31	88	0.452657
256p1W15T_6269_R2_S10_L001_R2_001_reverse_paired	59.4592	.	100	7.65473
256p1W15T_6269_R2_S10_L001_R2_001_reverse_unpaired	.	31	.	0.05522
256p1W15T_6269_R3_S10_L001_R1_001_forward_paired	61.088	34	.	.
256p1W15T_6269_R3_S10_L001_R1_001_forward_unpaired	37.2116	31	88	.
256p1W15T_6269_R3_S10_L001_R2_001_reverse_paired	57.8504	34	.	7.34394
256p1W15T_6269_R3_S10_L001_R2_001_reverse_unpaired	19.3471	32	.	0.04319
256p1W15T_6269_S10_L001_R1_001_forward_paired	.	.	100	.
256p1W15T_6269_S10_L001_R1_001_forward_unpaired	38.7877	.	88	0.446182
256p1W15T_6269_S10_L001_R2_001_reverse_paired	.	.	100	7.73331
256p1W15T_6269_S10_L001_R2_001_reverse_unpaired	24.4982	30	100	.
256p1W16H_6269_R2_S11_L001_R1_001_forward_paired	.	.	.	.
256p1W16H_6269_R2_S11_L001_R1_001_forward_unpaired	33.4952	.	86	0.393214
256p1W16H_6269_R2_S11_L001_R2_001_reverse_paired	.	35	.	4.73889
256p1W16H_6269_R2_S11_L001_R2_001_reverse_unpaired	20.8723	.	100	.
256p1W16H_6269_R3_S11_L001_R1_001_forward_paired	.	.	100	4.44887
256p1W16H_6269_R3_S11_L001_R1_001_forward_unpaired	31.9875	30	88	.
256p1W16H_6269_R3_S11_L001_R2_001_reverse_paired	45.4495	.	100	.
256p1W16H_6269_R3_S11_L001_R2_001_reverse_unpaired	16.5372	.	100	.
256p1W16H_6269_S11_L001_R1_001_forward_paired	.	34	.	4.72913
256p1W16H_6269_S11_L001_R1_001_forward_unpaired	33.8019	.	88	.
256p1W16H_6269_S11_L001_R2_001_reverse_paired	45.887	35	.	.
256p1W16H_6269_S11_L001_R2_001_reverse_unpaired	.	.	100	.
256p1W16T_6269_R2_S12_L001_R1_001_forward_paired	54.6649	.	.	.
256p1W16T_6269_R2_S12_L001_R1_001_forward_unpaired	41.9531	.	.	.
256p1W16T_6269_R2_S12_L001_R2_001_reverse_paired	.	37	100	3.28398
256p1W16T_6269_R2_S12_L001_R2_001_reverse_unpaired	.	32	100	.
256p1W16T_6269_R3_S12_L001_R1_001_forward_paired	53.7253	36	100	3.10543
256p1W16T_6269_R3_S12_L001_R1_001_forward_unpaired	.	.	.	0.20087
256p1W16T_6269_R3_S12_L001_R2_001_reverse_paired	.	37	.	.
256p1W16T_6269_R3_S12_L001_R2_001_reverse_unpaired	13.186	.	100	0.022539
256p1W16T_6269_S12_L001_R1_001_forward_paired	.	.	100	3.30323
256p1W16T_6269_S12_L001_R1_001_forward_unpaired	.	32	.	.
256p1W16T_6269_S12_L001_R2_001_reverse_paired	.	.	100	.
256p1W16T_6269_S12_L001_R2_001_reverse_unpaired	17.196	31	100	.
256p1W17H_6269_R2_S13_L001_R1_001_forward_paired	55.3375	36	100	.
256p1W17H_6269_R2_S13_L001_R1_001_forward_unpaired	.	.	.	0.499645
256p1W17H_6269_R2_S13_L001_R2_001_reverse_paired	.	.	100	8.47185
256p1W17H_6269_R2_S13_L001_R2_001_reverse_unpaired	.	33	100	.
256p1W17H_6269_R3_S13_L001_R1_001_forward_paired	54.0926	36	.	.
256p1W17H_6269_R3_S13_L001_R1_001_forward_unpaired	.	37	88	0.506352
256p1W17H_6269_R3_S13_L001_R2_001_reverse_paired	48.5527	.	.	8.00107
256p1W17H_6269_R3_S13_L001_R2_001_reverse_unpaired	.	.	100	0.048623
256p1W17H_6269_S13_L001_R1_001_forward_paired	.	.	100	8.5399
256p1W17H_6269_S13_L001_R1_001_forward_unpaired	.	36	.	.
256p1W17H_6269_S13_L001_R2_001_reverse_paired	49.4844	.	.	.
256p1W17H_6269_S13_L001_R2_001_reverse_unpaired	.	32	100	0.053851
256p1W17T_6269_R2_S14_L001_R1_001_forward_paired	.	30	100	2.44944
256p1W17T_6269_R2_S14_L001_R1_001_forward_unpaired	43.8511	.	86	0.551546
256p1W17T_6269_R2_S14_L001_R2_001_reverse_paired	58.2727	36	100	.
256p1W17T_6269_R2_S14_L001_R2_001_reverse_unpaired	38.6801	.	.	0.086189
256p1W17T_6269_R3_S14_L001_R1_001_forward_paired	.	30	100	2.29055
256p1W17T_6269_R3_S14_L001_R1_001_forward_unpaired	.	.	.	.
256p1W17T_6269_R3_S14_L001_R2_001_reverse_paired	55.4945	34	.	.
256p1W17T_6269_R3_S14_L001_R2_001_reverse_unpaired	.	28	100	0.063572
256p1W17T_6269_S14_L001_R1_001_forward_paired	59.7476	.	.	.
256p1W17T_6269_S14_L001_R1_001_forward_unpaired	44.6708	25	86	.
256p1W17T_6269_S14_L001_R2_001_reverse_paired	.	.	.	2.43179
256p1W17T_6269_S14_L001_R2_001_reverse_unpaired	.	.	100	.
256p1W18H_6269_R2_S15_L001_R1_001_forward_paired	54.283	35	.	.
256p1W18H_6269_R2_S15_L001_R1_001_forward_unpaired	.	.	.	0.445488
256p1W18H_6269_R2_S15_L001_R2_001_reverse_paired	49.0269	36	100	8.29807
256p1W18H_6269_R2_S15_L001_R2_001_reverse_unpaired	15.1257	31	100	.
256p1W18H_6269_R3_S15_L001_R1_001_forward_paired	53.5345	.	100	7.83392
256p1W18H_6269_R3_S15_L001_R1_001_forward_unpaired	.	.	.	.
256p1W18H_6269_R3_S15_L001_R2_001_reverse_paired	.	36	.	.
256p1W18H_6269_S15_L001_R1_001_forward_paired	.	.	.	8.33088
256p1W18H_6269_S15_L001_R1_001_forward_unpaired	.	33	88	0.436878
256p1W18H_6269_S15_L001_R2_001_reverse_paired	.	36	.	.
256p1W18H_6269_S15_L001_R2_001_reverse_unpaired	.	.	.	.
256p1W18T_6269_R2_S16_L001_R1_001_forward_paired	61.6054	.	.	.
256p1W18T_6269_R2_S16_L001_R1_001_forward_unpaired	40.8551	.	.	0.683845
256p1W18T_6269_R2_S16_L001_R2_001_reverse_paired	.	.	100	10.0074
256p1W18T_6269_R2_S16_L001_R2_001_reverse_unpaired	23.1707	.	.	0.08569
256p1W18T_6269_R3_S16_L001_R1_001_forward_paired	.	.	100	9.45417
256p1W18T_6269_R3_S16_L001_R1_001_forward_unpaired	39.6113	34	86	.
256p1W18T_6269_R3_S16_L001_R2_001_reverse_paired	56.3272	37	.	.
256p1W18T_6269_R3_S16_L001_R2_001_reverse_unpaired	17.7105	.	.	.
256p1W18T_6269_S16_L001_R1_001_forward_paired	60.9812	.	100	.
256p1W18T_6269_S16_L001_R1_001_forward_unpaired	40.1752	.	.	0.665858
256p1W18T_6269_S16_L001_R2_001_reverse_paired	56.3702	37	100	9.98107
256p1W18T_6269_S16_L001_R2_001_reverse_unpaired	.	30	100	.
256p1W19H_6269_R2_S17_L001_R1_001_forward_paired	.	.	.	.
256p1W19H_6269_R2_S17_L001_R1_001_forward_unpaired	.	34	86	0.508928
256p1W19H_6269_R2_S17_L001_R2_001_reverse_paired	.	.	100	8.43196
256p1W19H_6269_R2_S17_L001_R2_001_reverse_unpaired	.	.	100	.
256p1W19H_6269_R3_S17_L001_R1_001_forward_paired	.	.	.	7.99363
256p1W19H_6269_R3_S17_L001_R1_001_forward_unpaired	.	.	88	.
256p1W19H_6269_R3_S17_L001_R2_001_reverse_paired	46.2885	.	100	.
256p1W19H_6269_R3_S17_L001_R2_001_reverse_unpaired	9.55336	.	.	0.043346
256p1W19H_6269_S17_L001_R1_001_forward_paired	.	.	100	.
256p1W19H_6269_S17_L001_R1_001_forward_unpaired	.	.	88	0.491827
256p1W19H_6269_S17_L001_R2_001_reverse_paired	46.7391	.	100	8.48133
256p1W19H_6269_S17_L001_R2_001_reverse_unpaired	13.1042	.	100	.
256p1W19T_6269_R2_S18_L001_R1_001_forward_paired	.	.	.	7.50197
256p1W19T_6269_R2_S18_L001_R1_001_forward_unpaired	42.9477	.	86	.
256p1W19T_6269_R2_S18_L001_R2_001_reverse_paired	64.5582	.	100	.
256p1W19T_6269_R2_S18_L001_R2_001_reverse_unpaired	.	29	.	0.09029
256p1W19T_6269_R3_S18_L001_R1_001_forward_paired	.	32	.	7.03132
256p1W19T_6269_R3_S18_L001_R1_001_forward_unpaired	.	32	.	.
256p1W19T_6269_R3_S18_L001_R2_001_reverse_paired	62.527	.	.	.
256p1W19T_6269_R3_S18_L001_R2_001_reverse_unpaired	24.2037	.	100	0.064672
256p1W19T_6269_S18_L001_R1_001_forward_paired	68.2006	.	.	7.43103
256p1W19T_6269_S18_L001_R1_001_forward_unpaired	.	.	.	.
256p1W19T_6269_S18_L001_R2_001_reverse_unpaired	.	.	.	0.07855
258P1G16H_6269_R2_S74_L001_R1_001_forward_paired	.	.	100	.
258P1G16H_6269_R2_S74_L001_R1_001_forward_unpaired	.	33	.	0.297573
258P1G16H_6269_R2_S74_L001_R2_001_reverse_paired	.	.	100	10.5502
258P1G16H_6269_R2_S74_L001_R2_001_reverse_unpaired	23.5438	.	100	.
258P1G16H_6269_R3_S74_L001_R1_001_forward_paired	64.407	.	100	.
258P1G16H_6269_R3_S74_L001_R2_001_reverse_paired	.	35	100	10.0348
258P1G16H_6269_R3_S74_L001_R2_001_reverse_unpaired	17.33	.	100	.
258P1G16H_6269_S74_L001_R1_001_forward_paired	65.1807	.	.	10.6872
258P1G16H_6269_S74_L001_R1_001_forward_unpaired	35.6803	33	90	0.294657
258P1G16H_6269_S74_L001_R2_001_reverse_paired	.	.	100	.
258P1G16H_6269_S74_L001_R2_001_reverse_unpaired	23.3048	31	100	.
258P1G16T_6269_R2_S75_L001_R1_001_forward_paired	.	30	.	7.48354
258P1G16T_6269_R2_S75_L001_R1_001_forward_unpaired	64.7065	.	.	.
258P1G16T_6269_R2_S75_L001_R2_001_reverse_paired	.	29	.	.
258P1G16T_6269_R2_S75_L001_R2_001_reverse_unpaired	34.0689	.	100	.
258P1G16T_6269_R3_S75_L001_R1_001_forward_paired	83.1734	30	100	6.95279
258P1G16T_6269_R3_S75_L001_R1_001_forward_unpaired	.	30	88	0.212486
258P1G16T_6269_R3_S75_L001_R2_001_reverse_paired	80.1113	.	100	.
258P1G16T_6269_R3_S75_L001_R2_001_reverse_unpaired	27.5473	29	.	.
258P1G16T_6269_S75_L001_R1_001_forward_paired	83.5236	.	100	.
258P1G16T_6269_S75_L001_R1_001_forward_unpaired	64.1344	.	88	0.20274
258P1G16T_6269_S75_L001_R2_001_reverse_paired	80.1745	29	100	7.49672
258P1G16T_6269_S75_L001_R2_001_reverse_unpaired	.	.	100	.
258P1G18H_6269_R2_S76_L001_R1_001_forward_paired	.	35	100	.
258P1G18H_6269_R2_S76_L001_R1_001_forward_unpaired	.	.	88	0.310515
258P1G18H_6269_R2_S76_L001_R2_001_reverse_paired	57.1887	.	100	10.249
258P1G18H_6269_R2_S76_L001_R2_001_reverse_unpaired	21.0519	32	.	.
258P1G18H_6269_R3_S76_L001_R1_001_forward_paired	.	35	100	.
258P1G18H_6269_R3_S76_L001_R1_001_forward_unpaired	.	.	.	0.317285
258P1G18H_6269_R3_S76_L001_R2_001_reverse_paired	55.0671	.	100	9.67941
258P1G18H_6269_R3_S76_L001_R2_001_reverse_unpaired	.	.	.	0.047726
258P1G18H_6269_S76_L001_R1_001_forward_paired	60.7815	35	100	.
258P1G18H_6269_S76_L001_R1_001_forward_unpaired	.	32	.	.
258P1G18H_6269_S76_L001_R2_001_reverse_paired	.	.	.	10.3679
258P1G18H_6269_S76_L001_R2_001_reverse_unpaired	20.9434	.	100	0.055712
258P1G18T_6269_R2_S77_L001_R1_001_forward_paired	77.2062	.	100	8.31613
258P1G18T_6269_R2_S77_L001_R1_001_forward_unpaired	.	.	.	0.209449
258P1G18T_6269_R2_S77_L001_R2_001_reverse_paired	.	.	.	.
258P1G18T_6269_R2_S77_L001_R2_001_reverse_unpaired	.	.	.	.
258P1G18T_6269_R3_S77_L001_R1_001_forward_paired	.	.	100	7.85875
258P1G18T_6269_R3_S77_L001_R1_001_forward_unpaired	.	.	90	.
258P1G18T_6269_R3_S77_L001_R2_001_reverse_paired	.	.	.	.
258P1G18T_6269_R3_S77_L001_R2_001_reverse_unpaired	28.3664	30	100	.
258P1G18T_6269_S77_L001_R1_001_forward_paired	.	.	100	.
258P1G18T_6269_S77_L001_R1_001_forward_unpaired	54.1929	30	88	0.211963
258P1G18T_6269_S77_L001_R2_001_reverse_paired	73.8444	30	.	8.50865
258P1G18T_6269_S77_L001_R2_001_reverse_unpaired	36.1877	.	.	.
258P1G19H_6269_R2_S78_L001_R1_001_forward_paired	62.9295	35	.	10.5564
258P1G19H_6269_R2_S78_L001_R1_001_forward_unpaired	.	.	88	.
258P1G19H_6269_R2_S78_L001_R2_001_reverse_paired	.	35	.	.
258P1G19H_6269_R2_S78_L001_R2_001_reverse_unpaired	.	.	.	0.054443
258P1G19H_6269_R3_S78_L001_R1_001_forward_paired	62.224	.	100	.
258P1G19H_6269_R3_S78_L001_R1_001_forward_unpaired	.	33	90	.
258P1G19H_6269_R3_S78_L001_R2_001_reverse_paired	57.3736	.	.	10.1326
258P1G19H_6269_R3_S78_L001_R2_001_reverse_unpaired	.	.	100	.
258P1G19H_6269_S78_L001_R1_001_forward_paired	63.2491	35	100	.
258P1G19H_6269_S78_L001_R1_001_forward_unpaired	32.8586	.	88	0.339604
258P1G19H_6269_S78_L001_R2_001_reverse_paired	57.904	.	100	10.7755
258P1G19H_6269_S78_L001_R2_001_reverse_unpaired	.	31	100	.
258P1G19T_6269_R2_S79_L001_R1_001_forward_paired	79.1115	31	.	.
258P1G19T_6269_R2_S79_L001_R1_001_forward_unpaired	56.6395	.	88	0.193349
258P1G19T_6269_R2_S79_L001_R2_001_reverse_paired	76.4427	30	.	6.45393
258P1G19T_6269_R2_S79_L001_R2_001_reverse_unpaired	.	30	100	.
258P1G19T_6269_R3_S79_L001_R1_001_forward_paired	78.6406	31	100	6.12057
258P1G19T_6269_R3_S79_L001_R1_001_forward_unpaired	.	31	.	0.198615
258P1G19T_6269_R3_S79_L001_R2_001_reverse_paired	.	.	100	.
258P1G19T_6269_R3_S79_L001_R2_001_reverse_unpaired	.	.	100	0.021801
258P1G19T_6269_S79_L001_R1_001_forward_paired	.	31	100	6.51567
258P1G19T_6269_S79_L001_R1_001_forward_unpaired	.	31	.	0.189068
258P1G19T_6269_S79_L001_R2_001_reverse_paired	.	30	100	.
258P1G19T_6269_S79_L001_R2_001_reverse_unpaired	.	.	100	0.025015
258P1G8H_6269_R2_S72_L001_R1_001_forward_paired	.	35	.	.
258P1G8H_6269_R2_S72_L001_R1_001_forward_unpaired	.	34	.	0.204075
258P1G8H_6269_R2_S72_L001_R2_001_reverse_paired	.	.	.	6.91354
258P1G8H_6269_R2_S72_L001_R2_001_reverse_unpaired	.	32	100	.
258P1G8H_6269_R3_S72_L001_R1_001_forward_paired	.	35	.	.
258P1G8H_6269_R3_S72_L001_R1_001_forward_unpaired	.	.	.	.
258P1G8H_6269_R3_S72_L001_R2_001_reverse_paired	52.3379	.	100	6.56766
258P1G8H_6269_R3_S72_L001_R2_001_reverse_unpaired	.	33	100	0.027577
258P1G8H_6269_S72_L001_R1_001_forward_paired	.	35	.	6.98898
258P1G8H_6269_S72_L001_R1_001_forward_unpaired	.	34	.	0.202489
258P1G8H_6269_S72_L001_R2_001_reverse_paired	52.7622	.	100	.
258P1G8H_6269_S72_L001_R2_001_reverse_unpaired	17.8482	.	.	0.030978
258P1G8T_6269_R2_S73_L001_R1_001_forward_paired	.	30	.	8.67535
258P1G8T_6269_R2_S73_L001_R1_001_forward_unpaired	60.8897	30	88	.
258P1G8T_6269_R2_S73_L001_R2_001_reverse_paired	78.247	30	.	.
258P1G8T_6269_R2_S73_L001_R2_001_reverse_unpaired	.	29	100	.
258P1G8T_6269_R3_S73_L001_R1_001_forward_paired	80.3305	30	.	8.29587
258P1G8T_6269_R3_S73_L001_R1_001_forward_unpaired	60.2671	.	88	.
258P1G8T_6269_R3_S73_L001_R2_001_reverse_paired	77.0679	30	100	.
258P1G8T_6269_R3_S73_L001_R2_001_reverse_unpaired	28.2949	.	.	.
258P1G8T_6269_S73_L001_R1_001_forward_paired	80.7511	30	.	.
258P1G8T_6269_S73_L001_R1_001_forward_unpaired	.	30	88	.
258P1G8T_6269_S73_L001_R2_001_reverse_paired	77.147	30	100	8.79032
258P1G8T_6269_S73_L001_R2_001_reverse_unpaired	35.5856	28	.	0.032648
258P1W13H_6269_R2_S82_L001_R1_001_forward_paired	52.7954	.	.	7.85909
258P1W13H_6269_R2_S82_L001_R1_001_forward_unpaired	.	35	88	0.275654
258P1W13H_6269_R2_S82_L001_R2_001_reverse_paired	.	37	.	.
258P1W13H_6269_R2_S82_L001_R2_001_reverse_unpaired	10.729	34	100	.
258P1W13H_6269_R3_S82_L001_R1_001_forward_paired	51.819	.	100	7.44536
258P1W13H_6269_R3_S82_L001_R1_001_forward_unpaired	19.7421	36	88	.
258P1W13H_6269_R3_S82_L001_R2_001_reverse_paired	.	36	100	.
258P1W13H_6269_S82_L001_R1_001_forward_paired	.	.	100	7.8866
258P1W13H_6269_S82_L001_R1_001_forward_unpaired	20.5864	.	.	.
258P1W13H_6269_S82_L001_R2_001_reverse_paired	.	.	100	.
258P1W13H_6269_S82_L001_R2_001_reverse_unpaired	.	33	.	0.033057
258P1W13T_6269_R2_S83_L001_R1_001_forward_paired	59.5028	35	.	4.50982
258P1W13T_6269_R2_S83_L001_R1_001_forward_unpaired	.	.	.	0.161624
258P1W13T_6269_R2_S83_L001_R2_001_reverse_paired	57.5216	36	100	.
258P1W13T_6269_R2_S83_L001_R2_001_reverse_unpaired	22.5779	32	100	.
258P1W13T_6269_R3_S83_L001_R1_001_forward_paired	59.0279	.	100	.
258P1W13T_6269_R3_S83_L001_R1_001_forward_unpaired	34.3893	34	.	.
258P1W13T_6269_R3_S83_L001_R2_001_reverse_paired	56.1194	.	.	4.34073
258P1W13T_6269_R3_S83_L001_R2_001_reverse_unpaired	17.0241	.	.	0.021076
258P1W13T_6269_S83_L001_R1_001_forward_paired	59.9063	35	.	.
258P1W13T_6269_S83_L001_R1_001_forward_unpaired	35.1395	34	88	.
258P1W13T_6269_S83_L001_R2_001_reverse_paired	56.4291	36	100	4.62019
258P1W13T_6269_S83_L001_R2_001_reverse_unpaired	.	32	100	.
258P1W16H_6269_R2_S84_L001_R1_001_forward_paired	.	36	100	11.2174
258P1W16H_6269_R2_S84_L001_R1_001_forward_unpaired	22.1902	.	88	0.345076
258P1W16H_6269_R2_S84_L001_R2_001_reverse_paired	52.3416	36	.	.
258P1W16H_6269_R2_S84_L001_R2_001_reverse_unpaired	12.6178	.	.	.
258P1W16H_6269_R3_S84_L001_R1_001_forward_paired	55.8724	36	100	10.5871
258P1W16H_6269_R3_S84_L001_R1_001_forward_unpaired	.	.	90	0.351147
258P1W16H_6269_R3_S84_L001_R2_001_reverse_paired	50.243	36	.	.
258P1W16H_6269_R3_S84_L001_R2_001_reverse_unpaired	.	34	.	0.043039
258P1W16H_6269_S84_L001_R1_001_forward_paired	56.5462	36	.	11.3197
258P1W16H_6269_S84_L001_R1_001_forward_unpaired	21.948	.	.	.
258P1W16H_6269_S84_L001_R2_001_reverse_paired	50.7025	36	.	.
258P1W16H_6269_S84_L001_R2_001_reverse_unpaired	.	33	.	.
258P1W16T_6269_R2_S85_L001_R1_001_forward_paired	60.8265	35	.	.
258P1W16T_6269_R2_S85_L001_R1_001_forward_unpaired	33.0631	.	88	0.245907
258P1W16T_6269_R2_S85_L001_R2_001_reverse_paired	58.0778	.	.	6.12107
258P1W16T_6269_R2_S85_L001_R2_001_reverse_unpaired	23.7945	.	100	0.035525
258P1W16T_6269_R3_S85_L001_R1_001_forward_paired	59.9221	35	.	5.82088
258P1W16T_6269_R3_S85_L001_R1_001_forward_unpaired	31.4601	33	88	0.242293
258P1W16T_6269_R3_S85_L001_R2_001_reverse_paired	.	35	.	.
258P1W16T_6269_R3_S85_L001_R2_001_reverse_unpaired	.	.	.	0.027438
258P1W16T_6269_S85_L001_R1_001_forward_paired	.	35	.	6.18125
258P1W16T_6269_S85_L001_R1_001_forward_unpaired	.	.	.	.
258P1W16T_6269_S85_L001_R2_001_reverse_paired	.	35	.	.
258P1W16T_6269_S85_L001_R2_001_reverse_unpaired	.	.	100	0.031514
258P1W17H_6269_R2_S86_L001_R1_001_forward_paired	.	35	.	6.86319
258P1W17H_6269_R2_S86_L001_R1_001_forward_unpaired	33.4244	35	86	.
258P1W17H_6269_R2_S86_L001_R2_001_reverse_paired	48.3514	.	100	.
258P1W17H_6269_R2_S86_L001_R2_001_reverse_unpaired	13.8151	.	.	0.035881
258P1W17H_6269_R3_S86_L001_R1_001_forward_paired	.	35	100	.
258P1W17H_6269_R3_S86_L001_R1_001_forward_unpaired	33.7058	36	.	0.213711
258P1W17H_6269_R3_S86_L001_R2_001_reverse_paired	45.9766	.	.	6.50917
258P1W17H_6269_R3_S86_L001_R2_001_reverse_unpaired	.	.	100	.
258P1W17H_6269_S86_L001_R1_001_forward_paired	51.5818	35	100	6.9761
258P1W17H_6269_S86_L001_R1_001_forward_unpaired	34.817	35	86	.
258P1W17H_6269_S86_L001_R2_001_reverse_paired	.	.	100	.
258P1W17H_6269_S86_L001_R2_001_reverse_unpaired	13.9059	32	.	.
258P1W17T_6269_R2_S87_L001_R1_001_forward_paired	55.7161	.	100	2.81333
258P1W17T_6269_R2_S87_L001_R1_001_forward_unpaired	37.5627	.	90	.
258P1W17T_6269_R2_S87_L001_R2_001_reverse_paired	.	36	100	.
258P1W17T_6269_R2_S87_L001_R2_001_reverse_unpaired	26.726	30	.	.
258P1W17T_6269_R3_S87_L001_R1_001_forward_paired	.	.	.	2.67442
258P1W17T_6269_R3_S87_L001_R1_001_forward_unpaired	34.8959	29	.	.
258P1W17T_6269_R3_S87_L001_R2_001_reverse_paired	49.3477	35	100	.
258P1W17T_6269_R3_S87_L001_R2_001_reverse_unpaired	19.826	31	.	0.024937
258P1W17T_6269_S87_L001_R1_001_forward_paired	55.6926	.	.	2.83915
258P1W17T_6269_S87_L001_R1_001_forward_unpaired	37.6356	28	.	.
258P1W17T_6269_S87_L001_R2_001_reverse_paired	50.0008	35	100	.
258P1W17T_6269_S87_L001_R2_001_reverse_unpaired	25.9914	.	.	.
258P1W19H_6269_R2_S88_L001_R1_001_forward_paired	61.6747	35	100	11.9177
258P1W19H_6269_R2_S88_L001_R1_001_forward_unpaired	26.9284	33	88	.
258P1W19H_6269_R2_S88_L001_R2_001_reverse_paired	56.6848	.	100	.
258P1W19H_6269_R2_S88_L001_R2_001_reverse_unpaired	.	33	100	.
258P1W19H_6269_R3_S88_L001_R1_001_forward_paired	.	35	.	.
258P1W19H_6269_R3_S88_L001_R1_001_forward_unpaired	25.6091	.	88	0.379985
258P1W19H_6269_R3_S88_L001_R2_001_reverse_paired	54.6116	35	100	11.2392
258P1W19H_6269_R3_S88_L001_R2_001_reverse_unpaired	9.97442	34	.	0.046519
258P1W19H_6269_S88_L001_R1_001_forward_paired	.	35	100	.
258P1W19H_6269_S88_L001_R1_001_forward_unpaired	.	.	.	0.369324
258P1W19H_6269_S88_L001_R2_001_reverse_paired	.	35	100	11.9744
258P1W19H_6269_S88_L001_R2_001_reverse_unpaired	14.0713	32	100	.
258P1W19T_6269_R2_S89_L001_R1_001_forward_paired	58.2158	34	100	.
258P1W19T_6269_R2_S89_L001_R1_001_forward_unpaired	.	30	88	0.180189
258P1W19T_6269_R2_S89_L001_R2_001_reverse_paired	.	35	.	4.15005
258P1W19T_6269_R2_S89_L001_R2_001_reverse_unpaired	.	30	.	0.032549
258P1W19T_6269_R3_S89_L001_R1_001_forward_paired	.	34	.	3.97862
258P1W19T_6269_R3_S89_L001_R1_001_forward_unpaired	.	.	.	.
258P1W19T_6269_R3_S89_L001_R2_001_reverse_paired	53.8812	34	100	.
258P1W19T_6269_R3_S89_L001_R2_001_reverse_unpaired	20.307	31	100	0.024755
258P1W19T_6269_S89_L001_R1_001_forward_paired	.	34	.	4.20662
258P1W19T_6269_S89_L001_R1_001_forward_unpaired	.	30	88	0.179455
258P1W19T_6269_S89_L001_R2_001_reverse_paired	.	34	.	.
258P1W19T_6269_S89_L001_R2_001_reverse_unpaired	.	29	.	.
258P1W8H_6269_R2_S80_L001_R1_001_forward_paired	49.5097	37	100	6.09225
258P1W8H_6269_R2_S80_L001_R1_001_forward_unpaired	.	.	88	.
258P1W8H_6269_R2_S80_L001_R2_001_reverse_paired	44.5498	.	100	.
258P1W8H_6269_R2_S80_L001_R2_001_reverse_unpaired	.	.	.	.
258P1W8H_6269_R3_S80_L001_R1_001_forward_paired	48.2722	.	100	5.68271
258P1W8H_6269_R3_S80_L001_R1_001_forward_unpaired	19.9301	.	.	0.24812
258P1W8H_6269_R3_S80_L001_R2_001_reverse_paired	42.2904	.	.	.
258P1W8H_6269_R3_S80_L001_R2_001_reverse_unpaired	7.01398	.	.	.
258P1W8H_6269_S80_L001_R1_001_forward_paired	.	37	100	6.06037
258P1W8H_6269_S80_L001_R1_001_forward_unpaired	20.9917	.	88	.
258P1W8H_6269_S80_L001_R2_001_reverse_paired	42.8436	37	100	.
258P1W8H_6269_S80_L001_R2_001_reverse_unpaired	10.4659	.	100	0.026591
258P1W8T_6269_R2_S81_L001_R1_001_forward_unpaired	27.6819	33	.	.
258P1W8T_6269_R2_S81_L001_R2_001_reverse_paired	49.6028	37	100	3.6866
258P1W8T_6269_R2_S81_L001_R2_001_reverse_unpaired	18.3247	.	100	0.025381
258P1W8T_6269_R3_S81_L001_R1_001_forward_paired	.	36	100	3.50038
258P1W8T_6269_R3_S81_L001_R1_001_forward_unpaired	.	34	.	0.139967
258P1W8T_6269_R3_S81_L001_R2_001_reverse_paired	47.7371	.	.	.
258P1W8T_6269_R3_S81_L001_R2_001_reverse_unpaired	.	33	.	.
258P1W8T_6269_S81_L001_R1_001_forward_paired	.	36	.	3.72183
258P1W8T_6269_S81_L001_R1_001_forward_unpaired	.	33	88	0.138717
258P1W8T_6269_S81_L001_R2_001_reverse_paired	48.2378	.	100	.
258P1W8T_6269_S81_L001_R2_001_reverse_unpaired	17.991	32	100	.
258P4G14H_6270_R2_S98_L001_R1_001_forward_paired	66.6075	36	.	14.8768
258P4G14H_6270_R2_S98_L001_R1_001_forward_unpaired	.	.	88	0.533226
258P4G14H_6270_R2_S98_L001_R2_001_reverse_paired	61.3325	.	100	.
258P4G14H_6270_R2_S98_L001_R2_001_reverse_unpaired	.	.	100	.
258P4G14H_6270_R3_S98_L001_R1_001_forward_paired	66.1067	.	.	.
258P4G14H_6270_R3_S98_L001_R1_001_forward_unpaired	33.1702	34	.	.
258P4G14H_6270_R3_S98_L001_R2_001_reverse_paired	.	.	100	14.081
258P4G14H_6270_R3_S98_L001_R2_001_reverse_unpaired	14.7691	33	.	0.057451
258P4G14H_6270_S98_L001_R1_001_forward_paired	.	35	100	.
258P4G14H_6270_S98_L001_R1_001_forward_unpaired	.	.	88	0.522513
258P4G14H_6270_S98_L001_R2_001_reverse_paired	.	36	100	15.1004
258P4G14H_6270_S98_L001_R2_001_reverse_unpaired	.	31	100	0.065708
258P4G14T_6270_R2_S99_L001_R1_001_forward_paired	.	.	100	4.77064
258P4G14T_6270_R2_S99_L001_R1_001_forward_unpaired	.	26	.	.
258P4G14T_6270_R2_S99_L001_R2_001_reverse_paired	.	34	.	.
258P4G14T_6270_R2_S99_L001_R2_001_reverse_unpaired	48.4971	.	100	.
258P4G14T_6270_R3_S99_L001_R1_001_forward_paired	74.6852	30	.	4.5352
258P4G14T_6270_R3_S99_L001_R1_001_forward_unpaired	.	27	84	.
258P4G14T_6270_R3_S99_L001_R2_001_reverse_paired	68.0807	.	.	.
258P4G14T_6270_R3_S99_L001_R2_001_reverse_unpaired	40.0943	24	100	.
258P4G14T_6270_S99_L001_R1_001_forward_paired	.	30	.	4.76195
258P4G14T_6270_S99_L001_R1_001_forward_unpaired	58.024	25	82	0.73721
258P4G14T_6270_S99_L001_R2_001_reverse_paired	.	33	100	.
258P4G14T_6270_S99_L001_R2_001_reverse_unpaired	.	.	.	0.083309
258P4G3H_6269_R2_S90_L001_R1_001_forward_paired	64.0898	.	.	8.74599
258P4G3H_6269_R2_S90_L001_R1_001_forward_unpaired	.	34	.	0.272092
258P4G3H_6269_R2_S90_L001_R2_001_reverse_paired	60.0802	.	100	.
258P4G3H_6269_R2_S90_L001_R2_001_reverse_unpaired	.	33	100	.
258P4G3H_6269_R3_S90_L001_R1_001_forward_paired	.	.	100	.
258P4G3H_6269_R3_S90_L001_R1_001_forward_unpaired	32.9247	.	.	.
258P4G3H_6269_R3_S90_L001_R2_001_reverse_paired	58.1831	34	.	8.322
258P4G3H_6269_R3_S90_L001_R2_001_reverse_unpaired	12.658	.	.	.
258P4G3H_6269_S90_L001_R1_001_forward_paired	.	34	.	8.87415
258P4G3H_6269_S90_L001_R1_001_forward_unpaired	.	34	.	0.267135
258P4G3H_6269_S90_L001_R2_001_reverse_paired	58.7391	34	.	.
258P4G3H_6269_S90_L001_R2_001_reverse_unpaired	.	.	.	0.033191
258P4G3T_6269_R2_S91_L001_R1_001_forward_paired	78.0911	.	100	9.34226
258P4G3T_6269_R2_S91_L001_R1_001_forward_unpaired	55.521	.	.	0.331845
258P4G3T_6269_R2_S91_L001_R2_001_reverse_paired	74.9938	.	100	.
258P4G3T_6269_R2_S91_L001_R2_001_reverse_unpaired	.	30	.	0.041612
258P4G3T_6269_R3_S91_L001_R1_001_forward_paired	77.4466	31	.	.
258P4G3T_6269_R3_S91_L001_R1_001_forward_unpaired	.	31	.	.
258P4G3T_6269_R3_S91_L001_R2_001_reverse_paired	.	31	.	8.73621
258P4G3T_6269_R3_S91_L001_R2_001_reverse_unpaired	24.8908	.	100	0.031594
258P4G3T_6269_S91_L001_R1_001_forward_paired	.	31	.	9.34177
258P4G3T_6269_S91_L001_R1_001_forward_unpaired	55.1708	31	.	0.321584
258P4G3T_6269_S91_L001_R2_001_reverse_paired	73.6116	.	100	.
258P4G3T_6269_S91_L001_R2_001_reverse_unpaired	.	.	.	.
258P4G5H_6269_R2_S92_L001_R1_001_forward_paired	.	34	100	8.79745
258P4G5H_6269_R2_S92_L001_R1_001_forward_unpaired	35.9265	.	.	.
258P4G5H_6269_R2_S92_L001_R2_001_reverse_paired	61.062	34	100	.
258P4G5H_6269_R2_S92_L001_R2_001_reverse_unpaired	16.5932	.	.	.
258P4G5H_6269_R3_S92_L001_R1_001_forward_paired	.	.	.	8.39213
258P4G5H_6269_R3_S92_L001_R1_001_forward_unpaired	34.3532	.	88	.
258P4G5H_6269_R3_S92_L001_R2_001_reverse_paired	59.3284	.	.	.
258P4G5H_6269_R3_S92_L001_R2_001_reverse_unpaired	.	33	100	.
258P4G5H_6269_S92_L001_R1_001_forward_paired	65.4256	.	100	.
258P4G5H_6269_S92_L001_R1_001_forward_unpaired	35.3803	33	88	.
258P4G5H_6269_S92_L001_R2_001_reverse_paired	59.9818	.	100	9.07057
258P4G5H_6269_S92_L001_R2_001_reverse_unpaired	16.9313	.	.	0.036335
258P4G5T_6269_R2_S93_L001_R1_001_forward_paired	80.7853	.	100	8.60065
258P4G5T_6269_R2_S93_L001_R1_001_forward_unpaired	61.7173	.	.	0.267182
258P4G5T_6269_R2_S93_L001_R2_001_reverse_paired	.	29	.	.
258P4G5T_6269_R2_S93_L001_R2_001_reverse_unpaired	27.9272	29	100	0.031378
258P4G5T_6269_R3_S93_L001_R1_001_forward_paired	80.2397	30	.	.
258P4G5T_6269_R3_S93_L001_R1_001_forward_unpaired	61.0397	.	.	.
258P4G5T_6269_R3_S93_L001_R2_001_reverse_paired	76.1415	29	.	7.99355
258P4G5T_6269_R3_S93_L001_R2_001_reverse_unpaired	23.0133	30	100	.
258P4G5T_6269_S93_L001_R1_001_forward_paired	80.6268	30	100	.
258P4G5T_6269_S93_L001_R1_001_forward_unpaired	.	.	88	0.254467
258P4G5T_6269_S93_L001_R2_001_reverse_paired	76.1742	.	100	8.50236
258P4G5T_6269_S93_L001_R2_001_reverse_unpaired	27.1884	29	100	.
258P4G7H_6269_R2_S94_L001_R1_001_forward_paired	.	34	100	.
258P4G7H_6269_R2_S94_L001_R1_001_forward_unpaired	35.2617	.	.	.
258P4G7H_6269_R2_S94_L001_R2_001_reverse_paired	58.9708	34	100	9.02253
258P4G7H_6269_R2_S94_L001_R2_001_reverse_unpaired	.	.	100	.
258P4G7H_6269_R3_S94_L001_R1_001_forward_paired	62.4734	34	.	8.53251
258P4G7H_6269_R3_S94_L001_R1_001_forward_unpaired	.	33	.	0.352695
258P4G7H_6269_R3_S94_L001_R2_001_reverse_paired	56.9716	34	.	.
258P4G7H_6269_R3_S94_L001_R2_001_reverse_unpaired	.	.	100	.
258P4G7H_6269_S94_L001_R1_001_forward_paired	.	34	100	9.04137
258P4G7H_6269_S94_L001_R1_001_forward_unpaired	.	32	.	0.344786
258P4G7H_6269_S94_L001_R2_001_reverse_paired	.	34	100	.
258P4G7H_6269_S94_L001_R2_001_reverse_unpaired	.	.	100	0.044283
258P4G7T_6270_R2_S95_L001_R1_001_forward_paired	.	.	100	13.8906
258P4G7T_6270_R2_S95_L001_R1_001_forward_unpaired	.	31	84	1.02127
258P4G7T_6270_R2_S95_L001_R2_001_reverse_paired	.	.	.	.
258P4G7T_6270_R2_S95_L001_R2_001_reverse_unpaired	38.9195	.	.	.
258P4G7T_6270_R3_S95_L001_R1_001_forward_paired	.	31	.	13.1997
258P4G7T_6270_R3_S95_L001_R1_001_forward_unpaired	58.4102	.	86	.
258P4G7T_6270_R3_S95_L001_R2_001_reverse_paired	75.3299	.	100	.
258P4G7T_6270_R3_S95_L001_R2_001_reverse_unpaired	31.1859	28	100	.
258P4G7T_6270_S95_L001_R1_001_forward_paired	81.212	.	100	.
258P4G7T_6270_S95_L001_R1_001_forward_unpaired	59.0357	.	84	0.978585
258P4G7T_6270_S95_L001_R2_001_reverse_paired	75.4133	30	.	13.98
258P4G7T_6270_S95_L001_R2_001_reverse_unpaired	.	.	100	0.10372
258P4G9H_6270_R2_S96_L001_R1_001_forward_paired	.	.	.	.
258P4G9H_6270_R2_S96_L001_R1_001_forward_unpaired	36.8795	.	88	.
258P4G9H_6270_R2_S96_L001_R2_001_reverse_paired	62.8581	35	100	13.1062
258P4G9H_6270_R2_S96_L001_R2_001_reverse_unpaired	22.4103	32	100	0.069459
258P4G9H_6270_R3_S96_L001_R1_001_forward_paired	67.6835	35	100	.
258P4G9H_6270_R3_S96_L001_R1_001_forward_unpaired	.	.	88	0.476977
258P4G9H_6270_R3_S96_L001_R2_001_reverse_paired	61.0964	35	.	12.3792
258P4G9H_6270_R3_S96_L001_R2_001_reverse_unpaired	.	.	100	0.052776
258P4G9H_6270_S96_L001_R1_001_forward_paired	.	35	100	13.2914
258P4G9H_6270_S96_L001_R1_001_forward_unpaired	.	33	.	.
258P4G9H_6270_S96_L001_R2_001_reverse_paired	.	35	100	.
258P4G9T_6270_R2_S97_L001_R1_001_forward_paired	.	.	100	.
258P4G9T_6270_R2_S97_L001_R1_001_forward_unpaired	69.241	.	86	.
258P4G9T_6270_R2_S97_L001_R2_001_reverse_paired	.	29	.	10.0394
258P4G9T_6270_R2_S97_L001_R2_001_reverse_unpaired	.	29	.	0.038755
258P4G9T_6270_R3_S97_L001_R1_001_forward_paired	84.3608	30	100	9.55219
258P4G9T_6270_R3_S97_L001_R1_001_forward_unpaired	.	30	88	0.35649
258P4G9T_6270_R3_S97_L001_R2_001_reverse_paired	80.6235	.	100	.
258P4G9T_6270_R3_S97_L001_R2_001_reverse_unpaired	27.4849	.	100	.
258P4G9T_6270_S97_L001_R1_001_forward_paired	.	30	.	.
258P4G9T_6270_S97_L001_R1_001_forward_unpaired	68.7158	.	.	.
258P4G9T_6270_S97_L001_R2_001_reverse_paired	.	29	.	10.2301
258P4G9T_6270_S97_L001_R2_001_reverse_unpaired	.	.	.	.
258P4W20H_6270_R2_S106_L001_R1_001_forward_paired	.	35	100	.
258P4W20H_6270_R2_S106_L001_R1_001_forward_unpaired	28.7913	32	.	0.377114
258P4W20H_6270_R2_S106_L001_R2_001_reverse_paired	50.8007	35	.	7.90266
258P4W20H_6270_R2_S106_L001_R2_001_reverse_unpaired	.	32	100	.
258P4W20H_6270_R3_S106_L001_R1_001_forward_paired	.	.	.	7.45856
258P4W20H_6270_R3_S106_L001_R1_001_forward_unpaired	.	.	88	0.367482
258P4W20H_6270_R3_S106_L001_R2_001_reverse_paired	48.7803	.	100	.
258P4W20H_6270_R3_S106_L001_R2_001_reverse_unpaired	12.2856	32	.	.
258P4W20H_6270_S106_L001_R1_001_forward_paired	.	.	.	.
258P4W20H_6270_S106_L001_R1_001_forward_unpaired	.	.	.	.
[truncated: 94 more rows]

## Sheet: Table S6
Sample	Total reads	Aligned	Aligned	Uniq aligned	Uniq aligned	Multimapped
232G10H_S2_L001	9.17443	6.70864	73.13	6.29696	68.64	0.411678
232G10T_S1_L001	9.42683	4.36649	46.32	4.10835	43.58	0.258136
232G13H_S4_L001	8.01659	5.96512	74.41	5.63608	70.31	0.329041
232G13T_S3_L001	9.98618	4.73989	47.46	4.5177	45.24	0.222192
232G14H_S9_L001	0.014328	8e-06	0.06	8e-06	0.06	0
232G14T_S8_L001	0.03554	0	0	0	0	0
232G3H_S11_L001	0.153341	1e-06	0	1e-06	0	0
232G3T_S10_L001	0.149368	6e-06	0	6e-06	0	0
232W3H_S6_L001	9.81792	8.25507	84.08	7.91752	80.64	0.337545
232W3T_S5_L001	6.33809	4.8797	77	4.50353	71.06	0.376166
232W5H_S13_L001	0.032895	5e-06	0.02	5e-06	0.02	0
232W5T_S12_L001	0.073367	0	0	0	0	0
232W6H_S8_L001	11.5328	9.11907	79.07	8.77807	76.11	0.341
232W6T_S7_L001	10.7652	7.076	65.73	6.78381	63.02	0.292187
232p4G16H_6137_S1_L001	19.8136	14.5119	73.24	13.9858	70.59	0.526039
232p4G16T_6137_S2_L001	16.787	7.23495	43.1	6.9467	41.38	0.288252
232p4G40T_6137_S3_L001	21.5711	11.4558	53.11	11.1129	51.52	0.342977
232p4W12H_6137_S4_L001	60.5486	50.1703	82.86	48.116	79.47	2.05435
232p4W12T_6137_S5_L001	54.8141	35.7692	65.26	34.504	62.95	1.26522
232p4W18H_6137_S6_L001	17.4003	14.894	85.6	14.2612	81.96	0.632735
232p4W18T_6137_S7_L001	18.444	15.2157	82.49	14.4476	78.33	0.768146
232p4W21H_6137_S8_L001	17.8402	13.7454	77.04	13.3094	74.6	0.436032
232p4W21T_6137_S9_L001	20.4	10.2345	50.16	9.91114	48.58	0.323324
232p4W27H_6137_S10_L001	29.825	22.5495	75.61	21.2889	71.38	1.26053
232p4W27T_6137_S11_L001	51.149	24.5202	47.93	23.1116	45.18	1.40868
232p5G12H_6137_S12_L001	39.5598	29.3394	74.17	28.2173	71.33	1.12213
232p5G12T_6137_S13_L001	15.849	7.36952	46.5	7.13675	45.03	0.232774
232p5G25H_6137_S14_L001	32.3258	24.5597	75.97	23.7053	73.33	0.854419
232p5G26T_6137_S15_L001	19.0202	9.15951	48.16	8.8625	46.6	0.297013
232p5G32H_6137_S16_L001	32.462	23.894	73.6	23.0815	71.1	0.812451
232p5G32T_6137_S17_L001	14.6877	6.28821	42.81	6.0959	41.5	0.192307
232p5W10H_6137_S20_L001	27.4398	21.3502	77.8	20.691	75.4	0.659176
232p5W10T_6137_S21_L001	23.5043	12.3236	52.44	10.5922	45.07	1.73135
232p5W17H_6137_S22_L001	29.1158	23.7283	81.5	22.5694	77.52	1.15893
232p5W20H_6137_S23_L001	26.1072	21.6208	82.81	20.769	79.55	0.851787
232p5W20T_6137_S24_L001	45.1473	29.6273	65.62	28.5202	63.17	1.10709
232p5W7H_6137_S18_L001	19.9981	16.8809	84.41	16.2227	81.12	0.6582
232p5W7T_6137_S19_L001	18.1076	13.6352	75.3	13.0264	71.94	0.608844
232p6G17H_6137_S25_L001	14.8344	10.9019	73.49	10.4993	70.78	0.402591
232p6G17T_6137_S26_L001	14.4054	6.35621	44.12	6.18768	42.95	0.168534
232p6G20H_6137_S27_L001	15.7842	11.4701	72.67	11.0743	70.16	0.395769
232p6G20T_6137_S28_L001	16.1523	7.58526	46.96	7.35543	45.54	0.229823
232p6G21H_6137_S29_L001	14.9938	11.3207	75.5	10.9277	72.88	0.393005
232p6G21T_6137_S30_L001	13.7496	6.46869	47.05	6.25956	45.53	0.209131
232p6W11H_6137_S31_L001	12.7429	10.566	82.91	10.186	79.93	0.380014
232p6W11T_6137_S32_L001	15.2042	9.0407	59.46	8.73183	57.43	0.308867
232p6W13H_6137_S33_L001	22.9665	18.4057	80.14	17.7602	77.33	0.645505
232p6W13T_6137_S34_L001	16.5257	8.99517	54.43	8.69488	52.61	0.300285
232p6W15H_6137_S35_L001	17.5904	12.655	71.94	12.2663	69.73	0.38871
232p6W15T_6137_S36_L001	20.8734	9.5076	45.55	9.18838	44.02	0.319227
232p6W23H_6137_S37_L001	26.4593	22.0124	83.19	21.2126	80.17	0.799721
232p6W23T_6137_S38_L001	20.5001	14.5136	70.8	13.9619	68.11	0.551655
247G15T_S3_L001	0.102856	1e-06	0	1e-06	0	0
247G2H_S2_L001	0.035515	0	0	0	0	0
247G2T_S1_L001	0.266031	1e-06	0	1e-06	0	0
247W15H_S5_L001	0.025098	7e-06	0.03	7e-06	0.03	0
247W15T_S4_L001	0.022469	7e-06	0.03	6e-06	0.03	1e-06
247W7H_S7_L001	0.017586	9e-06	0.05	9e-06	0.05	0
247W7T_S6_L001	0.089203	1e-06	0	1e-06	0	0
247p3G10H_6137_S41_L001	12.5506	8.9412	71.24	8.60971	68.6	0.331498
247p3G10T_6137_S42_L001	13.8253	5.88066	42.54	5.69591	41.2	0.18475
247p3G12H_6137_S43_L001	12.7372	9.04201	70.99	8.63845	67.82	0.403558
247p3G12T_6137_S44_L001	13.8009	6.16766	44.69	5.98578	43.37	0.181879
247p3G18H_6137_S45_L001	10.4533	7.60224	72.73	7.34408	70.26	0.258154
247p3G18T_6137_S46_L001	14.011	6.54667	46.73	6.3467	45.3	0.19997
247p3G9H_6137_S39_L001	14.4563	10.4494	72.28	10.0817	69.74	0.367692
247p3G9T_6137_S40_L001	16.6872	7.69261	46.1	7.45673	44.69	0.235884
247p3W10H_6136_S45_L001	24.7881	19.6468	79.26	19.0067	76.68	0.640041
247p3W10T_6136_S44_L001	30.8996	15.9616	51.65	15.448	49.99	0.513631
247p3W11H_6136_S43_L001	21.1247	16.2833	77.08	15.7494	74.55	0.533941
247p3W11T_6136_S42_L001	16.5026	7.65211	46.37	7.35511	44.57	0.297006
247p3W2H_6137_S47_L001	26.5386	22.4991	84.78	21.7259	81.87	0.773213
247p3W2T_6136_S48_L001	21.5572	14.2723	66.21	13.7079	63.59	0.56435
247p3W3H_6136_S47_L001	20.7019	15.9994	77.28	15.3701	74.24	0.629319
247p3W3T_6136_S46_L001	17.9732	11.4382	63.64	10.9854	61.12	0.45287
247p4G11H_6136_S37_L001	30.916	23.6451	76.48	22.7768	73.67	0.868286
247p4G11T_6136_S36_L001	25.2818	12.9248	51.13	12.5164	49.51	0.408467
247p4G13H_6136_S35_L001	31.976	24.8641	77.76	23.9807	75	0.883413
247p4G13T_6136_S34_L001	31.92	15.6227	48.94	15.1394	47.43	0.483294
247p4G3H_6136_S41_L001	16.9858	13.3767	78.75	12.8698	75.77	0.506882
247p4G3T_6136_S40_L001	26.0577	14.2473	54.67	13.8013	52.96	0.446013
247p4G6H_6136_S39_L001	36.3101	28.2203	77.72	27.2058	74.93	1.01449
247p4G6T_6136_S38_L001	31.2371	16.3742	52.42	15.8768	50.83	0.497405
247p4W12H_6136_S31_L001	31.1048	26.0221	83.66	25.1257	80.78	0.896386
247p4W12T_6136_S30_L001	19.5074	12.1996	62.54	11.7397	60.18	0.459888
247p4W14H_6136_S29_L001	22.1008	19.0111	86.02	18.266	82.65	0.745119
247p4W14T_6136_S28_L001	15.9068	11.4286	71.85	10.9514	68.85	0.477205
247p4W9H_6136_S33_L001	11.8026	9.84297	83.39	9.49551	80.45	0.347454
247p4W9T_6136_S32_L001	13.5742	10.2939	75.84	9.92616	73.13	0.367742
253P2W10H_6269_S1_L001	42.1572	31.9426	75.77	30.873	73.23	1.0696
253P2W10T_6269_S2_L001	22.0177	9.4349	42.85	8.94658	40.63	0.488327
253P2W14H_6269_S5_L001	22.3557	18.1582	81.23	17.4343	77.99	0.723949
253P2W14T_6269_S6_L001	10.2824	5.84629	56.86	5.55778	54.05	0.288512
253P2W15H_6269_S3_L001	31.4638	25.2254	80.18	24.3423	77.37	0.88308
253P2W15T_6269_S4_L001	18.3169	9.87561	53.91	9.48461	51.78	0.390996
253P2W8H_6269_S7_L001	37.2995	29.4744	79.03	28.4541	76.29	1.02026
253P2W8T_6269_S8_L001	12.755	7.33914	57.54	7.10217	55.68	0.236977
253p2G13H_6136_S5_L001	0	0	0	0	0	0
253p2G13T_6136_S4_L001	25.3348	13.6147	53.74	13.0849	51.65	0.529737
253p2G2H_6136_S9_L001	17.198	13.0746	76.02	12.6069	73.3	0.467749
253p2G2T_6136_S8_L001	20.6064	10.3062	50.01	9.77216	47.42	0.53402
253p2G8H_6136_S7_L001	27.1748	13.2357	48.71	12.5052	46.02	0.730495
253p2G8T_6136_S6_L001	33.3556	24.9955	74.94	24.1298	72.34	0.865714
253p5G10H_6136_S21_L001	19.6944	13.86	70.38	13.4072	68.08	0.452819
253p5G10T_6136_S20_L001	29.5354	10.4491	35.38	10.2052	34.55	0.243944
253p5G11H_6136_S19_L001	15.3525	11.2419	73.23	10.8427	70.63	0.399158
253p5G11T_6136_S18_L001	25.1147	12.5764	50.08	12.1601	48.42	0.416295
253p5G5H_6136_S25_L001	22.7849	14.7234	64.62	14.1771	62.22	0.54631
253p5G5T_6136_S24_L001	17.43	8.36126	47.97	8.17246	46.89	0.188796
253p5G9H_6136_S23_L001	22.4394	17.5547	78.23	16.9029	75.33	0.651795
253p5G9T_6136_S22_L001	18.6065	8.4404	45.36	8.16444	43.88	0.27596
253p5W12H_6136_S13_L001	34.3556	27.588	80.3	26.6844	77.67	0.903643
253p5W12T_6136_S12_L001	14.6366	9.29417	63.5	8.99836	61.48	0.295816
253p5W19H_6136_S11_L001	19.3884	16.0176	82.61	15.5019	79.95	0.515689
253p5W19T_6136_S10_L001	10.2548	7.23064	70.51	6.89184	67.21	0.338807
253p5W2H_6136_S17_L001	23.3575	19.1265	81.89	18.4864	79.15	0.640096
253p5W2T_6136_S16_L001	30.2017	15.7549	52.17	15.209	50.36	0.545918
253p5W5H_6136_S15_L001	28.4321	22.9308	80.65	22.2545	78.27	0.676295
253p5W5T_6136_S14_L001	23.6342	13.1572	55.67	12.7142	53.8	0.442957
253p5W6H_6136_S27_L001	33.1996	27.5449	82.96	26.5513	79.97	0.993613
253p5W6T_6136_S26_L001	12.6088	8.32578	66.03	8.00148	63.46	0.324298
254P1G1H_6269_S56_L001	41.1621	32.4036	78.72	31.1837	75.76	1.21994
254P1G1T_6269_S57_L001	30.3228	15.5969	51.43	15.0324	49.57	0.564413
254P1G2H_6269_S58_L001	26.4977	20.1193	75.93	19.2684	72.72	0.850983
254P1G2T_6269_S59_L001	28.8994	13.8881	48.05	13.4626	46.58	0.425472
254P1G3H_6269_S60_L001	32.4988	24.2688	74.68	23.4205	72.07	0.848267
254P1G3T_6269_S61_L001	25.4418	11.2752	44.32	10.9814	43.16	0.293893
254P1G4H_6269_S62_L001	37.0337	27.2828	73.67	26.2738	70.95	1.00892
254P1G4T_6269_S63_L001	19.3717	9.50814	49.08	9.20406	47.51	0.304076
254P1G7H_6269_S64_L001	26.2224	20.3664	77.67	19.5139	74.42	0.852508
254P1G7T_6269_S65_L001	30.3086	13.5512	44.71	13.097	43.21	0.45425
254P1W13H_6269_S68_L001	24.8537	20.1654	81.14	19.3578	77.89	0.807527
254P1W13T_6269_S69_L001	16.3851	9.05108	55.24	8.79345	53.67	0.257625
254P1W17H_6269_S70_L001	27.9978	21.0493	75.18	20.3734	72.77	0.675853
254P1W17T_6269_S71_L001	13.3396	6.67977	50.08	6.48252	48.6	0.197246
254P1W7H_6269_S66_L001	18.0492	15.3582	85.09	14.7728	81.85	0.585391
254P1W7T_6269_S67_L001	7.31051	5.41378	74.06	5.17281	70.76	0.240965
254P3G13H_6269_S39_L001	9.92302	6.70619	67.59	6.45247	65.03	0.253727
254P3G13T_6269_S40_L001	21.9976	9.29821	42.27	8.83645	40.17	0.461756
254P3G14H_6269_S41_L001	26.8782	20.3191	75.6	19.5002	72.55	0.818855
254P3G14T_6269_S42_L001	21.6755	11.5027	53.07	11.0672	51.06	0.435486
254P3G18H_6269_S43_L001	33.1845	23.9984	72.32	23.0801	69.55	0.918334
254P3G18T_6269_S44_L001	31.3755	12.8639	41	12.4199	39.58	0.444004
254P3G20H_6269_S45_L001	33.3941	24.5876	73.63	23.4346	70.18	1.15298
254P3W11H_6269_S54_L001	15.9741	13.0468	81.68	12.5597	78.63	0.487106
254P3W11T_6269_S55_L001	13.214	9.40582	71.18	9.03851	68.4	0.367314
254P3W2H_6269_S46_L001	27.1942	22.3114	82.05	21.4287	78.8	0.882707
254P3W2T_6269_S47_L001	15.6118	11.1958	71.71	10.2459	65.63	0.949939
254P3W3H_6269_S48_L001	14.7981	12.5093	84.53	11.845	80.04	0.664304
254P3W3T_6269_S49_L001	17.016	12.6533	74.36	11.9902	70.46	0.663043
254P3W5H_6269_S50_L001	26.8265	22.1457	82.55	21.241	79.18	0.904728
254P3W5T_6269_S51_L001	28.2339	17.8456	63.21	17.2086	60.95	0.637013
254P3W6H_6269_S52_L001	15.6024	13.191	84.54	12.6524	81.09	0.538636
254P3W6T_6269_S53_L001	8.31058	6.1421	73.91	5.82549	70.1	0.316611
255P2G10H_6270_S114_L001	25.637	18.0049	70.23	17.2882	67.43	0.716705
255P2G10T_6270_S115_L001	24.6299	10.5461	42.81	10.1139	41.06	0.432131
255P2G15H_6270_S116_L001	29.6703	20.8454	70.25	19.8501	66.9	0.995332
255P2G15T_6270_S117_L001	31.8734	13.637	42.79	13.2227	41.49	0.414272
255P2G3H_6270_S108_L001	26.7454	19.3587	72.38	18.6155	69.6	0.743198
255P2G3T_6270_S109_L001	30.9409	14.9493	48.32	14.4573	46.73	0.492014
255P2G5H_6270_S110_L001	49.9543	36.0292	72.12	34.7104	69.48	1.31875
255P2G5T_6270_S111_L001	9.7205	4.90112	50.42	4.72929	48.65	0.171832
255P2G8H_6270_S112_L001	8.75618	6.42715	73.4	6.19477	70.75	0.232384
255P2G8T_6270_S113_L001	26.4433	12.9294	48.89	12.3207	46.59	0.60877
255P2W13H_6270_S124_L001	36.3449	29.2856	80.58	28.4134	78.18	0.872201
255P2W13T_6270_S125_L001	9.81989	6.74152	68.66	6.48365	66.03	0.257866
255P2W16H_6270_S126_L001	53.2359	46.0879	86.57	44.4422	83.48	1.64568
255P2W16T_6270_S127_L001	9.61281	7.1416	74.29	6.82705	71.02	0.314556
255P2W1H_6270_S118_L001	12.4339	9.90054	79.62	9.59574	77.17	0.304799
255P2W1T_6270_S119_L001	11.5195	8.05281	69.9	7.73096	67.11	0.321846
255P2W3H_6270_S120_L001	18.2591	14.4699	79.25	13.9752	76.54	0.494628
255P2W3T_6270_S121_L001	38.6352	30.2844	78.38	28.869	74.72	1.41539
255P2W8H_6270_S122_L001	13.6906	11.1108	81.16	10.7853	78.78	0.325443
255P2W8T_6270_S123_L001	10.7499	8.50757	79.14	8.15524	75.86	0.352336
255P6G18H_6270_S130_L001	11.666	8.35731	71.63	8.10371	69.46	0.253597
255P6G18T_6270_S131_L001	22.7227	13.731	60.43	13.3521	58.76	0.378928
255P6G19H_6270_S132_L001	33.0288	26.4155	79.98	25.4426	77.03	0.972946
255P6G19T_6270_S133_L001	15.6231	9.27363	59.36	9.01819	57.72	0.255447
255P6G6H_6270_S128_L001	37.7629	30.3933	80.48	28.7355	76.09	1.65784
255P6G6T_6270_S129_L001	24.9886	14.1599	56.67	13.7089	54.86	0.45105
255P6W14H_6270_S138_L001	21.6591	18.6249	85.99	18.1041	83.59	0.520807
255P6W14T_6270_S139_L001	9.70409	7.38812	76.13	7.07163	72.87	0.316487
255P6W4H_6270_S134_L001	34.1103	28.9473	84.86	28.135	82.48	0.812338
255P6W4T_6270_S135_L001	28.3649	18.7091	65.96	17.9583	63.31	0.750741
255P6W9H_6270_S136_L001	61.0244	54.1171	88.69	52.094	85.37	2.0231
255P6W9T_6270_S137_L001	30.2901	17.1289	56.55	16.4392	54.27	0.68971
256P617T_6269_S26_L001	37.0874	16.0288	43.22	15.468	41.71	0.56076
256P619T_6269_S28_L001	23.5521	10.4684	44.45	10.1388	43.05	0.329606
256P6G13H_6269_S23_L001	34.8654	25.2328	72.37	24.2422	69.53	0.990619
256P6G13T_6269_S24_L001	12.2318	6.59577	53.92	6.32811	51.73	0.26766
256P6G17H_6269_S25_L001	33.0616	24.3313	73.59	23.4876	71.04	0.843683
256P6G19H_6269_S27_L001	21.0063	16.0278	76.3	15.4611	73.6	0.566708
256P6G4H_6269_S19_L001	20.1865	15.326	75.92	14.7237	72.94	0.602352
256P6G4T_6269_S20_L001	28.9447	13.5568	46.84	13.1454	45.42	0.411427
256P6G8H_6269_S21_L001	36.4025	26.5044	72.81	25.5989	70.32	0.905498
256P6G8T_6269_S22_L001	33.2499	18.3582	55.21	17.8019	53.54	0.556316
256P6W11H_6269_S35_L001	29.1927	24.6761	84.53	23.83	81.63	0.846138
256P6W11T_6269_S36_L001	10.8929	8.26416	75.87	7.88063	72.35	0.383532
256P6W14H_6269_S37_L001	17.9155	14.9919	83.68	14.477	80.81	0.5149
256P6W14T_6269_S38_L001	29.7951	20.5156	68.86	19.7329	66.23	0.782752
256P6W1H_6269_S29_L001	23.2285	19.5606	84.21	18.9424	81.55	0.618226
256P6W1T_6269_S30_L001	7.10572	4.76577	67.07	4.52618	63.7	0.239585
256P6W4H_6269_S31_L001	10.6838	8.40698	78.69	7.92496	74.18	0.482015
256P6W4T_6269_S32_L001	11.5972	4.51635	38.94	4.36452	37.63	0.151822
256P6W8H_6269_S33_L001	23.1996	19.3773	83.53	18.6914	80.57	0.685972
256P6W8T_6269_S34_L001	9.48899	6.51738	68.68	6.28097	66.19	0.236409
256p1G16H_6136_S1_L001	13.1063	9.92616	75.73	9.60471	73.28	0.321452
256p1G7H_6136_S3_L001	22.1861	17.5775	79.23	16.9871	76.57	0.590354
256p1G7T_6136_S2_L001	19.8582	9.95168	50.11	9.60434	48.36	0.347345
256p1W15H_6269_S9_L001	11.4929	9.8018	85.28	9.48783	82.55	0.313964
256p1W15T_6269_S10_L001	22.732	16.7146	73.52	15.943	70.13	0.771625
256p1W16H_6269_S11_L001	13.9169	11.6132	83.45	11.2449	80.8	0.368231
256p1W16T_6269_S12_L001	9.69264	7.5807	78.21	7.24149	74.71	0.33921
256p1W17H_6269_S13_L001	25.0128	19.9873	79.91	19.2466	76.95	0.740698
256p1W17T_6269_S14_L001	7.17178	4.24038	59.13	4.08642	56.98	0.153956
256p1W18H_6269_S15_L001	24.4629	20.5434	83.98	19.8529	81.16	0.690445
256p1W18T_6269_S16_L001	29.4426	23.6056	80.17	22.6564	76.95	0.949157
256p1W19H_6269_S17_L001	24.9069	20.8267	83.61	20.0835	80.63	0.743177
256p1W19T_6269_S18_L001	21.9643	16.0481	73.07	15.4866	70.51	0.561555
258P1G16H_6269_S74_L001	31.2721	23.329	74.6	22.4309	71.73	0.898118
258P1G16T_6269_S75_L001	21.9331	8.21524	37.46	8.0229	36.58	0.192344
258P1G18H_6269_S76_L001	30.2963	23.8197	78.62	22.7519	75.1	1.06778
258P1G18T_6269_S77_L001	24.6835	11.8361	47.95	11.3822	46.11	0.453874
258P1G19H_6269_S78_L001	31.4646	23.9551	76.13	22.8973	72.77	1.0578
258P1G19T_6269_S79_L001	19.0902	8.07164	42.28	7.80087	40.86	0.270776
258P1G8H_6269_S72_L001	20.4702	16.0956	78.63	15.3692	75.08	0.726423
258P1G8T_6269_S73_L001	25.7615	11.0909	43.05	10.7401	41.69	0.350803
258P1W13H_6269_S82_L001	23.1911	20.0534	86.47	19.2279	82.91	0.825549
258P1W13T_6269_S83_L001	13.4707	9.90351	73.52	9.47105	70.31	0.432452
258P1W16H_6269_S84_L001	33.1242	28.8425	87.07	27.786	83.88	1.05651
258P1W16T_6269_S85_L001	18.1232	13.415	74.02	12.9589	71.5	0.45611
258P1W17H_6269_S86_L001	20.3485	17.1633	84.34	16.5686	81.42	0.59466
258P1W17T_6269_S87_L001	8.32691	6.50072	78.07	6.24663	75.02	0.25409
258P1W19H_6269_S88_L001	35.1313	29.8191	84.88	28.7119	81.73	1.10721
258P1W19T_6269_S89_L001	12.3353	8.86874	71.9	8.55279	69.34	0.315959
258P1W8H_6269_S80_L001	17.8353	15.4173	86.44	14.6566	82.18	0.760674
258P1W8T_6269_S81_L001	10.9088	8.79341	80.61	8.3727	76.75	0.420706
258P4G14H_6270_S98_L001	44.0583	35.7263	81.09	34.4262	78.14	1.30011
258P4G14T_6270_S99_L001	14.0678	7.54055	53.6	7.35051	52.25	0.190048
258P4G3H_6269_S90_L001	25.9421	19.4243	74.88	18.7636	72.33	0.660708
258P4G3T_6269_S91_L001	27.4202	13.5467	49.4	13.1103	47.81	0.436464
258P4G5H_6269_S92_L001	26.2601	19.4193	73.95	18.7072	71.24	0.71209
258P4G5T_6269_S93_L001	25.0966	10.6357	42.38	10.3278	41.15	0.307893
258P4G7H_6269_S94_L001	26.5964	19.5425	73.48	18.798	70.68	0.744486
258P4G7T_6270_S95_L001	41.0703	21.796	53.07	21.0879	51.35	0.708047
258P4G9H_6270_S96_L001	38.7767	29.8237	76.92	28.7085	74.04	1.1152
258P4G9T_6270_S97_L001	29.8217	11.8178	39.63	11.5165	38.62	0.301329
258P4W20H_6270_S106_L001	23.3277	19.0316	81.59	18.0013	77.17	1.0303
258P4W20T_6270_S107_L001	12.7088	7.93107	62.41	7.58313	59.67	0.347944
258P4W2H_6270_S100_L001	32.2652	27.8525	86.32	26.7778	82.99	1.07479
258P4W2T_6270_S101_L001	17.1422	13.7673	80.31	12.979	75.71	0.788267
258P4W3H_6270_S102_L001	46.2925	39.6793	85.72	38.3847	82.92	1.29459
258P4W3T_6270_S103_L001	10.1917	7.8047	76.58	7.5142	73.73	0.2905
258P4W4H_6270_S104_L001	36.8547	30.3612	82.38	29.2566	79.38	1.10461
258P4W4T_6270_S105_L001	30.3239	19.1864	63.28	18.4871	60.97	0.699267
259W1H_S15_L001	0.050059	1e-06	0	1e-06	0	0
259W1T_S14_L001	0.480241	0	0	0	0	0
6011-Test_232G14H_S7_L001	34.1784	27.0901	79.26	25.8835	75.73	1.20666
6011-Test_232G14T_S6_L001	35.5485	18.0804	50.86	17.1938	48.37	0.886596
6011-Test_232G3H_S9_L001	37.297	30.1908	80.94	28.4253	76.21	1.7655
6011-Test_232G3T_S8_L001	29.6881	14.2401	47.97	13.5579	45.67	0.68219
6011-Test_232W5H_S11_L001	34.7405	29.9051	86.08	28.2654	81.36	1.6397
6011-Test_232W5T_S10_L001	28.37	20.8621	73.53	18.9826	66.91	1.8795
6011-Test_247G15T_S2_L001	32.1975	11.1541	34.65	10.5694	32.83	0.584686
6011-Test_247G2T_S1_L001	30.207	11.337	37.53	10.9188	36.15	0.41824
6011-Test_247W15H_S3_L001	41.9146	36.664	87.47	34.8285	83.09	1.83554
6011-Test_247W7H_S5_L001	41.3451	34.8312	84.24	33.4822	80.98	1.34901
6011-Test_247W7T_S4_L001	27.1227	16.6751	61.48	15.7284	57.99	0.946718
6011-Test_259W1H_S13_L001	43.2826	15.0282	34.72	13.8091	31.9	1.21913
6011-Test_259W1T_S12_L001	32.7869	7.88056	24.04	7.21823	22.02	0.662325

## Sheet: Table S7
PCA data of samples used for downstream analyses
	PC1	PC2	PC3	PC4	PC5	PC6	PC7	PC8	PC9	PC10	PC11	PC12	PC13	PC14	PC15	PC16	PC17	PC18	PC19	PC20	PC21	PC22	PC23	PC24	PC25	PC26	PC27	PC28	PC29	PC30	PC31	PC32	PC33	PC34	PC35	PC36	PC37	PC38	PC39	PC40	PC41	PC42	PC43	PC44	PC45	PC46	PC47	PC48	PC49
232p4G16H	-36.4106	-7.22097	-18.8994	1.12374	-7.14674	3.50919	-6.77583	1.54238	-4.5235	-1.98157	3.53618	-9.80603	2.78855	-2.54236	0.679283	-0.0111528	4.87785	-4.25613	1.72492	-4.3976	-0.461742	2.99761	0.847634	-3.78531	1.10848	-1.40163	0.900224	-0.553999	0.274527	-0.318586	0.625005	-0.576068	1.3851	-0.738701	3.70919	-0.806746	3.88289	-1.7449	0.860089	3.29091	-1.9817	0.193368	1.43585	-0.936741	-0.318305	-1.98836	0.524531	1.07912	-2.0255
232p4G16T	50.0353	-7.68903	-20.793	7.87163	-3.96321	3.80298	-10.3669	8.98366	-2.75406	0.738635	0.363952	-14.7724	-4.64562	5.22229	-3.63103	-3.25542	-3.39654	3.40124	-1.87811	-5.06352	-4.97956	0.533455	-0.396433	2.88651	-1.37746	5.63872	1.98637	-0.121956	-2.55571	2.17954	2.11752	-1.52962	1.90347	-3.64307	-2.34903	-0.627048	-1.56387	0.441872	0.0906445	0.530546	2.10513	1.20247	1.87996	-0.362648	0.894781	-0.118277	-2.04347	0.764391	2.23082
232G3H	-35.8363	-20.2048	-4.30392	-15.6525	1.46948	-3.05598	-1.22286	-3.28771	4.54869	-1.94612	3.18144	-2.39046	1.90751	1.38367	-1.73452	1.94587	0.907836	-0.990277	-2.64585	-0.825687	-0.493404	-3.329	-1.28751	2.96683	-0.524501	-0.513729	1.51945	-3.39494	-0.245379	0.542897	2.14403	-2.62142	-0.109851	-0.382613	1.31852	3.46788	0.0691304	1.22185	0.19195	-0.00254854	-0.676336	0.861154	-0.544948	0.838681	-2.18764	-0.57331	-1.26737	0.284405	-0.820333
232G3T	50.466	-20.3558	-4.8641	-2.94425	7.49191	-8.02659	1.62594	1.85818	3.71554	-0.420285	3.07073	-1.62567	-3.30263	2.78643	0.654039	3.12679	2.64126	-0.420642	-0.441392	-1.75595	0.00252886	0.246302	1.84789	-0.32623	-0.422692	-0.303556	0.115557	-0.693397	-1.32081	0.432449	3.32713	-0.0764911	2.84917	0.518467	-0.737966	-0.920216	-0.397698	-0.0063461	0.781783	-0.488403	-0.553673	-0.762254	-1.21489	0.911295	-0.585472	0.284822	-0.0612391	0.315223	0.758721
232p4G40T	43.9829	-16.6945	-6.10007	0.197649	0.0141125	-7.57562	-0.86697	4.05037	-1.51614	5.10419	-0.38796	0.766956	4.4741	4.04163	1.40079	-0.895739	0.963496	-1.20876	-1.90586	-1.37533	0.512621	0.894648	0.880726	0.119365	0.355431	-1.45087	-0.414192	0.00682007	-0.461088	-0.205166	-0.166537	-0.338684	0.205131	1.95878	-2.11811	-2.11853	0.779377	-0.0942648	1.09596	-0.33652	-0.0332738	-0.197099	-1.60966	-0.0039491	-0.107925	0.73371	-1.47568	1.42753	-0.371632
232p4W12H	-47.5091	8.64309	-7.45881	5.34026	6.66708	-3.74572	3.90432	2.71215	2.2873	0.28262	3.2839	-0.808257	1.41953	-0.250082	-1.59582	-2.35425	1.35573	-0.743303	2.2879	-2.04708	-0.261299	-3.18186	-2.99559	3.08659	0.61092	1.18202	0.523455	-1.83977	-1.10646	2.26288	-0.124585	1.86401	-0.534911	2.18125	-0.568169	-0.0159983	0.653802	-0.946424	-2.64742	1.76922	-1.43889	0.433644	0.994771	-0.0251035	0.48751	-0.0970865	0.594746	-0.529956	-0.584808
232p4W12T	42.1568	20.4838	-3.88315	-4.99304	1.53549	3.76435	2.02957	-1.42147	3.57428	0.122546	-0.509497	-0.307236	-1.6293	-0.151162	-1.45463	-2.14784	-1.1855	-2.27043	2.06409	1.79623	-1.26662	-4.24055	0.600136	-1.44023	-0.479601	-0.908376	-0.241381	1.25229	0.00200966	0.406976	-0.427557	-0.037359	1.53175	0.551028	0.406473	-0.658095	0.320567	-0.270819	-0.625633	-0.0415717	-0.524885	0.653983	-0.569016	0.413123	1.12721	0.129388	-1.42448	0.254025	-0.0407668
232p4W18H	-41.9431	9.16383	3.75401	8.21756	3.45781	1.76983	6.11533	10.2263	1.17183	2.88928	0.0743615	0.350029	-0.59494	0.876775	-5.22619	1.08071	1.13723	-0.286596	1.34701	1.57496	-1.78199	-1.82421	-0.0836513	-2.9998	2.13985	-0.111001	0.95839	-1.78496	0.681628	-0.107689	0.574909	-1.59491	-0.825022	-0.616301	0.459775	0.254229	0.862001	-0.616259	0.968912	-0.144469	-0.334961	-0.757456	1.42623	-0.724341	-1.30632	0.467743	-0.827813	-0.235106	-0.622455
232p4W18T	33.5718	25.9348	4.60275	-5.30188	-1.42371	-2.38861	2.47881	-0.126769	-2.05338	3.08801	2.12644	-6.06863	1.26596	0.615526	-0.28506	-1.11029	2.63796	-1.40901	2.28123	3.38311	-0.0859509	-0.0549028	-0.370989	-0.370402	1.72871	0.272998	0.125276	0.304528	0.215793	-1.10064	0.773473	0.132363	-1.50225	3.02445	0.944556	-0.708303	-0.642871	0.355998	2.73908	1.46765	0.635323	0.340268	0.0379128	0.53116	0.277428	0.801687	-0.208524	-0.326403	0.279341
232p4W21H	-46.0174	4.30108	-12.1473	7.72584	-0.731255	0.408541	0.893214	-0.0129505	1.93385	-1.46912	3.86707	-0.97083	-0.515509	-3.51327	1.4543	1.46494	1.8864	0.286439	5.6347	-1.42095	-0.584412	-0.841899	-1.6769	-2.1163	-0.77998	0.766556	3.41533	-2.24667	1.09867	1.41916	1.50415	1.15949	0.203557	2.07893	-0.439234	0.49831	0.0420519	-1.22287	-1.21501	-1.19397	-0.327683	2.38577	0.665096	0.376489	-0.00495821	0.803315	-0.143281	-0.937875	0.748073
232p4W21T	40.6264	15.6369	-17.1587	6.93604	-8.75994	1.79929	-1.76187	-2.76911	3.01172	-3.1025	5.98871	-0.27451	-1.17203	5.90046	-0.469989	1.13156	-4.36095	-0.491324	0.564474	-2.34022	1.56377	0.377821	0.173851	-0.106801	2.8435	-0.760212	2.10671	-0.0142735	0.622788	1.02258	-0.909975	0.214708	-1.13236	1.28782	-0.380114	-0.430453	-1.84164	0.142246	-0.581286	-0.191525	-0.714169	-0.663921	-1.27369	-0.206773	-1.78141	2.02469	-1.44296	0.151528	-0.796968
232p4W27H	-42.8447	2.30073	-7.75887	7.57413	1.38902	6.72296	2.82017	1.24771	-1.21874	-1.12658	3.59665	-0.777839	1.48611	-0.486148	-1.19434	-0.987003	4.25002	-0.236604	4.76998	0.342034	0.535446	-1.87458	-0.628773	1.01384	-2.65169	1.06931	0.535607	-1.75881	1.86251	-1.02153	-0.575859	2.05422	0.864265	2.3486	-0.928314	-0.188137	-0.413318	-0.624972	-0.657566	-0.456737	0.271647	1.32018	-0.302975	-0.0889501	0.845475	-0.314613	-0.160026	1.47017	0.183532
232p4W27T	41.0529	16.3939	-11.3604	2.41521	-4.97822	4.84642	-0.112875	-1.08287	-5.59574	-2.33035	3.83596	2.58682	-1.4709	4.00574	-1.40428	0.871049	-2.61784	0.57283	2.58813	-1.63996	1.13333	-3.02496	-0.0182767	-1.5675	1.43717	-0.575899	1.57478	0.441391	2.08116	-0.51352	-0.970232	-1.06433	0.591341	0.298051	-0.794169	1.42631	0.186408	-0.228288	-0.917823	-0.732439	-0.522486	-1.16951	-0.555591	-0.776441	1.00592	0.905929	-0.0854007	1.10871	0.489417
232p5G12H	-36.9444	-15.9591	-3.06591	-4.21497	-4.85101	-0.087633	0.0164775	-4.20574	-0.122497	4.53634	-2.74623	-0.847021	1.47858	0.110969	1.10837	0.198489	2.05343	-0.969064	0.969223	1.6351	3.19952	-5.77935	-0.582137	0.867183	0.555969	1.92404	0.412059	-1.09339	-0.0319484	0.151553	-0.204374	-0.318132	-0.529027	0.677585	-0.84291	2.41436	0.144692	0.816164	0.138059	0.678308	1.08316	-1.04085	0.433138	-0.861541	-1.10916	-0.133196	-1.12715	-0.349455	-1.50129
232p5G12T	49.9358	-19.8634	-7.95234	-0.0594085	2.04269	-4.51606	-0.670388	3.40361	1.73342	4.43086	-1.30292	1.18698	-1.00874	0.483528	1.55164	1.9457	-0.531598	0.564177	0.0489316	-1.13945	-0.800704	-3.35771	1.21487	0.407294	1.31503	0.20038	0.826938	0.459489	-0.296863	-0.890541	0.952058	0.495355	-0.37334	1.22439	-0.680153	-0.129533	0.829823	0.906966	0.770117	-1.91365	-0.90669	0.0227258	-0.0338374	0.400429	-0.517673	0.401369	-1.39629	1.06251	-0.0721659
232G14H	-31.9717	-22.6989	-1.00249	-18.2337	1.44507	0.564992	-2.29686	-2.02884	1.20443	-1.75702	4.91137	-3.61525	2.52947	0.931842	-2.55955	-1.22979	1.05841	1.66671	-1.98734	2.25556	-0.676114	-1.87015	0.190749	0.830652	-1.35745	0.000967949	1.06026	-1.30641	2.34182	-1.01232	1.94306	-1.90744	0.333486	-0.199587	-0.384155	1.78425	0.153254	1.03475	-0.42606	-1.29318	-0.624424	0.654856	-0.499413	0.379947	-1.7328	-0.0198086	0.10738	-0.504949	-0.725507
232G14T	51.3712	-21.7204	-3.15565	-3.85407	6.9346	-7.9049	1.39862	4.13213	-2.48686	-1.42765	4.90873	-2.78867	-1.66803	4.58312	0.440454	0.449147	5.0343	1.35869	-1.74527	0.890672	2.11049	0.221357	2.35385	-0.730757	-1.38896	-1.81659	0.699316	0.483153	0.705536	-0.308483	1.99237	1.67103	3.15231	-0.352859	0.0532885	0.604765	-0.333618	0.948782	0.0680719	0.183102	-0.132448	-2.65528	-0.313025	1.4317	-0.365273	-0.241704	1.07585	-0.402355	-0.236574
232p5G32H	-35.958	-16.0675	-6.51507	-6.13338	-5.95071	0.730417	-1.92828	-1.53136	0.628337	4.09907	-0.844187	-0.331008	3.83468	-0.64612	0.318436	0.35261	0.952373	-2.49084	1.42442	2.90309	1.52869	-2.25488	-0.222352	-2.12518	0.547331	1.95354	0.269512	-0.653155	-0.0803181	1.16231	1.04632	-1.60437	-0.346691	-0.251187	-1.30469	0.475101	-0.114034	-0.388298	0.857873	-0.152147	0.102276	-0.44318	0.118586	-0.184547	0.422212	0.274595	-0.166098	-0.977987	0.10468
232p5G26T	45.2438	-16.9277	-4.48879	2.45966	-1.24606	-5.83998	-0.660734	0.790474	1.18924	6.58314	0.099156	0.894922	3.67378	3.27066	1.68649	-0.73789	0.800388	-1.0452	-0.648653	-1.73002	-0.431785	-0.500889	1.09102	-0.0463293	0.370181	-0.726042	0.374573	1.17499	1.15895	-0.429503	-0.418763	-0.468039	-0.758423	2.23339	-0.56861	-0.292754	0.69094	0.0675627	0.504653	-0.000306828	0.694135	-0.651531	-0.259407	-0.519367	-0.441024	-1.17737	-1.05029	0.0563623	-0.776386
232p5G25H	-33.5688	-20.8326	-3.72946	-11.7419	-3.16081	1.38865	-1.01056	-3.31088	1.24403	1.53464	1.36308	-1.41175	1.56972	-0.761608	0.27179	-0.439706	0.659874	-1.8399	1.31612	0.940039	-1.05286	-2.60011	0.853108	-0.358394	0.0670846	0.211113	-0.299487	-0.754374	-0.18976	-1.17007	1.47295	-0.184688	0.426496	0.129752	-1.06279	-1.73754	-0.00249825	-0.144264	-0.567526	-1.57365	0.757142	-0.033327	-0.348248	-0.42387	-0.11119	0.892584	-0.335695	0.281847	-0.263168
232p5G32T	45.3226	-13.9572	-9.53625	5.42424	-4.4718	-4.63248	-1.48051	0.594356	0.642656	6.71705	-2.10633	2.29275	4.39537	2.96958	1.44199	3.32943	-3.46179	-1.03177	-0.918542	-1.87024	-1.38434	0.479127	-0.540902	1.39648	-0.706059	0.199484	-0.987964	0.583241	2.65588	0.256855	-0.620105	-0.721117	-0.159115	3.32784	-1.01556	-0.411287	1.03348	-0.850688	0.497431	-1.37767	0.915175	-1.25447	0.509734	0.0356478	-1.22146	-0.841468	-0.254965	-1.00059	-1.04598
232p5W10H	-45.6927	5.3815	-5.94994	7.06154	0.60159	4.22402	1.53524	-2.65025	-1.48082	0.843335	-1.91788	-1.42557	-2.12677	-1.32056	2.49834	3.55002	2.05608	-2.03095	3.12992	-3.54563	-1.60152	-1.31232	1.21479	-1.57243	0.562799	-1.88122	-0.533608	0.965285	-0.263362	-1.21106	1.39332	0.589713	-1.39749	0.569868	-2.06172	0.602952	0.108071	0.0357949	1.05107	-1.77282	0.297867	0.445465	1.17457	-0.743091	0.684583	-0.915607	-1.96566	-3.20287	-0.99912
232p5W10T	42.3917	18.9796	-10.3805	3.33664	-5.51819	5.74204	0.483755	-2.14915	0.0921669	-2.56063	-0.103207	-2.31958	-4.74296	1.22307	-2.11079	-2.25736	1.72588	-0.65211	1.46419	-1.68034	-0.302543	-0.903487	-2.11181	-0.345775	3.96793	-0.931669	-1.944	4.19159	2.47788	-1.60357	2.57977	-2.24967	-2.70948	3.1732	-2.07785	0.190771	-0.234916	-0.0383766	-0.0748557	0.256447	0.216628	-2.59086	0.686728	2.15652	-1.16834	-2.90053	-0.263224	-1.77511	1.81096
232p5W17H	-50.4657	10.4105	-2.03012	3.25641	5.15559	-0.864842	4.77165	7.10011	-0.304306	2.90044	3.45245	3.98329	1.73612	2.36135	-4.76701	-1.58223	1.03876	-1.09503	4.58466	-0.650464	-0.0551591	1.3156	-2.82002	-0.382553	0.135553	0.858656	-0.485156	-0.488099	-0.639955	-1.59801	1.17255	0.729424	-0.594121	0.309087	-1.57221	0.118221	1.16184	0.217824	-0.419978	-0.635492	-0.194063	1.50512	0.602469	-0.811636	1.65457	0.79637	0.568277	-1.62916	-0.307456
232p5W20H	-50.2792	7.10238	-7.44651	1.72739	3.07524	-1.36219	0.766911	0.0741937	2.08497	2.70934	5.13155	5.96522	2.27885	-0.711058	-0.836605	-2.35031	0.625637	-0.874542	1.80108	-0.388052	-2.09629	3.00194	0.324432	-2.74281	0.169931	4.46722	-0.352912	1.46145	-2.33939	-0.558164	0.0867422	1.23919	1.7571	1.47461	1.18737	-0.788188	0.816781	1.38995	1.56238	0.300329	1.04712	0.633515	-0.709551	-0.0231533	-0.733334	0.676248	-1.07186	-0.788954	-0.76239
232p5W20T	34.781	19.9892	-7.12333	-3.00609	-4.48616	0.629284	3.121	-1.92039	1.12613	-0.687912	3.14617	6.50556	-0.791804	0.853548	1.38562	-0.344444	-2.69449	-1.92607	-0.568958	-0.607894	-1.53828	-0.433573	1.02339	-1.17928	1.14322	2.41148	1.73417	-0.138112	-1.12725	0.00317544	0.444586	-1.01639	0.0336674	1.30661	1.23833	-0.140711	-0.00942883	1.20649	-0.43329	0.356898	0.700258	0.133862	0.0711308	-0.366298	-0.191441	0.210835	-0.641071	-0.510013	0.047562
232W5H	-48.0346	3.70146	-11.2613	-7.61685	10.4404	1.22964	-1.34847	-1.31035	3.22933	-2.26031	5.19705	2.28234	3.679	-1.61393	-0.378202	3.2406	-1.18181	0.00719726	2.27113	-1.61585	-3.19783	0.560602	-0.191757	-0.129199	-1.79891	-0.898053	-1.62442	1.05552	-1.25219	0.102029	0.250024	0.755825	-0.604821	-0.512677	0.574575	0.812539	0.134401	0.614337	1.39743	1.98685	0.967033	-0.979676	0.182463	-0.462114	-1.32062	-0.0559324	-0.748558	0.355971	0.129282
232W5T	40.0278	22.2337	-11.2782	-10.9511	-0.406548	-2.80961	-1.40165	1.52421	6.2429	-2.74322	5.03492	3.44342	-7.71313	2.17303	3.59504	1.34168	1.99785	-0.199338	2.1112	1.60984	1.26986	1.19754	-0.232965	0.361569	-0.530981	-0.0303816	-0.644342	0.576998	0.537273	1.49422	0.876667	-0.205862	-1.27376	0.927472	0.479666	-0.390677	-0.475704	-0.133922	0.3993	2.68523	2.84404	0.105168	-1.69182	-1.35932	-0.715509	-0.46242	0.0200258	0.073568	0.485899
232p5W7H	-45.9583	9.7273	0.496361	1.92614	6.73651	0.25425	1.5408	-0.507813	-0.417052	2.90248	1.41987	-0.70743	0.984889	3.283	-2.93075	-0.29412	0.247651	0.600134	2.14167	0.614119	-3.08419	-0.816823	-0.0745258	-0.535237	2.57967	-0.0449849	-3.53081	1.72731	0.361609	-1.90063	-0.22208	-0.385	-0.64633	0.401614	-1.24419	-0.937861	0.785556	0.779293	1.20602	0.0557777	-0.90877	-1.48559	0.733012	-2.02888	1.06163	0.281226	-1.10204	-1.38048	-0.309891
232p5W7T	31.056	25.332	3.82386	-7.64812	1.15922	-2.91674	2.51901	0.147523	-3.79433	5.31505	-0.684564	-1.38119	0.512368	1.60863	-1.67713	-0.873354	1.13498	-2.50988	1.88896	-2.58358	-2.90745	-1.93572	0.292031	-1.01009	2.35698	-0.167644	-1.82176	0.551169	-0.508271	0.160148	0.737692	-2.48738	-1.1846	0.648945	-0.793383	-0.757705	-0.671063	0.288777	-1.18181	-0.236626	-0.554925	-1.03798	-1.54759	-0.547911	1.25499	-1.59865	-1.10139	-1.68263	1.86805
232G10H	-31.7673	-21.2523	-13.3796	-15.0083	-1.92736	0.157507	-5.4934	0.168519	1.15148	-2.65777	-5.23516	0.978176	5.28852	-2.58209	-2.53072	0.714149	0.845671	0.469728	-0.767145	5.22316	0.292885	0.975402	-0.269927	-1.9707	0.848645	-1.42141	1.98313	-2.18372	-0.59321	1.85666	1.73083	-1.72453	-0.837735	-0.686269	-0.0338737	1.32289	0.333223	-1.49978	-0.302312	-1.81012	-0.0289621	-0.268567	0.583729	0.643952	-0.598949	1.26429	-0.00159152	-0.356366	1.36011
232G10T	51.2986	-18.6043	-17.5941	-2.90051	0.943985	-7.707	-6.23227	8.53173	2.03847	0.352836	-7.94381	1.52897	-0.667125	4.96278	-0.50299	1.68949	2.09142	2.16624	-2.16381	2.6297	-0.500798	3.85389	1.98658	1.74219	-1.59886	-1.86283	-1.22812	-0.558432	-1.71456	2.26589	2.06044	2.3949	2.01023	1.68526	1.21086	1.14132	-0.0491655	-0.393917	0.213234	0.0968847	0.0191175	-0.017978	-0.118975	0.625557	1.53942	1.80936	0.521858	-0.35585	-2.23313
232G13H	-36.0358	-20.2979	-12.8757	-15.5651	-0.465586	-1.63748	-4.07797	-1.35903	1.13161	0.200761	-0.260787	-0.226083	2.97448	-3.16665	-3.24123	-0.738315	2.27491	-0.171727	-2.67401	3.53888	-0.0721746	0.790295	-1.27978	-0.714109	-0.992486	-2.57654	1.38582	-3.02531	0.930467	0.358288	0.853859	-0.927185	-0.43597	-0.340976	-1.68515	1.83905	-0.16162	-0.913379	-1.95488	-1.45838	0.47241	-0.551967	0.446298	0.744192	-0.260528	0.610344	0.417523	-0.574273	1.52089
232G13T	49.7306	-18.9565	-15.76	-2.59047	3.83232	-6.98678	-2.09935	5.5857	1.06369	3.99417	-2.97505	1.62628	-4.19991	-0.174183	-0.663901	1.9586	1.00737	1.41302	-1.43163	0.0678095	-1.75256	2.02908	1.36311	1.79677	-0.970085	-2.807	0.468388	-3.09489	-0.955017	2.05212	2.61397	3.24258	1.07166	1.73592	0.988773	0.540367	-0.211428	1.20803	0.167952	-0.80383	-0.909042	-2.1323	-2.20231	0.658535	0.767569	-0.889717	0.0990244	-0.925107	-1.23354
232p6G17H	-36.7695	-16.648	-4.55818	-6.80638	-7.7305	-0.626548	2.53657	3.8879	4.6553	2.93317	-1.6438	3.31937	1.83603	-3.77506	-3.98604	-1.82035	0.358042	-2.26403	1.11447	2.39862	0.338421	0.37918	-2.37015	-0.69895	1.43038	0.607167	0.635014	-0.146275	-1.29399	0.0474975	0.167283	-2.36481	1.31832	-0.0451273	-0.0607323	0.366091	-1.00451	-0.15962	0.0916869	-0.321095	-0.163456	-0.119313	0.944522	0.385681	0.664811	-1.11914	0.23541	-0.491005	0.534941
232p6G17T	53.5066	-21.176	-6.03018	3.45936	2.00774	-0.106715	1.75646	1.40991	1.98286	2.44862	-0.683507	0.0876602	-0.229063	-0.509848	1.11019	0.899257	-2.07271	-1.23496	-0.265621	1.66034	-0.401153	-2.48519	1.41789	1.1494	0.345222	0.242111	-1.02356	-1.31195	-0.177526	0.278831	1.09839	1.50076	0.469591	0.953516	1.24031	-0.815401	-0.239495	-0.0403502	1.60127	-1.03286	1.39362	1.87093	2.20231	-0.141617	1.03973	-1.11884	-0.247144	-0.368627	0.528584
232p6G20H	-32.9823	-18.7911	4.75921	-6.36224	-7.66427	3.67779	1.66667	1.68507	1.94338	2.01212	1.54198	-2.77958	2.09209	2.48149	1.63802	-1.45312	0.467407	0.306069	-0.437592	-0.276869	0.533674	-1.36677	0.113863	1.34277	-0.759057	-2.92274	-0.247887	0.971879	1.62924	-1.96752	-1.64563	0.178018	1.03623	1.37134	0.566226	-1.04406	-1.30303	0.6034	0.145512	0.752152	1.00778	-0.53418	0.989493	-0.703977	1.19011	-0.14623	0.377122	0.827409	-1.02813
232p6G20T	52.319	-23.1328	1.90505	1.52799	3.47751	-0.135147	1.89319	1.11998	-1.80599	1.62809	-1.63346	1.19716	-2.45648	-3.68255	-0.795754	-2.47986	0.234339	0.679388	0.562914	-1.18108	-1.055	-2.06699	0.735805	0.488833	0.0340355	-1.64609	0.663486	0.99509	2.12257	-1.45883	0.193553	0.00128342	0.817959	1.58023	0.0540927	0.888138	0.23257	-0.0462061	2.36671	-0.674826	0.560557	-0.992404	1.64454	-0.67589	0.231394	-0.407285	0.573496	1.41458	-0.0172847
232p6G21H	-34.266	-19.9525	3.65184	-10.416	-4.63325	3.0278	2.65621	-2.39541	1.84687	0.285779	0.63017	-1.34989	0.369665	2.47205	-3.11678	-1.62705	1.66476	-0.5398	-0.785617	-1.01992	-1.4557	-1.55335	0.22945	0.772681	0.255411	-1.47094	0.709265	0.241505	1.06571	-0.163106	1.68948	-0.919288	0.98401	0.53311	0.456409	0.392907	-0.506953	-0.294438	-0.0469046	-1.50483	0.622367	0.961956	0.307469	0.349517	1.60273	-0.324633	1.1425	-0.664099	-1.05194
232p6G21T	49.6171	-22.7203	3.55519	2.47692	4.72284	-1.36597	4.18686	-1.51618	1.52355	0.39643	1.47843	-2.05578	-0.0822494	0.924961	0.122145	-3.40139	1.85849	0.62645	0.0224137	-2.09362	-1.29956	-1.19765	1.56693	-1.45123	1.79481	-0.903264	-0.567919	0.550022	1.66874	1.44892	1.36376	0.50779	0.984485	-0.341136	1.55089	1.59417	0.324695	-1.33494	0.704399	-1.25845	0.433903	-0.848292	1.40404	1.12052	1.24866	1.01483	1.00674	0.462041	0.505986
232p6W11H	-51.0442	9.3231	-4.85492	1.12029	5.61569	-4.17564	-0.490836	3.65561	3.62098	-4.64154	-2.34542	2.18032	-0.945129	-3.83169	-1.69452	-0.528545	-0.69665	0.191857	1.47347	-1.13522	1.67722	1.98956	-1.08139	2.71273	-1.26633	-2.05158	-0.44474	-0.259091	-0.123202	0.428208	-1.73703	-0.105583	-0.930593	0.267993	-1.09333	-0.341555	-0.679007	0.322323	-0.692583	-1.33056	-1.21182	0.424925	0.647223	-0.650157	1.63495	-0.277529	1.17015	-1.21864	0.610706
232p6W11T	33.0129	25.8554	-0.339049	-1.12517	-6.14694	0.341878	0.394795	-5.51744	4.76814	1.34043	-4.81299	0.580002	3.4547	3.49011	-1.33297	-1.93439	0.400698	1.34474	0.795493	0.328581	0.745723	-1.17868	0.198756	-0.931935	-2.50486	-1.46543	0.643767	2.73419	-0.615765	0.189981	0.711657	-0.138202	0.92113	-1.07592	-1.67218	-0.266005	2.39798	0.479188	-0.339674	-0.414734	0.996666	-0.741514	-1.55688	0.0456256	0.772362	-0.884603	-0.367318	-0.905228	0.166491
232p6W13H	-53.5762	11.2189	-5.64959	10.6858	0.305116	-4.26232	1.54741	2.20966	-0.3961	-3.35024	0.173062	0.279127	1.23686	1.05231	-1.76007	-2.94592	2.88691	0.852081	4.42596	0.915473	1.81752	-0.953343	-0.846733	2.86338	-1.99109	0.483703	-0.433856	1.2001	0.426642	0.330087	-0.587571	1.73087	-0.854263	0.162232	-0.48802	-0.187461	-0.106632	0.317644	0.569038	-1.12842	-1.13117	0.517082	-1.28425	0.623025	-0.0393606	-0.582646	1.30453	-0.981709	-0.129443
232p6W13T	28.0511	28.351	-3.58186	-0.595782	-6.77933	-4.03349	-0.929993	0.208825	-4.22704	-2.1782	-1.45394	4.96315	2.46623	-0.17032	-4.04036	-4.29794	1.38912	-0.233053	0.102394	-0.07432	0.623925	-2.28012	0.773695	0.436422	-3.45624	-2.82993	1.8058	1.64084	-0.16655	1.47453	0.328048	-0.556555	0.0423934	-3.2464	-1.0972	-1.74481	2.42309	0.988956	0.485914	-1.40357	1.29539	0.0657752	-0.80379	-0.791941	-1.54555	-1.95688	0.538074	-0.0965782	1.35215
232p6W15H	-43.2867	4.87171	-11.9694	9.15446	-2.94522	7.12906	-2.46919	-1.91751	-2.05722	-2.08832	-2.02288	0.0666127	3.61112	0.660524	0.614464	-0.487253	5.42084	-0.623074	5.23528	-1.17979	1.57748	0.177008	1.55658	1.24068	-0.410501	0.282725	0.440181	-0.346444	0.402421	-1.24185	0.83023	0.763439	-0.0633386	1.80476	0.903826	1.16605	-0.797518	0.0585137	-0.932402	-1.29505	1.45268	1.645	0.825415	-0.537863	1.00681	1.25483	0.000434143	-1.20233	1.06132
232p6W15T	43.7873	16.5237	-20.3954	5.12461	-8.4349	5.85557	-1.56225	-1.44156	-1.93439	-6.32553	0.830048	-0.995611	-2.61777	2.78294	-4.55603	-3.81853	-1.62311	-1.38306	-0.524795	-0.728515	2.59259	2.03078	2.78109	-0.129043	3.77541	-0.677957	0.177339	1.68013	0.691675	-0.399381	-0.533488	-0.524075	0.368045	0.092898	1.45837	0.370712	-1.28775	0.930099	-0.527699	-1.86453	-1.04487	-0.321093	-1.44405	0.654467	-1.95792	3.46228	-0.204746	-1.47197	-0.390877
232p6W23H	-47.0512	10.6852	-1.90097	8.57811	4.02198	-0.623289	4.66889	4.42731	3.30842	4.44322	-0.0318405	0.423165	2.64112	2.37694	0.514958	-4.02681	0.454723	-0.576098	2.0994	-0.398057	0.900356	-0.526617	-0.488191	3.81345	0.971409	-0.771158	-1.26389	-0.810933	-0.772129	0.96442	-0.648564	0.453056	0.438047	1.40136	-1.17829	-1.06544	-0.25004	-0.0732822	-1.26136	0.233548	-0.560224	0.0867623	0.378394	-0.286915	0.886289	-0.672797	0.944123	0.303083	-1.28145
232p6W23T	32.9581	24.5728	-0.772607	-5.81761	-1.92824	0.769609	1.21638	-0.367185	3.04719	2.66234	-3.11638	1.11215	0.994999	-3.34546	-2.60305	-4.92092	1.3436	0.424693	-0.219523	0.51836	-1.87473	-1.35385	0.173014	-1.32955	-0.92855	-1.65689	-0.497859	1.67112	0.101858	-0.339001	0.159267	-0.667524	1.57638	0.126291	0.357657	-0.621846	-0.0301999	0.0899952	1.70617	-0.676824	0.000681545	1.68864	-0.8711	0.357918	0.169352	0.0532564	-1.72004	0.287342	-0.59267
232W3H	-47.4841	4.41225	-5.21968	-9.97422	14.0626	-0.791889	-4.30705	-0.315581	6.2697	-4.11978	0.483519	-1.09492	6.66605	2.69046	0.266393	0.17924	-1.98758	1.26995	-0.457957	1.7192	-3.11197	2.85162	0.464371	0.696365	0.239232	-4.0113	-0.599502	-1.00168	0.764811	-0.651267	-0.67722	-0.00414164	-1.99587	-0.598609	0.0978616	-0.870111	-0.660519	-0.0331197	-0.495884	0.440811	-0.894486	-1.07625	1.46203	-0.690309	-0.709522	0.909775	0.260466	-0.888221	-1.04354
232W3T	41.4275	21.3649	-1.56529	-15.5174	5.57991	-1.45657	-0.607435	6.61275	9.22387	-2.8883	-4.86148	-1.1484	-5.62809	-2.82028	3.46582	-0.0418827	1.76103	-0.944483	0.859007	2.45637	-0.999915	2.90567	-0.797578	3.37054	0.407568	0.243277	0.369442	-4.13592	0.542948	1.39062	0.588029	-0.285535	-3.15141	-0.613519	-2.00322	-1.11181	-0.295489	0.00150241	2.25002	0.467992	0.636862	-1.24242	0.897579	-3.19397	-0.903372	-0.438674	0.00126981	-0.935889	-0.642556
232W6H	-44.5795	1.40392	-9.62358	-8.67202	13.6583	3.01618	-3.55231	-3.33451	5.77961	-3.24237	4.16432	-2.93752	6.11804	0.201776	-3.31418	-0.565442	1.64493	2.72502	-1.22027	-0.0194966	-2.71827	0.246604	-0.82664	0.986042	-1.94757	-2.06735	-2.35106	0.302739	1.46158	0.28014	-1.58241	1.86168	-1.68599	0.772256	-0.523665	-0.588732	-1.32285	-1.42971	-0.654184	1.29709	-0.167721	-0.30333	1.52154	-1.78774	1.68069	-0.0284489	-0.111325	0.915399	2.45933
232W6T	40.4759	19.8578	-9.12019	-11.4154	3.40318	-1.77087	0.644585	3.12792	8.60755	-1.48823	-0.440315	1.61429	-4.30846	1.62417	3.27819	-5.84682	3.30274	-0.508521	-1.79137	2.88597	0.915933	2.84552	-2.38703	0.162019	-1.75718	-1.60177	0.799448	-0.629847	0.678296	1.84866	-1.42961	1.27546	0.494454	-0.606608	-1.22161	-1.81568	0.96532	0.010781	-0.0675629	0.991352	1.72126	-1.45903	-1.2089	-1.45238	0.635714	-1.759	-0.165489	0.0950665	0.442273
247p3G10H	-37.5872	-15.5704	-6.89031	-6.22785	-6.86692	-0.266082	-1.53419	-3.04566	-0.193167	3.59552	0.507161	-1.23745	3.68734	-1.22907	0.892229	0.271443	0.369154	1.15485	0.620211	2.6608	2.22148	0.0140708	-0.451833	-2.02112	1.53529	0.878758	0.914237	1.801	0.206254	1.8623	-1.22361	-0.246396	0.138199	-1.25639	-1.3424	-1.35672	-0.341213	0.160482	0.503543	-0.477696	-0.104229	-1.13485	0.241193	0.593802	1.33828	0.864609	0.785554	-0.867412	0.192662
247p3G10T	48.3347	-18.6724	-9.66405	4.86566	-1.26864	-2.02695	-2.17248	2.63292	-2.21416	3.18279	-1.91549	1.33655	1.30503	-1.44649	-3.20084	-0.642642	0.76913	1.55791	-3.10373	1.13021	0.149148	-0.775877	0.298572	-0.525236	-0.433522	2.01104	-1.16573	1.69153	1.47591	0.213529	-2.57873	1.64325	-3.03184	0.200728	0.1974	-1.14251	-0.270392	1.21782	1.13472	-1.14013	0.961287	1.02674	0.504827	0.361048	2.19267	0.127098	-0.17158	-0.391581	-1.56167
247p3G12H	-34.0908	-17.6671	2.07412	-2.9944	-6.1589	2.42633	2.2303	-1.12203	-0.133342	3.21813	0.432306	-0.586934	-0.876367	-0.188094	-0.503128	-0.54497	1.7439	1.05765	-0.0559599	1.11026	2.3631	-2.40986	-0.0133968	1.34026	0.899031	1.661	0.746922	0.3193	2.00366	0.389659	-1.18662	0.967334	-0.124832	-0.692946	-1.05758	-1.39233	-1.26457	0.257097	0.918	0.0602834	0.753838	-0.538316	-0.00161866	-0.360327	0.945055	0.784565	0.921115	-0.146945	-1.0501
247p3G12T	48.0144	-20.1541	-0.319336	3.64581	1.25463	-4.04236	1.77671	1.89584	-0.600504	3.46321	1.96326	-0.745127	2.35915	1.98856	0.726082	0.583374	2.07391	2.6689	-3.36523	-0.994365	1.47647	0.903409	0.838017	-0.900069	0.279415	-0.416652	2.49557	2.31894	3.64973	-0.468374	-2.81213	2.20408	-0.994843	-0.781538	-0.862371	0.874182	-0.0801302	0.872866	-1.32568	0.981941	0.247159	0.660276	1.13407	1.21848	-1.31173	1.82681	0.192158	0.209448	0.77185
247p3G18H	-37.028	-18.1513	0.155094	-7.12236	-6.38205	-1.03886	3.32522	-0.797438	4.48467	0.227801	2.30716	-0.488419	-0.585891	-0.739325	-1.70872	2.12842	-1.23962	0.648286	2.21197	-0.656793	-0.565241	-0.908634	-1.39909	2.46827	2.82949	-0.188967	1.79112	-0.21833	0.216945	0.0416236	-0.412308	0.118757	0.457564	-1.40919	0.668132	-2.21122	-0.580092	0.507663	1.10223	-0.609778	0.312637	-0.0799646	0.227931	0.870476	0.829276	0.235617	0.557957	-0.284887	-0.325333
247p3G18T	47.6126	-20.2961	0.0492958	1.49646	2.4329	-4.05122	2.58944	1.0883	1.04977	0.974025	-0.198408	1.63185	-1.28884	-3.16617	-0.722168	0.911038	2.16483	0.868459	-1.03605	-2.25856	1.31191	-0.0679739	-0.612378	1.09787	1.86284	0.0973594	2.01521	0.367477	1.71466	-1.23711	-0.975733	-0.12377	0.164281	0.382772	-0.634106	-0.603359	-0.478003	0.186041	-1.84657	-0.787729	-0.251463	0.109913	2.23091	0.00400804	-0.574586	0.20457	-0.343964	-0.0199498	1.24537
247G2T	53.4296	-21.7575	-13.7315	1.24177	3.37852	-4.50531	-2.14226	2.79953	-3.02315	3.27404	-0.532161	0.610655	-3.6989	-0.162347	-3.92621	4.72394	0.0751171	-0.709837	-0.0428106	2.80348	1.4219	2.00121	0.732965	-1.204	1.7591	-0.535194	-1.19856	0.5999	-2.13895	-0.530227	-1.74969	1.93003	1.21263	-0.372697	0.568763	0.351284	-1.02851	1.45101	-2.33696	0.92508	-2.7359	1.04389	-0.72964	-1.49498	-0.0512896	-0.85885	0.169941	0.351945	-0.126368
247p3G9H	-40.7075	-14.5211	-2.76066	-3.6713	-7.23096	-1.99604	2.30264	-1.31314	2.59556	2.51714	1.61886	0.00059534	-0.142885	-3.48024	1.85046	1.05394	-1.75407	1.79949	1.53394	1.7886	0.467888	-0.376921	-1.45288	0.330624	1.57602	1.12893	0.796004	1.42722	0.0758037	1.10416	-0.1252	-0.0170335	-0.261291	-2.30238	-0.329423	-0.458262	-1.00454	1.13805	0.906998	-0.578452	-1.20955	0.127765	-0.939055	0.995055	0.197537	-0.237968	0.216456	-1.43586	-0.408823
247p3G9T	46.8456	-18.6851	-5.63184	3.79451	-1.10652	-4.29298	0.540309	1.11538	1.21409	3.75062	-2.50652	3.65428	0.136676	-3.8124	-0.631643	1.19893	0.279748	1.00992	-1.83201	-1.09926	-1.14949	-0.486684	0.533674	1.54065	1.06703	-0.329342	0.114944	0.992703	1.51181	-0.303626	-0.211026	-0.129884	-1.90528	0.439882	-0.354144	-0.339957	-0.404233	0.00324126	-1.05601	0.572053	-0.773856	1.48159	-0.0382181	-0.921574	0.0194669	0.975988	-0.0649115	-0.805446	0.377868
247p3W10H	-51.9879	9.68163	-7.91651	6.08443	3.55325	-3.49184	1.98286	-6.24753	-0.0397454	2.5715	2.60221	1.91282	-0.34787	-0.81633	1.66322	0.675231	-0.715985	2.32627	3.33073	-0.911579	0.920628	0.00700595	-0.816297	2.72954	0.689073	0.865984	1.09683	1.48393	-0.188566	1.29505	-0.371811	0.53801	0.923185	-1.22237	0.967375	0.587825	-0.119769	0.250664	1.00227	-0.567827	0.419582	0.246198	-0.328511	0.342055	0.299195	0.100369	0.242976	0.240445	0.91365
247p3W10T	32.9499	22.2136	-9.67077	2.27051	-7.40294	-1.13503	4.27557	-6.62432	3.07479	-3.32297	3.14376	4.1418	-2.81078	-1.10606	-3.18917	0.85975	0.0101757	-0.156455	-0.873276	1.3811	1.59622	-0.091159	-0.767525	-0.127927	-2.05879	-0.397929	1.00268	-0.454228	0.130684	0.810695	-1.1585	0.567439	-1.02803	-0.80336	0.46943	-1.32817	0.782847	-0.892898	1.08674	-0.412536	0.0846983	0.224339	1.20976	0.28382	0.996697	0.0134637	-1.14902	1.67195	0.460393
247p3W11H	-52.0878	9.18655	-8.87803	6.2984	0.637083	-4.13431	1.72644	-5.68292	0.903132	1.59917	2.7862	0.725951	-1.35009	-1.70054	3.15086	1.40267	-0.138311	1.41186	2.27554	-0.497747	0.414147	0.153243	0.0661989	1.15517	-1.70021	1.54495	0.241611	1.71869	-0.0151628	-0.0389242	-0.593652	-0.408711	1.35587	-1.17676	1.24168	1.13786	1.21134	0.293378	1.78132	-1.29471	-0.429187	-0.576345	-0.408905	-0.769892	0.793789	0.470247	-0.139357	0.897881	0.24843
247p3W11T	36.9014	20.4838	-9.59419	3.56616	-9.0434	-0.260077	1.11952	-7.16146	4.45243	-0.479688	2.96825	3.0515	-2.19813	1.82247	-3.07702	3.56644	-1.20255	0.231166	0.540108	1.11781	0.0142953	-1.59361	2.41058	-2.4003	-1.04927	0.850446	0.655234	0.300682	1.68677	2.20091	-1.35495	-1.11854	-2.41308	-1.46366	1.92499	0.0135339	-0.61108	-0.650506	-3.42017	-1.1263	2.27041	-2.16851	0.206147	-1.44769	2.06323	-1.2787	-1.24831	1.76467	-1.12374
247p3W2H	-49.1817	9.03421	-2.36501	2.51938	8.46537	-5.18349	-0.236727	-5.00056	2.50294	3.00732	0.235598	0.147556	-0.928854	0.121069	0.657466	-3.48715	-0.500605	2.94905	-2.02325	1.13532	0.2126	0.798689	1.94326	0.0546029	1.83606	1.97072	0.156688	0.843334	0.127607	1.86768	0.201171	-1.44896	-0.54504	-1.19287	0.546847	1.39332	0.569141	-0.213169	2.3632	-0.0212595	-1.09864	-0.0317833	0.492483	0.0154036	0.0484411	-0.0302307	0.133661	-0.335739	0.209127
247p3W2T	31.4132	23.1815	2.21595	-4.55838	-2.61034	-2.2655	0.842662	-1.8888	3.81433	5.50351	-1.73043	-1.04999	1.76029	1.32969	-0.752317	0.174357	1.17359	0.12279	0.832762	1.02693	-1.41625	0.433407	2.83224	-1.23336	-1.06364	-0.242273	1.99856	-0.515486	0.532178	-1.15417	-1.09667	-1.8822	-1.90484	-1.16694	1.67312	-0.752032	-0.206769	0.629679	0.973642	-1.20779	-0.259514	2.17663	-1.57617	-0.307722	0.844622	1.48328	-1.43501	0.454248	-0.336244
247p3W3H	-50.1831	12.0262	-5.38186	8.53839	2.86927	-5.33153	2.02892	-5.61268	1.29036	3.35663	0.190343	0.493278	-0.0320857	0.337858	2.52173	-2.70394	1.1141	0.59271	0.857304	-0.230512	1.49196	-0.749015	0.0152855	3.56901	0.565601	0.70241	1.05836	0.0970997	-1.21257	2.21893	-0.50427	-0.710765	0.275935	0.110035	0.206609	1.88463	0.821018	0.780788	0.101633	-0.263563	-1.43893	0.193725	0.438067	0.549233	0.187679	0.369007	1.17373	-0.0677848	-0.0785532
247p4G11H	-36.8253	-16.6765	2.34808	-5.43741	-6.75229	0.687246	3.25793	1.14868	-0.393704	-0.0113736	2.13312	-1.29972	-0.843222	-0.538274	0.0543904	0.748118	-0.101868	-0.175864	-0.591704	0.186597	0.984443	-1.02725	0.430684	0.747116	-0.125014	1.26818	-0.326578	0.826401	1.14599	-0.0737543	-0.946359	0.201802	-0.566403	-0.997369	-0.410567	-0.588339	-0.460204	-0.00988548	0.938429	-0.0685493	-0.2925	0.0155087	-0.494416	-0.91377	0.372547	0.413671	1.48031	0.510663	-0.340648
247p4G11T	46.2234	-20.0958	-1.16008	1.94523	2.21913	-5.13559	1.52926	1.42789	-1.0878	0.648577	3.33994	-0.0537851	0.202001	2.16793	-0.632332	1.37826	2.98663	0.242163	-0.971678	0.648198	2.12279	-0.667364	0.551468	-0.462903	-0.693873	1.10524	0.0502254	2.11634	2.13741	-0.437075	-1.5926	0.19704	-0.927427	-2.13563	0.0589019	-1.01139	0.595969	-0.923614	0.272356	-0.0231567	0.642673	1.20518	0.166318	0.12374	-1.18	0.350281	1.10283	-0.787337	-0.374361
247p4G13H	-38.4551	-18.0008	-3.01463	-9.89807	-5.01004	-1.92013	0.290995	-1.21642	-0.0972273	1.26813	1.71929	-0.336008	0.945895	-1.97389	-0.122896	1.04078	0.318376	-1.63538	-1.90173	-0.102005	1.5464	-2.02141	-0.222408	0.339193	0.186847	0.971654	-0.39283	1.06649	-0.00277214	-0.116292	0.0878388	-1.36464	0.635929	-0.97666	-0.646095	0.717758	-0.797806	0.401594	0.220334	-0.518515	0.569756	0.178767	-0.225469	-0.16312	0.626	-0.0162377	0.566919	0.324451	-0.110558
247p4G13T	51.512	-20.6323	-4.86935	1.28393	2.64609	-4.36978	0.685774	3.21085	-1.50421	2.59846	1.5719	0.883792	-1.13241	-0.43541	0.402935	2.76206	0.347485	-0.449815	-1.43613	-0.653957	1.07395	-0.3106	0.901353	0.452122	-0.733457	-0.356185	0.158073	1.55419	1.25602	-0.507773	-0.11879	0.0287734	0.111206	-0.751906	-0.869065	-0.591497	-0.720731	1.06209	-0.212689	0.165074	0.108478	1.10295	-0.228577	-0.268613	1.05608	-0.205366	1.06495	0.559432	-0.264052
247G15T	60.3351	-24.7246	-8.70179	0.910813	7.84011	2.10943	0.928317	1.68918	-0.787868	1.75898	-0.293313	-5.04626	-3.68507	0.81289	-0.355578	3.14086	-1.46682	-0.991543	2.55097	3.86904	0.848598	-4.00608	-0.426903	-1.14998	3.23505	0.903211	0.863304	-0.985496	-0.716882	-0.772867	0.414252	2.42644	0.311683	-1.95008	2.10489	-1.0392	-0.437981	2.2604	0.884587	-0.384837	-5.37117	-1.16012	-1.01385	-2.47693	-1.1858	-1.96549	-0.751544	0.589155	2.3506
247p4G3H	-35.2335	-18.2749	2.37091	-6.4592	-5.16651	0.414553	-3.48844	-2.76486	2.57989	4.57801	3.7912	1.13652	1.1707	-1.54399	1.68785	1.08173	-2.5186	-1.44285	-0.0942703	-0.21398	1.12064	0.832252	-0.643003	1.52664	1.29218	1.56376	-0.0646101	1.43504	0.106574	0.713435	-0.497445	-0.872666	0.392454	-0.591806	-0.885331	0.238696	-0.934225	1.27485	-0.252572	0.79378	0.0960751	0.767851	-0.942578	0.0882587	0.755407	-1.3245	-0.245694	1.36853	1.18339
247p4G3T	48.3321	-21.973	-2.94898	2.21755	3.11885	-2.03816	0.402503	1.34047	2.4914	2.83766	2.88505	0.724954	-0.689992	-0.296981	-0.0714912	3.09986	0.0872203	-0.976034	-1.97012	0.139368	2.01942	-0.339583	0.289634	-0.0598041	0.398826	1.50687	-0.60437	0.864882	-0.382383	-0.791604	0.664911	0.539682	0.812697	-1.37904	0.88012	-1.59098	-1.58471	0.298708	-0.861587	0.0556553	-0.480539	2.1552	0.537056	-0.960486	-0.102625	-1.61313	-0.175724	-0.344373	0.852049
247p4G6H	-37.7993	-16.0388	0.99833	-11.3951	-2.42128	-1.7002	2.12003	0.267647	-3.81156	-1.01363	5.51914	-1.20842	0.751526	-0.479991	-0.827804	-1.40785	-1.15441	1.25708	-0.15763	-0.20662	0.46554	1.39998	-0.533027	1.61914	1.56451	1.81358	-1.26169	1.22413	0.916454	-0.713498	-0.622822	-0.342177	0.0673633	-0.465638	-0.654456	-0.213354	0.67744	1.28482	0.467511	-1.27709	-1.19492	0.736562	-0.751255	0.18228	-0.522484	-0.823093	0.882319	0.0140549	-0.313997
247p4G6T	47.7475	-18.5076	-0.0914479	-1.38381	4.14972	-4.7043	3.46672	3.35372	-7.22732	-2.63446	3.99874	0.221669	-2.3595	-2.48081	-1.83963	0.907458	0.760469	-0.800128	-1.56303	-1.43378	2.9123	1.59997	-0.374745	0.46213	0.58385	-0.370458	0.732806	0.27122	1.96894	-0.823076	-0.683513	-0.382202	0.133846	-1.34002	-0.644909	-1.43999	1.61493	1.12226	-0.448885	-1.36867	-0.170124	1.04867	-0.0752776	-1.2682	-0.142115	0.224526	-0.14782	0.0731614	0.190181
247p4W12H	-52.1661	7.63082	-2.85572	4.58307	5.49899	-1.92536	0.671359	-2.96164	0.958273	2.0812	2.54092	-0.704899	0.112323	0.483225	0.185442	-0.106497	-0.418437	1.23181	-0.933636	0.155895	1.36394	0.385748	0.892169	2.08478	-0.70882	2.2977	-1.7298	1.87947	0.844801	-0.644691	-0.846151	-1.29792	-0.255496	-0.206829	0.722974	0.994862	0.67581	1.06432	2.11557	-0.240665	-0.70484	0.0559012	-1.25732	-0.559313	0.589318	-0.137104	-0.159323	0.305338	-0.602565
247p4W12T	28.2704	24.0834	-0.220316	1.37233	-6.47497	-2.61712	0.992518	-2.98651	0.863816	1.97215	2.68328	0.399414	-0.117916	2.44642	-2.07621	3.30443	-0.456994	-0.81692	-0.0517344	1.53792	2.82102	0.486807	-0.0219172	2.26856	-2.80158	-0.760934	0.251708	-0.531492	1.66455	-1.30473	-0.0668635	-2.09329	1.63003	-0.401635	0.94693	-2.60054	0.317844	-3.05396	1.5284	-0.211702	0.649189	1.33961	-0.975143	-0.751125	0.424023	-0.418136	0.257511	-0.866816	0.955288
247p4W14H	-53.5029	10.4637	-2.59914	7.49529	5.98758	-4.99833	0.627198	-3.0795	1.86005	3.82036	-0.84187	2.33277	-4.02227	-4.7022	-2.43467	0.173027	-2.13487	0.141992	-0.870364	0.189058	0.205644	1.79911	0.0416732	1.96469	1.04249	-0.313156	-1.0408	0.326002	0.634736	1.21462	0.143286	-2.067	1.11293	-0.0651533	-0.518855	1.15981	-0.760753	0.182054	2.01265	-0.343611	0.033851	-0.0758482	0.155247	-0.490507	-1.30762	-1.05977	1.0576	1.44887	-0.557097
247p4W14T	33.1494	24.5249	1.40961	0.269179	-4.6623	-1.23725	2.23063	-3.97115	4.14237	3.56589	-0.58425	-1.73656	-1.39904	-0.407251	-1.34907	3.26194	-0.0472747	-0.749155	0.638435	0.609656	0.689802	-0.580947	3.18186	1.50415	-0.762499	0.785922	-0.965474	-0.459675	-0.0723133	0.130492	1.71043	-1.21838	-1.37465	-0.279848	0.956258	-1.65603	-0.220043	-0.222802	0.540067	-1.37472	-0.888454	0.435363	0.987488	-0.777077	-0.598541	-0.309364	1.05323	0.933805	1.38248
247W15H	-47.0583	3.0891	-6.21184	-8.70339	13.7664	0.325815	-2.58642	-1.65845	0.794656	-0.75529	4.38152	0.227886	2.60185	-1.49537	-0.896756	-0.961065	-1.16483	0.692995	0.171441	-0.141669	-1.44898	1.02838	1.49416	1.68085	-0.702508	-0.656089	-3.26625	0.882482	0.207406	-0.87746	-0.0444126	-1.35761	-0.413133	0.292237	0.100649	0.391144	-1.16777	0.105876	0.414222	0.135787	-0.0537722	-0.00306986	-1.21428	-0.870974	-0.690811	-0.101096	-0.0833573	0.473502	1.02458
247W7H	-44.2716	0.789473	-8.61943	-10.9883	10.0319	1.31763	-1.98276	-2.27893	-2.57338	-2.64919	5.73983	3.31315	4.82109	-1.23754	1.15517	1.44051	0.717271	-0.857823	-0.0495187	0.31925	-4.10779	2.88597	2.09173	-0.0493722	0.33232	1.20834	-2.04791	1.05465	0.329167	-0.907717	-1.40924	-1.03686	1.43294	-0.96315	1.23649	3.17985	-0.551963	0.873637	0.523607	-0.278451	0.699566	-0.633536	-0.0704562	-0.352217	-0.402116	0.0758364	-0.753932	1.02335	0.932323
247W7T	44.7138	17.2083	-8.78268	-10.5978	-0.0195055	-0.7865	0.216817	4.9626	-3.18106	-3.48139	7.05552	4.23246	-6.09916	2.97843	5.2066	2.29438	2.61375	-1.96237	0.437988	4.26844	-0.664283	1.73027	0.158903	0.525472	4.09215	2.40873	-0.833141	-1.32918	1.9657	-0.25294	-0.57601	-1.42811	1.73815	0.424519	1.43127	1.47935	0.0559874	-0.551803	-0.845998	0.411908	2.76648	0.299909	-0.424397	-0.639507	1.17915	0.0449731	1.78412	0.922867	0.275489
247p4W9H	-51.6154	9.91312	0.258138	6.84248	5.94111	-3.02317	-0.045927	-5.41557	-0.714708	5.15682	-0.617937	-1.12957	0.773621	2.27025	-0.201865	3.31788	-3.34486	0.392118	1.75289	2.01205	0.069167	1.88404	1.01427	4.44444	1.15789	-1.56557	1.06964	1.8202	0.476014	1.08397	-1.80197	-3.35573	1.17426	0.340498	-0.148988	-0.874297	-0.197337	0.090292	2.14242	0.527898	0.524795	-1.15676	0.225746	0.198383	-0.598163	-0.72318	1.21591	1.17214	0.117663
247p4W9T	35.8611	24.1205	1.96821	-0.601299	-2.62349	-2.40796	1.37524	-1.5527	2.6718	0.580385	2.06905	-6.62652	-0.836597	-0.845011	-2.21839	3.88294	-0.963044	-0.272809	0.678111	2.98608	2.38059	1.27428	4.16402	1.27977	-0.729607	0.0924988	0.399824	-0.809111	-0.806036	0.443415	-0.298613	-0.244927	-2.13781	1.09822	0.577594	-0.396932	-0.421074	1.28402	1.01553	-0.502588	0.646463	1.01799	1.43324	0.0693377	0.0893819	0.794683	2.59793	-0.168722	-0.229852
253p2G13T	46.4208	-18.5737	8.72193	4.08987	4.23223	-2.52449	1.03973	-2.66851	0.747642	-4.02708	-2.12769	-0.247049	1.00797	-0.44502	-1.64634	-0.271894	0.421859	3.32641	3.11856	-1.0453	-2.79743	-2.47244	2.503	0.0140975	1.21075	-2.15924	0.474576	2.90256	-0.781342	0.782522	-0.75431	0.895721	0.125891	-2.10271	2.13492	2.79904	-0.119784	-0.601728	-1.65024	1.32784	2.281	0.348573	-1.90159	-1.81738	0.272969	-0.226491	1.30823	-0.726118	-1.11528
253p2G2H	-27.9146	-14.2061	1.57167	-0.265439	-9.41022	5.76558	-0.0693281	2.71721	-5.29723	2.52935	-7.02266	3.34874	2.57682	1.80017	2.69501	0.76116	1.71472	0.474752	0.834644	1.58455	4.89884	1.00455	-0.457587	0.541408	1.4628	2.32075	0.296174	-0.267425	-2.972	2.38378	1.22838	-0.385695	-1.6409	0.0436507	0.649709	0.287412	-0.505154	-0.659761	0.600689	0.784725	-0.614772	-0.913198	-0.852882	0.57574	-0.99422	-0.43543	-0.0414482	0.219344	0.848704
253p2G2T	48.5509	-20.935	-6.11291	1.38748	-0.139644	-2.53152	-3.8433	2.09075	-1.7573	3.1893	-10.2558	5.45714	0.112743	-0.835963	0.1555	2.7189	-0.287751	3.68379	1.36474	-1.22074	-3.81596	-0.524985	1.37521	0.202262	-0.124097	-0.309316	-0.547196	1.05704	-0.662961	-0.558899	-1.31051	-1.00896	-2.38294	0.947709	-0.269775	0.716638	1.35773	-0.796122	-1.09045	-0.192027	-2.22876	-0.0551217	-2.20763	0.386246	0.0358493	0.312236	1.23359	0.923375	0.890547
253p2G8T	-39.3437	-9.55847	-0.532331	1.80404	-11.3369	-0.336188	-0.762657	2.42746	-2.03967	-0.658428	-5.66084	-0.201087	2.10944	-0.303789	5.80602	0.350729	-0.115359	-1.95235	1.88021	1.0183	1.9393	-1.3055	0.83208	0.218917	-1.44469	-1.19931	-2.05265	0.0549691	-0.850772	-0.172708	1.22551	-1.09142	-0.685821	-0.792445	-0.298332	-0.531964	-1.21743	-0.62981	-0.238797	0.536935	1.09514	-1.39732	-0.379893	-1.30695	0.278485	-0.205529	0.565833	1.28778	0.186719
253p2G8H	45.4154	-11.4386	-6.88137	6.55789	-6.77902	-0.981839	-2.30454	0.115211	-4.79228	0.0191682	-7.64981	4.91843	2.19373	-0.0584995	-0.772801	0.53267	-2.5148	1.66611	-0.991107	-0.608084	-1.27779	0.599759	-1.07468	0.799564	-0.609314	-0.685679	-2.61048	1.26221	-0.0915596	-1.2257	1.5682	-0.992567	-2.31472	0.608803	0.446688	1.81014	-0.307696	-0.134367	-0.0181996	0.774726	0.930935	1.33831	-0.567387	-1.07756	-1.12517	0.25676	2.10208	0.695007	0.727926
253P2W10H	-45.9517	6.42845	-5.45156	8.81527	-3.62628	4.69598	-0.184506	2.96695	-1.93015	-3.96791	-2.15143	-1.13752	2.53823	-0.39003	4.71814	-1.02204	3.11052	-1.09255	0.128991	-1.22789	1.80854	0.495675	3.72876	-0.752581	-2.9637	-1.92237	-1.29707	1.33006	-0.979935	-0.344829	0.328006	-0.653268	-0.319917	-0.282086	0.563333	0.484264	-1.34306	1.08523	0.510589	-0.312887	1.19114	0.329616	-0.645614	-0.0394769	-0.915541	-0.557953	-1.21478	1.08214	0.203709
253P2W10T	35.1705	19.1688	-11.7091	6.86397	-10.7866	6.01169	0.265486	-1.53192	-5.67781	-8.43989	1.49638	4.24471	-1.73021	0.0891125	0.128577	-1.48202	-3.58376	1.99609	-2.48648	-1.75164	1.44261	1.24574	-0.124699	-0.282831	1.62331	-0.284677	1.28454	-1.79432	0.243214	-1.31335	2.99009	-0.598192	-3.24155	0.289754	-0.649638	0.691328	-0.211588	-0.399912	0.0427889	-0.126427	-0.621113	0.568228	-0.0799011	-1.61045	-1.28351	-1.1222	1.17427	0.450722	-0.587072
253P2W14H	-48.3548	10.0063	1.78179	14.2529	-8.82623	-1.85793	5.13256	10.765	3.20871	-3.54467	-1.58307	-1.22071	1.08766	0.669128	1.65272	1.06485	4.84679	-0.94308	0.601234	3.17083	-2.71598	-0.022619	2.5593	-0.241692	-1.31378	-0.569704	-1.28922	0.791696	-0.943056	-2.70261	0.153967	-0.669628	0.2157	-0.956556	1.24359	0.14591	-1.09575	0.0593112	-1.26782	-1.11301	-0.19699	-0.496317	-0.175995	0.00400969	-0.963781	1.84866	-0.324355	0.5956	2.28762
253P2W14T	22.5551	25.1327	2.48933	6.54792	-10.9188	-1.9146	1.49002	-2.67907	4.55661	-2.66118	-1.49465	1.05466	4.87513	0.34299	3.01592	3.86107	1.76345	1.29913	-3.26463	0.678139	-5.99138	-0.871172	1.80726	2.6024	0.267102	1.35853	2.35138	-0.445221	1.99605	-0.22499	0.807643	0.243607	1.66731	-1.50017	-0.678133	-0.640758	2.49249	-0.57272	-2.27215	0.0528198	-0.574183	0.100258	0.892979	-1.58397	-0.175528	-0.423512	0.374749	-1.13801	-1.232
253P2W15H	-46.6081	8.01774	4.6551	11.0503	-3.85441	-0.557438	3.02355	7.92423	-2.81632	-5.70841	-0.600428	-1.99695	-0.707162	-1.96442	4.95951	3.31351	1.43521	-0.719094	-0.430357	1.97929	-3.90939	0.413584	1.36835	0.659445	-1.4659	0.535672	-0.514538	0.156501	1.4901	-0.088737	0.203076	-0.4664	-0.0891808	-1.27499	-0.918959	-1.7314	-0.841325	1.29939	1.03891	-1.37512	-0.596029	0.958702	0.0858556	-0.109164	-0.939789	0.756244	-0.836959	-1.40206	0.587764
253P2W15T	27.8048	21.0144	7.05647	4.90176	-8.11376	-0.608747	2.8643	0.864887	-7.9283	-5.58629	2.25131	-0.440413	5.71385	0.0166321	2.06701	1.34724	3.64802	3.78069	-5.06988	3.16871	-5.22199	0.775534	-0.194473	1.91684	1.31339	1.43476	0.952322	0.662363	0.513999	1.82169	-0.282865	-0.440135	0.23201	0.223373	-1.1072	0.318831	1.66714	0.375913	-1.02426	3.0729	-2.45459	-0.0508362	-1.63067	-0.209686	1.81036	-1.43613	0.0211403	-0.98605	1.83664
253P2W8H	-41.8757	3.47167	0.282883	10.1681	-3.14372	5.80871	0.83992	4.01369	1.51069	-6.0409	-3.10817	-1.1953	-0.0930385	-3.9279	6.44011	3.41071	1.46701	-2.3771	-1.40263	-0.00175888	-1.48521	-1.02135	3.27733	1.99468	-2.07888	0.830095	-1.47278	-0.622273	0.0460414	-0.436234	-1.00509	-0.46712	0.690198	0.704119	0.745647	-0.49952	-3.44382	1.09575	0.00393888	-0.862786	0.224311	-0.310446	-1.11818	0.109045	-0.0694946	0.478645	-0.888283	0.431364	1.01976
253P2W8T	33.0554	19.6113	-0.901711	8.0336	-9.98901	1.82502	-2.85134	-4.33882	3.09883	-6.15048	4.8965	6.21337	3.76007	0.242059	4.54837	-0.774239	-1.3772	-1.88032	-4.60084	2.01606	-4.5552	-0.6396	0.336404	-0.84683	2.00585	1.94449	1.33326	-0.306413	-0.461195	-3.54618	1.19534	0.831651	-0.616099	0.194584	0.641444	0.314076	-2.6544	-0.746801	0.183438	-1.96014	-0.403393	-1.51225	1.4085	2.78252	2.45998	-2.37603	1.10373	2.08554	-1.39136
253p5G10H	-39.3421	-9.20987	-5.87705	3.06158	-10.4754	3.34989	1.31764	3.02777	-2.22833	3.49074	-2.73001	-1.56586	2.16975	-2.09696	3.37686	-0.134058	0.9829	-1.31978	0.923493	0.478509	1.30443	-0.216866	0.922623	-2.81277	-1.03483	-0.600466	-1.64662	-0.492775	0.961729	1.11927	0.309469	0.145815	0.0503139	-2.00888	-0.731799	0.598985	0.0691659	-1.26598	-0.407168	0.175467	0.645265	-0.410665	-0.654436	-0.234735	-0.0712887	0.0497942	0.967075	-0.605089	0.724096
253p5G10T	56.0066	-16.3275	-9.26916	10.9459	-1.28058	9.61341	-1.68205	-0.7845	-0.854871	4.12449	-2.2049	-3.21	2.66889	3.00367	0.996943	-2.11576	-5.02054	-0.0894557	0.671969	4.86749	-1.97058	-2.08364	-2.83353	0.457187	-0.886947	-1.16449	-2.18755	-0.872759	1.64439	-0.551797	-0.396564	2.87091	-0.968342	-1.87871	-0.394218	2.31285	1.23343	0.763312	0.0424216	0.153023	0.103116	0.58936	-1.39594	1.3247	-0.0460226	1.42151	1.56414	0.144694	-0.958199
253p5G11H	-31.1811	-9.5634	17.1104	7.75165	-9.11339	3.60661	-4.90514	2.72015	-0.347609	6.52201	4.88238	3.21623	-2.93795	1.34124	0.848048	-0.82445	-1.22481	-2.70263	0.705202	1.37217	-2.29857	3.17372	-0.553915	1.96014	1.84609	-4.24952	0.156551	1.61152	1.33303	2.52111	3.2981	2.03049	-0.1689	-1.14907	-0.110275	1.15292	-1.27561	0.0689693	0.488584	0.117573	2.07891	0.376433	0.644961	-0.552787	-0.22251	1.18434	-0.648333	0.147603	1.3271
253p5G11T	51.4899	-18.0548	7.42758	7.12681	5.9562	4.98689	3.72929	-2.8766	-2.32042	-3.30515	1.16271	-0.581457	-0.693161	-4.85065	-0.10383	-3.44152	-1.38687	-3.40459	0.233547	1.42002	-2.2862	-1.4443	-1.82319	1.60807	0.797701	-2.25253	0.37942	-1.30157	1.36689	-0.378855	1.61949	1.30106	1.07871	-0.92779	1.02562	0.317898	-0.568446	0.0810269	0.429527	-0.433588	0.994504	-0.43235	-3.40479	-0.680282	-1.1015	-0.331082	0.363597	-0.616127	-0.850168
253p5G5H	-33.0132	-9.59644	-16.0809	1.38291	-8.84861	7.89488	-5.14007	-2.65483	-5.5375	0.840458	-3.35129	-4.51737	1.02967	-5.47721	1.12827	-1.11578	4.05923	-3.65904	2.11739	-4.00826	-1.09967	3.26885	1.63454	-1.57135	2.5109	-2.38625	-0.445716	1.21736	0.482825	0.182656	-0.0599164	0.0167219	1.28975	-1.13527	2.41069	-3.69632	1.66225	-2.18482	0.488609	1.93816	-1.82856	0.101301	0.669442	-0.986797	-0.0584601	-0.549023	2.7147	1.19756	-1.31195
253p5G5T	51.1749	-5.2477	-10.2632	13.1908	-6.13923	9.01106	-12.6727	2.71757	-0.324128	5.15294	0.302989	-6.33256	-2.91883	0.546733	-0.820736	-6.92414	-1.94837	0.624254	-0.637734	-0.332809	-5.45015	1.21426	-5.08473	3.35368	-4.56539	2.70938	3.75925	1.20409	-2.62768	-1.85038	-1.7599	-2.3417	-0.525785	-2.53243	-0.0293143	-0.596622	-1.89513	-1.27806	0.0877604	0.56261	1.01164	-1.95179	-0.358335	0.327714	-0.69433	1.37165	1.55825	-1.21115	-0.814579
253p5G9H	-36.3749	-9.96402	9.72827	2.30764	-8.53221	-0.107073	2.95511	4.61332	-1.86844	3.256	0.889549	2.45052	-1.39958	0.442676	0.687468	-3.6262	-0.68304	-2.51126	-0.166525	0.202332	-0.609698	0.965734	0.707048	-0.573556	1.34231	-1.94161	0.249978	-0.575102	-0.104146	1.77342	0.658161	0.299623	0.726726	-1.43582	-0.602973	1.03267	-1.30421	-0.149341	0.0476984	-0.207921	1.97361	0.899887	-0.128145	-0.685181	0.303339	-0.169467	-0.762288	-0.86354	-0.339788
253p5G9T	55.3412	-20.6375	5.29631	4.6605	7.53202	4.02855	5.21379	-2.5333	-1.50354	-2.9559	0.124619	-1.97252	-0.754833	-4.7992	-0.275559	-2.93632	-1.42591	-2.50922	2.00099	2.52301	-2.14052	-2.38206	-1.96828	1.39481	1.3534	-2.89423	1.19056	-0.469199	1.7868	-0.406739	0.352021	1.79984	1.74062	-1.34865	0.882862	0.236558	-0.0614998	0.645715	0.537453	-0.282642	0.679491	-0.924974	-3.44148	-0.63618	0.266358	0.0586358	-1.59698	0.244569	-0.373601
253p5W12H	-44.863	9.9341	-1.36947	9.9474	0.255157	1.30718	7.94473	10.7481	4.00881	-0.283807	0.373146	1.119	0.273011	1.41043	-2.49419	1.06274	2.54594	-2.83547	-2.27579	-1.78843	1.13212	-1.60982	-1.64143	0.356008	-0.428618	-1.0296	1.05438	0.336857	-1.09571	2.28105	-2.10974	0.87892	-1.30221	-1.14257	0.756183	1.12762	0.240949	0.161142	-0.704248	-0.217657	-0.212301	-0.568407	0.537572	0.458115	-0.509408	0.244003	1.08896	1.05563	-0.160675
253p5W12T	32.2074	24.7875	-3.22848	-0.490874	-6.11215	1.29551	5.21208	-3.96706	4.02943	-1.66159	-1.88258	1.98963	0.306039	-1.40895	-0.68328	-4.49346	1.14785	-1.73576	-3.96001	0.697379	0.0546218	-1.0355	-0.887569	-0.291018	0.320365	-1.57591	-1.27512	2.13723	-0.708667	0.290539	1.40807	2.01376	-0.120722	-0.82559	-0.245743	-0.00321556	-0.412566	0.172452	0.563774	0.188161	-1.27617	1.45002	0.791445	1.46167	-0.925216	0.0974007	0.272509	2.11439	-0.865221
253p5W19H	-43.3901	13.063	5.84659	9.8994	0.575404	1.54599	6.22525	10.904	-1.91755	2.89267	-0.435073	0.452004	2.55412	3.80003	-0.682821	0.442839	1.92755	-3.29104	-2.09731	0.784689	1.11713	0.147899	-1.15051	0.422968	2.24595	-2.9293	2.90864	-0.16335	-0.791585	1.33472	-1.40364	-1.80652	0.000239537	-0.745302	0.00727211	2.06363	-0.22123	0.393231	-0.247433	0.395938	0.0415491	-0.222531	0.500636	1.01535	-0.885792	-0.570491	-0.908157	0.975095	-0.406116
253p5W19T	28.6898	27.0272	4.53226	-3.77497	-3.93359	0.305539	4.45955	1.95349	-5.69934	0.860299	1.02308	-1.24616	3.43006	1.49293	1.5283	-2.84214	1.86075	0.369031	-3.146	-0.225099	-1.51922	-1.28959	-1.58144	1.3982	1.29664	-1.75872	-1.1753	2.01892	-0.13843	1.86255	1.45443	1.75038	-0.658459	0.303111	-1.23405	1.07164	-1.28943	-0.466077	1.40129	0.197913	-1.4609	2.8648	0.739747	-0.338377	-1.09884	-0.418171	0.0944155	1.11189	0.487662
253p5W2H	-43.6067	6.97303	-2.46411	-1.82001	8.89097	4.50833	-0.164755	-7.32424	-5.11658	2.65912	-5.45546	5.67405	-0.0108982	0.549193	-0.873669	-0.14422	4.29853	-5.90991	-2.35521	-1.28967	-1.71276	0.379198	0.575982	2.62687	2.16651	0.585637	1.20806	-1.18363	-3.3708	0.406485	-2.87968	0.560808	1.23099	-0.309407	0.469581	-1.11189	-1.94159	1.56429	-1.21979	0.345867	0.177697	-0.994949	-0.172369	0.150757	-0.534433	1.7247	0.215138	-1.26316	0.343342
253p5W2T	43.2852	21.8529	-0.473352	-9.2124	-0.0957707	5.92993	3.57051	-3.03719	1.22042	0.592275	-2.63199	5.71237	-4.83525	-0.497864	3.14503	-0.213322	2.71777	-2.79518	0.0694484	0.391794	-4.66177	0.291457	-1.62117	0.962077	1.58755	1.11645	0.435754	0.150616	0.732333	-0.711673	-1.40601	-0.0480276	0.987376	-1.26059	0.190239	-0.967343	0.144167	1.40518	-0.777347	0.617826	-1.25556	-0.365315	0.583201	1.76733	0.0812345	0.97385	1.82018	-0.5799	-0.293951
253p5W5H	-38.4405	3.22279	-1.50374	-4.76764	13.0424	14.1075	0.309578	-10.5452	-1.94588	2.87595	-4.69669	2.83934	2.45836	2.96005	-2.80593	2.64353	3.8577	-1.54279	0.0319409	-0.594106	-1.83682	-0.355454	0.278372	0.795433	0.264572	-1.00756	1.66952	-0.534324	-0.730635	0.706196	0.0240645	2.34474	-0.234344	-1.24143	-1.35975	-1.2631	-1.4647	0.133396	-1.1433	-0.460136	1.26622	0.913121	1.15813	0.362978	-0.235744	0.015486	0.860323	1.07456	0.575533
253p5W5T	46.2261	18.4076	0.630984	-9.32809	3.42846	9.50008	2.61064	-2.57227	4.36445	1.84636	-2.46348	2.08305	-5.15054	1.57284	4.77181	0.122427	1.64236	-1.1065	2.53626	0.791606	-3.33215	-1.4842	-0.682801	-0.588233	-0.33767	-0.228954	0.0353136	-0.0473626	0.202193	-0.561097	0.492868	0.442211	-1.15787	-2.18549	-1.31143	-0.27789	-0.243145	0.433193	1.27683	0.418763	-1.76105	1.65787	0.810007	3.36756	-0.761064	-0.0870856	0.740902	0.0711539	-0.433268
253p5W6H	-52.109	14.0973	-0.0354535	5.26481	2.64853	-5.93175	3.20331	4.72707	-4.98798	-0.329542	0.404788	-0.927445	-1.01118	0.419249	1.86177	-0.115256	0.241678	-5.1316	-1.91114	-1.1351	-0.186224	-1.34797	-0.486727	1.59388	0.13011	-2.78357	-2.13451	0.0790491	-0.889602	-0.400208	-1.08481	-1.49625	-1.01514	-1.91332	-0.729952	-0.0949325	-0.266786	-0.185443	-0.804249	-0.903504	0.0529329	0.193563	-0.0660961	0.580058	1.25789	0.88644	0.324834	-0.13653	-1.09147
253p5W6T	29.5311	26.7852	1.48971	-1.35783	-2.56252	-1.97209	4.83359	-1.28757	-7.12757	-1.55167	3.70371	-0.598623	4.75321	-0.471992	0.14333	0.69205	-3.4215	-2.65716	-1.96402	1.47868	-0.51103	1.58363	-1.85792	1.69031	1.21168	-3.16478	-0.165333	0.667005	-1.21365	1.09983	0.197276	1.4398	-0.0906158	-0.257509	-1.2061	-1.80339	-0.485162	-1.46144	0.263009	-0.268517	-1.80419	-0.116497	0.106449	1.12242	-0.62227	0.315421	-0.351347	-0.87635	0.583474
254P1G1H	-32.7266	-18.4065	6.36314	-10.0539	-3.16831	4.25376	2.63996	-1.24799	-3.8519	-1.28515	2.06016	-0.483555	-2.2091	1.61812	-1.9265	-1.13039	1.21985	1.75421	-1.33179	-1.79018	0.211914	-0.284156	1.18168	-0.210432	0.0824098	-0.240249	-0.372999	-0.435021	-0.53084	-1.19139	-0.713256	1.33657	0.114729	0.695697	-0.455695	-1.04375	-0.434449	-1.06929	0.102135	-0.306409	0.599747	-0.983228	-0.451037	1.004	0.611906	0.341995	0.363623	0.0986384	-0.0694013
254P1G1T	47.8841	-19.7073	3.48756	-1.00156	6.643	-2.80437	2.24317	1.77748	-5.31468	-0.633231	4.31845	1.06065	-1.60522	1.82397	0.408625	0.851585	1.93162	1.84616	-0.435521	-2.50001	1.17732	0.974127	0.808685	-1.21814	0.832707	-0.434659	1.83425	-1.14321	-0.992728	-1.37705	-0.271502	0.376082	-0.386387	-1.06002	-2.077	-0.500255	0.611697	-1.94116	1.1902	-6.80902e-05	1.73349	0.0367512	0.333866	0.845795	0.262134	1.38798	0.722592	0.0859742	-0.117853
254P1G2H	-31.3464	-18.4471	0.272023	-7.66326	-3.85269	1.25166	2.46765	0.579902	0.737078	1.27862	0.193437	0.291554	-0.507254	-0.979484	0.661195	0.953286	0.897171	1.75368	-1.10927	-1.05666	1.62498	-2.83181	-1.10238	0.0811169	1.81139	1.69199	0.775943	-0.895915	-1.74904	-0.00716829	-0.901959	0.844826	-0.389651	-0.492499	0.977983	0.0339061	-0.327981	-1.44902	0.137441	0.973259	1.23463	-1.34557	-0.568408	1.20616	0.298948	0.303076	-0.511099	0.127999	-0.123394
254P1G2T	50.6084	-22.1074	-1.09947	0.508205	4.02511	-1.0229	1.56727	1.91598	0.593024	3.09442	-2.65915	2.42616	-2.55373	-2.93892	0.531058	0.169345	2.37899	1.73124	-1.14943	-2.16172	-1.49215	-0.758157	0.32624	-0.49119	1.45699	-0.00492965	0.695662	-1.53851	-2.26315	-3.02742	-0.421902	-0.439459	-0.615231	0.233779	-1.34044	-0.155802	0.331839	-1.26564	1.59433	0.621668	0.104016	0.331681	0.228324	0.878916	0.891407	0.81873	-1.17624	0.969654	0.79523
254P1G3H	-29.8631	-18.6082	2.13995	-7.51763	-4.62514	4.38721	2.52051	-0.836602	-2.0501	2.43961	-1.63416	0.601535	-1.0754	-2.47692	1.63695	-0.895211	0.0470062	2.54538	-1.43475	-1.07902	1.67572	-0.879629	1.60971	-0.422297	0.597535	0.737651	-0.0693041	-1.11143	-1.37879	0.199465	-1.41587	0.479879	0.459119	0.0157497	-1.24543	-0.620528	0.321921	-0.634311	-0.701971	0.402268	0.0526358	-0.762993	-0.533769	0.82329	-1.08282	-0.314726	-0.388586	-0.202464	0.15943
254P1G3T	50.124	-20.746	-0.965527	2.17076	2.87816	0.90723	1.53579	0.202889	2.02009	3.26681	1.06696	1.02073	1.00599	0.520772	3.47926	2.15511	-0.341089	1.9302	-1.03681	-0.191021	0.0222837	0.63981	0.389594	-0.488523	0.549816	-1.73569	1.40373	-1.33747	-2.26061	-2.51029	-1.10021	0.122996	-1.79398	0.143743	-1.81876	0.126148	1.14758	-1.00274	1.01839	2.66343	0.672109	0.986199	0.304377	1.20173	-0.039545	-0.179327	-0.178724	-0.162943	1.38775
254P1G4H	-26.2333	-20.8719	6.00302	-7.51129	-3.60591	8.39953	3.88274	1.94107	-0.376903	-0.227909	1.09174	-2.04923	0.520175	-1.16254	-0.393109	-0.430169	0.552833	3.88703	-2.00746	-0.32581	0.609182	-2.30863	0.807522	-0.221072	1.98028	0.199296	-0.0223171	0.030911	-0.671966	1.0161	-2.66183	1.30075	-0.213508	0.726663	0.932147	-1.2041	-1.54188	-1.09025	-0.23847	0.556528	0.668226	-0.652135	-0.680481	1.03147	-0.450715	-0.575628	-0.636331	0.514836	0.898328
254P1G4T	52.3257	-21.4495	10.1109	7.284	2.10602	1.30725	-7.06371	-0.940019	4.99876	5.39755	7.09118	0.86971	-0.892021	-2.06776	2.21552	1.0266	2.52936	0.48264	1.03306	0.151536	-0.863959	-2.06031	1.95137	-0.0683416	-0.539069	-1.18509	0.123856	0.0285912	-6.2612	-1.73419	-0.919754	-1.74082	-1.34149	-0.10987	0.25703	1.73049	-0.714183	-2.84063	0.633689	0.444191	-0.230939	2.35064	-1.8351	0.213868	0.0998195	-2.08881	0.425038	-0.79937	-2.16246
254P1G7H	-37.674	-16.2858	3.99105	-6.97956	-5.95512	1.3476	4.54854	1.18095	0.343167	0.770787	0.32881	1.40411	-2.56564	-1.14163	-0.25118	1.42458	-2.89139	2.78932	1.36684	-0.93154	-1.10872	0.211438	0.835632	-2.53443	-0.357561	-1.02251	-0.674186	-0.147677	-0.763296	-2.16039	-0.634674	0.361784	0.202597	-0.857353	-0.615227	-0.638734	-0.0191392	-0.710756	-0.543169	0.574992	0.901539	-1.07681	0.107122	0.407782	-0.109501	0.589218	-0.111042	0.0403776	0.254112
254P1G7T	48.676	-19.5617	0.56431	2.87042	3.45373	0.842447	4.26452	-0.77371	1.11612	-0.118715	0.673538	0.87725	-0.10989	-1.4476	1.02504	0.247465	-0.0825141	1.53395	-0.27107	-1.38083	0.204063	-0.418453	1.31614	-0.810477	1.97503	-1.3132	-1.39039	-1.45753	-0.908304	-1.73427	0.549718	0.523887	-1.01514	-1.43685	-1.24752	0.959269	0.928738	-0.449113	0.1592	1.79841	1.67617	0.443207	0.985487	-0.728658	0.487308	1.18841	0.411583	-0.430028	1.43835
254P1W13H	-43.7486	4.93939	-2.44536	1.37955	7.98411	6.01178	3.65675	-0.43681	-2.73954	0.827008	2.64033	1.82523	0.541328	-2.78246	0.759947	-1.87249	-0.597749	5.01038	-0.0378607	-1.3778	-0.0211483	0.414655	1.36289	0.833363	-0.102991	0.229897	-0.718912	1.3894	-0.38453	2.20238	-0.316158	2.08768	0.562591	0.112004	0.0748334	-0.346778	-0.0274245	0.109913	0.568584	0.269628	0.473091	0.117401	-0.559762	0.499609	-1.4979	-0.993327	-0.829349	-0.639121	-0.45635
254P1W13T	41.5914	17.4587	-2.71447	1.45451	-0.687732	9.82947	4.10425	-3.22997	-3.02435	-3.87801	3.44269	1.80096	-1.89455	-2.93981	-2.82603	-0.132593	-2.42017	0.790695	-1.3468	3.94052	2.91799	0.406245	2.7788	1.05382	-2.35013	-2.3593	2.49198	-0.898844	-2.56675	-0.024345	-0.0517134	-0.132298	1.18045	-0.593383	-2.94128	0.956605	0.751255	-0.12077	0.40102	2.70543	-2.3529	2.11906	0.0132708	-1.47111	1.61636	-1.2079	-1.6532	-0.253771	-0.520347
254P1W17H	-35.4059	-1.29512	-6.77729	2.71587	2.72088	17.1656	2.32595	2.10008	-1.7859	0.382237	1.74253	1.60562	1.37825	-3.73576	2.43234	3.12055	-0.587592	5.00679	0.74307	-4.19782	0.941074	3.23384	1.98449	-0.0447009	0.588707	0.324267	1.09846	0.346939	1.76994	1.59304	0.357151	1.87402	0.719769	0.780719	0.286214	0.730415	-0.0572097	0.845214	1.60187	-0.503364	1.34178	-0.816281	-0.580085	1.10767	-1.10397	-0.919551	-0.0758489	-0.288685	-0.217336
254P1W17T	46.8522	11.7426	-13.5274	1.80542	-3.7025	14.0869	1.64399	0.0121073	-1.64106	-2.62101	1.70547	2.34358	-3.97125	1.88448	0.224288	-5.29557	-1.75316	1.97454	-2.9067	0.203269	2.99892	1.48732	3.69181	-0.496195	3.31126	-0.763951	0.219737	-1.73646	-0.280764	-2.69452	-1.4806	-1.88159	-0.0906214	2.13033	-0.193654	3.15403	-0.739303	-0.0194368	0.595193	0.904671	-1.11907	0.521066	0.735862	-1.05826	1.11169	0.0979506	0.922857	-2.05638	-0.300917
254P1W7H	-45.0524	9.28754	4.56649	6.52886	4.35052	1.86829	5.91753	8.10663	-2.48425	2.61577	2.88036	0.753705	0.270412	-0.995959	-0.647771	-1.70223	-3.51948	4.86537	1.42937	2.17794	-1.11584	1.51585	2.28526	-2.58084	-0.109695	-0.124152	-0.387938	-0.868093	0.967255	-1.26158	1.38919	-0.798201	0.796049	-0.523862	-0.985387	-0.692569	0.37974	-1.84884	0.00166521	-1.32504	0.349976	-2.26315	-0.0960095	0.228933	-1.59285	-1.3491	1.2065	0.909151	-0.651538
254P1W7T	35.2801	21.4185	6.37582	-6.1648	2.52929	1.98627	2.77058	3.43631	-7.46183	0.803155	-0.764946	-1.81621	-0.335108	-7.19015	-2.89548	-0.713153	-1.91608	1.87074	-0.372402	0.275739	-0.435351	-1.49882	3.74013	2.28058	-0.227558	-1.14611	1.39396	-1.43195	-0.569421	0.137637	-1.36069	-0.416482	-0.539628	2.10597	0.681353	0.63688	-2.41205	-1.08907	0.290073	1.46743	1.03745	-1.49137	-0.0768394	-2.72219	2.32525	1.43302	-0.22827	-0.370184	-1.22294
254P3G13H	-36.5604	-8.15536	9.51069	3.47097	-9.9027	-6.53285	-6.99753	3.20784	4.75632	6.3721	7.34101	2.13374	-2.39461	-1.32676	2.39386	-7.82459	0.881515	2.2592	0.434316	1.76101	-0.786736	1.67614	0.864858	0.839329	1.37941	-1.40711	-1.56635	0.593236	-0.118013	-0.0161798	1.78695	0.672591	-1.91116	-1.28491	1.97778	0.0539625	0.670521	1.54043	-2.63055	1.1987	-1.65261	-0.878628	0.611632	-0.259607	0.796347	0.726889	-2.67962	0.872502	1.78948
254P3G13T	46.5606	-17.7227	0.936474	7.55925	2.05263	0.377077	4.69443	-2.64467	0.787607	-0.701183	0.0984221	0.418097	1.23827	-5.34136	-2.40552	0.0561377	-0.502673	0.886496	-1.48089	-0.334228	0.354009	0.621102	-1.5626	-0.898207	-0.078387	-0.507267	0.463961	0.296464	0.0566082	-0.127501	0.775349	0.728663	-1.0519	-1.56869	1.16491	-1.56803	0.125904	1.87461	-0.900083	1.25582	1.74069	0.0478306	0.994021	0.120171	-0.784573	0.613756	-2.71971	-0.984979	-1.70397
254P3G14H	-44.2106	-9.88001	-3.12143	-2.63354	-7.60672	-9.00224	2.07408	-0.172937	-4.59075	3.27695	2.13767	1.94133	-0.873817	-2.65676	3.34272	-1.53981	-3.57857	1.00002	2.30596	0.389072	0.654113	1.15837	0.0223642	-0.942961	-0.817766	0.513912	-1.68219	-0.602224	-0.402859	-0.692593	-0.0471882	1.29549	0.437449	-1.71947	-0.978508	-0.691836	-0.702118	0.376783	-1.75748	0.983474	-0.542725	-0.464508	0.819782	0.263257	-0.567865	-0.191378	0.673139	-0.224758	0.347321
254P3G14T	49.2027	-17.7724	-0.470948	7.95449	-0.000729442	4.40189	-0.228802	-2.97701	0.507367	4.03786	1.85885	0.234729	3.24363	-1.23285	1.26835	2.47185	-3.20382	0.0843043	-1.46411	3.42191	1.23129	0.436957	-3.25993	0.0596116	-0.558726	0.251108	-0.448546	0.338679	-0.067938	-2.07694	1.70212	1.89757	0.0831236	-0.0856057	2.44755	-0.710246	-0.451066	1.38568	-0.223933	1.9718	1.01016	1.31593	1.54053	-0.957966	-1.23122	-0.540755	-0.296986	-2.79163	-0.747803
254P3G18H	-40.3577	-10.1416	0.421227	-3.07358	-6.13393	-8.85437	2.97547	-1.07544	-1.73385	2.0869	2.69533	0.572248	-0.410649	0.079458	3.10372	-3.99646	-2.28727	2.67164	0.71155	0.852763	-0.25721	1.45384	0.419443	-1.42234	0.133717	0.688833	-0.876782	-0.0443502	-0.137228	0.304046	-1.52794	1.16201	-0.42926	-1.48601	-0.473175	-0.46617	-0.146302	0.313014	-0.794313	0.341481	-1.40519	-0.18502	0.968757	0.0100909	-0.524319	-0.285058	0.173424	-0.423413	0.0565901
254P3G18T	47.8586	-17.0452	-0.70292	6.82589	1.60934	-0.258903	4.80763	-1.88931	1.39721	0.418272	0.407848	-0.919105	2.64358	-0.169414	-0.256324	-1.14477	1.17428	0.174367	-1.62217	1.08699	1.31325	0.439771	-0.37814	-0.547128	-0.037491	1.43655	-1.93988	-1.27767	0.273515	-0.618165	1.02417	0.026105	-1.42483	-1.48597	1.41153	-0.986733	-0.170939	0.514128	0.230411	0.62967	1.60578	1.12022	0.771025	0.0706957	-0.00503828	-0.768783	-0.822302	-1.25744	-1.65806
254P3G20H	-40.0715	-10.9789	3.1922	-2.66663	-6.90323	-6.86223	3.57568	-1.11958	-0.905287	0.467619	2.85623	-1.0844	-4.67121	-0.750531	1.26538	-0.7526	-1.43327	0.700256	0.387753	-1.00881	-2.36652	-0.725176	0.889254	-0.904832	-0.962785	-1.55276	-0.620547	-0.682185	0.346336	-1.00996	-1.70587	1.03354	-0.918483	-0.427194	0.442932	-0.876314	-0.539538	-0.30534	-0.988118	0.535041	-0.272848	-0.936258	1.08887	-0.0600303	-0.162234	0.518598	0.23623	-0.282447	-0.44267
254P3W11H	-43.671	9.51558	1.26058	10.0353	0.729027	2.71837	7.27545	9.5765	6.8682	3.02952	2.09961	0.842861	1.31956	-0.00632442	-1.04919	-0.408372	-1.072	2.64657	1.39315	0.461785	1.04315	1.00898	-1.3917	1.56805	-0.483218	0.00319806	-0.684041	-1.43517	-0.22626	-2.68901	0.530713	-1.83238	0.948103	0.494197	-0.0161461	-0.308021	-0.952417	-0.474693	-2.71128	0.931729	-0.360299	-0.354535	-0.433187	1.33315	-0.0891861	-0.279088	0.164207	2.02157	0.275955
254P3W11T	29.5637	25.9392	0.932187	0.00496205	-5.49972	-1.53645	3.11678	-3.00222	4.77607	3.20177	-0.394484	-2.4386	2.99525	0.408043	-0.501923	0.161096	0.609538	1.39178	-1.31948	0.438004	1.74728	0.103618	1.86848	1.05951	-1.85362	-1.0143	1.24348	-0.3123	-0.257181	-1.34718	0.449259	0.0912073	-0.141511	0.672252	2.10988	-0.0893592	0.5458	0.0228471	-0.415075	0.566657	-0.377549	-0.786644	0.695392	2.05656	-1.44687	-0.189228	0.0458891	0.694406	0.272264
254P3W2H	-47.3796	14.7282	-1.64071	3.44292	6.40309	-8.23286	-0.10505	-4.07154	-4.30887	4.94469	0.673881	1.6862	-0.689932	0.836415	2.761	-6.42112	-0.516942	2.08613	1.79702	0.895523	1.68937	1.36571	-0.158206	1.24036	0.822897	1.41681	-1.01738	-1.98586	-0.262372	-0.756122	2.98241	-0.826683	0.433714	-0.198155	1.90582	0.533664	0.92995	0.280737	-1.83425	0.161853	-0.199614	0.466032	0.476098	0.27382	0.658214	0.848873	-0.52111	0.389377	-0.303065
254P3W2T	34.6502	26.7423	2.02704	-7.0005	-1.56172	-1.92589	2.2496	-1.30571	-4.15113	1.53226	-1.4343	0.816411	-1.14468	-2.74591	-2.9615	0.421933	-1.06171	-0.611431	1.25774	1.24925	0.966823	1.59803	-0.138842	1.48092	-1.97941	-1.52189	-0.550028	-0.0885079	0.423355	-1.49497	1.09426	-1.28809	-0.539912	-0.9006	1.78059	-1.15754	1.30319	0.712511	-0.077827	0.990634	1.19158	-0.327335	0.630027	2.81818	-0.729004	1.32539	-0.278891	-0.567154	-0.0686794
254P3W3H	-47.5741	11.3686	0.681258	5.16599	8.91031	-5.81758	-1.12603	-7.70263	-6.96674	6.01679	0.790389	-2.44676	0.739778	1.98635	2.38532	-3.52239	-1.21122	4.07798	1.05315	2.3893	0.724965	2.17083	1.47991	-0.25204	0.562303	-0.83667	1.9242	-2.25082	0.701548	-0.969738	1.24089	-1.47967	0.586585	0.668021	-0.0787525	-1.12621	0.478636	-0.844589	-1.29909	-0.598706	0.069179	0.196123	1.13008	0.732774	-0.0444637	-0.0182205	-1.04699	0.768074	-0.288733
254P3W3T	30.4866	24.8104	4.88917	-3.52556	-0.622332	-4.8677	0.915773	0.645229	-7.6075	2.76249	-0.0384603	-2.15134	0.963677	-3.92247	-4.91731	1.33783	-0.553404	1.08649	1.18892	-0.0626026	0.468819	0.762324	3.1333	2.23379	-1.48081	-0.218874	0.877233	-3.15754	-0.45997	-0.0543313	0.00617393	-0.806386	-1.54635	-0.061761	2.21121	-0.530428	1.10878	-0.452417	0.375381	-0.0606183	0.560906	-0.01345	-0.430742	2.61176	0.856165	-0.259229	-0.491979	-0.0191027	0.968308
254P3W5H	-38.9526	1.92855	-3.82585	-6.30003	12.4942	9.35244	0.573115	-5.88227	-0.22918	0.990295	-0.474773	2.19204	0.842522	1.75618	0.175238	-0.88592	0.449757	3.30424	0.695629	-1.67743	0.707329	2.69487	0.188507	-1.09156	-2.05516	1.55703	-0.228897	-0.374382	-0.334489	-0.709151	-1.11691	1.98441	-0.92102	-1.19406	-0.155821	0.272604	0.210287	0.51965	-1.19713	-1.20145	-0.377669	-1.76313	-0.110658	-0.218647	0.0801777	-1.4527	-1.02389	-1.15325	-0.120135
254P3W5T	44.8471	15.5173	-3.00205	-8.50087	5.7236	8.09005	1.30076	2.24767	2.86103	-0.633673	-0.799392	1.08549	-4.29472	3.86765	3.89811	-1.13328	2.28092	-0.736934	0.0492199	1.02515	2.67684	0.431321	0.154861	-0.210716	-2.90535	0.204279	-1.24095	0.0958671	0.256757	-0.730488	-1.62329	-0.669764	-0.332361	-1.43559	0.511016	-0.310678	1.89871	-0.966679	-1.10406	0.00983871	0.164513	-0.714888	0.684027	1.87364	-0.323975	-2.4134	-1.36093	-2.80173	0.721852
254P3W6H	-40.7307	7.12707	3.27438	7.31385	7.43539	5.14778	3.73704	2.54349	0.78412	3.43818	0.220747	0.175407	0.357656	-2.7689	2.38266	-0.350524	-3.7001	3.89145	1.40717	0.597025	0.272171	0.778853	0.138102	0.813715	0.21497	0.518832	0.0865569	-2.70112	0.462514	0.625118	2.50584	-0.255063	1.15483	1.45705	-0.582899	-1.59347	-1.35247	-0.803458	-2.58154	-0.568351	-0.103468	1.78565	-0.210226	0.288669	-0.890559	-1.11222	0.866658	0.379721	-1.22163
254P3W6T	29.4042	23.2369	6.28676	-2.15149	-4.4418	2.03346	1.4811	-1.93165	2.84716	3.64035	-1.76196	-3.07416	2.73618	-0.815943	1.16392	2.67588	-1.07595	2.91662	-1.68142	-1.48019	0.644269	-0.886277	1.38518	1.56887	-2.02613	-0.997659	0.951484	-1.0971	0.323204	-1.10838	-0.216751	-1.15679	0.718704	1.38129	2.61009	-1.09965	-1.24493	-0.164829	-2.22166	0.993835	0.0505095	-0.18575	-0.58199	0.778935	-0.96243	-1.38409	-0.0107315	-1.87017	0.849913
255P2G10H	-38.125	-10.6887	8.59608	0.99009	-8.20673	-0.135408	5.39742	-2.13998	-0.993779	0.360796	-0.297874	-0.280522	-4.98891	3.82927	-2.698	2.18962	-0.089076	-0.652732	0.677434	-1.72191	-2.10971	0.745056	0.0203309	0.775304	-2.51788	0.0772754	0.269661	-1.43285	0.632677	0.484502	0.141344	0.705262	-0.453195	0.214602	0.00678044	1.36432	1.29345	0.330161	0.451282	0.46413	-0.945519	-0.323369	-0.046331	-1.43677	-0.951491	-0.0107638	0.861779	-0.455781	-0.314801
255P2G10T	47.0521	-15.3702	8.9493	7.49702	2.88072	1.95329	3.55639	-7.82618	-0.51397	-0.496589	2.27501	-0.649367	2.45162	1.78182	-1.33368	0.56318	0.113663	-1.55777	1.04996	-0.86994	-2.05309	2.18297	-2.75637	-1.95284	-3.0939	0.533637	0.857124	-1.39248	2.19473	0.957169	0.146416	-0.665743	1.02425	0.791076	-0.276942	1.74295	-0.850875	0.154348	0.912751	1.90315	-0.123861	-1.4697	0.183418	-0.487734	-0.405627	-0.0369636	1.82984	-0.634018	0.444914
255P2G15H	-34.6489	-11.5411	8.71335	3.05098	-9.60463	5.12425	7.64724	3.6064	1.15453	1.29622	-1.38944	1.05286	-3.06181	1.96234	-3.54701	3.64339	0.823506	-0.496592	0.927395	-1.52213	0.0301228	0.850188	-0.454524	1.55156	-2.01429	1.24124	0.90826	-1.75058	0.660278	1.09796	0.138647	-0.103547	-0.154921	-0.895156	-0.237209	1.79603	1.0064	0.232865	0.690071	0.701772	-0.606552	-0.431731	-0.0735736	-0.794445	-0.882208	-0.592969	0.591911	0.401668	-0.0960717
255P2G15T	50.8126	-17.9091	7.25704	6.64252	3.74225	3.86672	4.40091	-5.56436	2.83997	-0.0185322	0.77517	-1.12179	2.0366	0.461477	2.11582	1.33796	-0.728107	-1.50547	0.516421	1.18885	-0.126967	0.522017	-1.74017	-0.828225	-1.42183	-0.137477	-0.56199	-0.940914	1.86431	0.938463	-0.00435062	-1.41961	0.773246	0.823886	-0.66574	0.662086	-0.106649	0.506794	-0.560426	0.862226	-1.11794	-0.518824	-0.0727434	-0.60154	0.754652	1.48048	0.644319	-0.268358	0.111487
255P2G3H	-39.5972	-13.2274	3.63336	-1.74091	-6.85769	-1.83606	1.43201	-5.80202	-0.966374	1.63739	-0.587356	-1.00544	-3.10595	3.51294	-0.894453	-1.07986	2.25379	-0.653355	-1.18008	-0.552962	-0.0817097	-2.297	0.329456	0.418547	-1.51752	1.29724	-0.668661	-0.84608	-0.854387	-0.201153	-1.35621	0.882447	-0.724682	1.26755	-0.195619	0.0219581	-0.483825	-0.605974	-0.0687451	1.61164	-0.506571	-0.48979	-1.08165	-0.304933	-1.09978	0.120215	0.173814	-0.211886	-0.448347
255P2G3T	44.7695	-16.8816	1.53838	0.861774	1.85653	-3.9664	2.85879	-3.43342	-1.37163	1.13436	-0.747277	4.80403	-1.10231	-0.855054	-1.8979	-0.266188	2.70231	-0.736468	-1.39757	-4.00944	-2.02543	1.10338	-3.06739	-1.19619	-2.66971	1.44652	-0.251025	0.0949226	0.0772796	0.464795	1.03055	-0.938808	0.392306	1.40959	1.25683	-0.342262	-3.0751	-0.581058	0.0722107	0.754281	-1.06165	-0.922992	-1.16316	0.583377	-0.352308	0.0839852	0.435334	0.750675	0.709219
255P2G5H	-41.1052	-11.8331	3.35908	-2.59886	-6.31046	-3.67978	1.82798	-3.58812	-6.66652	-0.567588	1.39058	-0.666371	-3.99583	0.920514	1.0553	0.860295	-0.297335	-0.59729	0.557531	-0.282667	-1.33118	-2.17495	0.166624	-0.702156	-2.68513	0.32912	0.203823	-0.108251	0.356815	-0.213037	0.385705	0.743204	-0.722564	0.00925856	-1.22827	-0.759371	0.921288	-1.59195	0.0285593	0.731377	-0.946887	-0.395161	-0.744497	-0.899265	-0.118892	0.95456	-0.0778228	-0.544047	-0.263667
255P2G5T	50.2119	-16.4553	11.1821	5.10821	2.66605	0.0071565	-4.94075	-0.483299	-8.45516	2.48704	9.29246	3.14836	2.46268	1.18291	0.120163	-0.247794	0.614815	-1.58909	-0.753301	2.14381	0.189239	0.490125	-2.18981	-1.03315	-5.35752	0.77934	1.20784	0.512953	-1.02093	2.10592	1.8841	-0.473881	-2.70056	1.56436	1.9389	-1.4593	-3.08585	-2.12463	0.33708	-3.23899	-3.18933	-1.77546	-0.548126	-0.4586	0.405619	-0.576449	0.163937	-0.595113	-0.83189
255P2G8H	-37.6572	-11.9464	10.8437	5.23647	-9.25079	-1.67723	-5.3199	-0.905218	3.26028	3.04076	3.99185	1.23393	-7.31329	-1.72803	-0.511067	-0.271357	-0.632343	-1.72411	0.240973	-0.442101	-0.673762	-1.76321	2.67842	-1.51518	-3.28702	0.661646	-0.343241	-0.48449	1.03378	1.13195	1.17653	1.7264	-1.00081	0.870602	-0.426235	1.67506	1.70464	0.00037676	-1.17528	1.35973	-1.44048	-1.87576	0.0576372	-0.160062	-0.401494	1.73158	-1.01176	0.0804753	0.0139428
255P2G8T	45.1772	-13.425	1.79581	8.18545	-1.21832	-2.71446	3.95696	-4.60814	2.7164	-0.88734	2.677	0.787683	1.87362	0.725975	-0.56564	2.46662	0.0948048	-1.50032	0.0356596	-1.13097	0.0934239	1.50576	-1.43859	-2.60778	-2.59358	3.03578	-0.283861	-0.35322	1.11202	1.58756	-0.445607	-0.25742	-1.07371	0.61055	0.039057	-0.0947882	-1.28749	-0.0584606	-0.362446	0.67573	0.724464	-0.870122	0.448621	-0.0577896	-0.465882	0.434984	0.248029	-0.0896142	-0.327168
255P2W13H	-46.8675	6.9292	-2.5311	3.94094	2.70039	2.8886	5.76382	10.3009	5.98756	-0.605288	2.43403	2.15222	1.1218	1.00982	-5.5552	1.3137	0.439997	0.835556	0.367072	-0.318679	-0.411638	0.114669	-2.4442	-3.61544	-0.931481	-0.16244	1.02064	1.40706	-0.502743	-0.532278	-0.887852	0.119217	0.248305	-0.0622455	0.511045	0.514774	0.662363	-1.36596	1.11771	0.466719	-0.310811	-0.325595	-1.57114	0.330666	0.126853	0.722726	0.369903	1.08641	0.985703
255P2W13T	31.7672	21.6367	-1.46865	-6.08784	-1.5726	4.3115	5.09616	0.34973	4.22445	1.27698	-1.73238	3.39209	2.80747	3.37956	3.20852	-3.57545	-2.69148	-1.36242	-3.41657	-3.11014	1.78283	-0.455162	-1.7011	-1.0996	-1.93844	-0.619474	0.912614	0.0633277	-0.315993	0.399936	-0.199708	-0.127874	3.20297	0.818343	0.239402	-0.944747	-0.670978	-0.0305681	-0.39887	-0.0368326	-0.90687	0.975406	0.542295	-2.28098	0.377521	-0.163307	-0.0183994	1.75041	0.124281
255P2W16H	-39.5237	3.85365	1.20513	-1.7559	8.76243	6.94165	0.24218	3.47857	3.07342	-1.064	1.05771	-3.34912	-0.949484	-0.733826	0.218171	1.06775	-0.108333	2.69723	-4.71355	0.771758	1.12895	-0.56065	-1.30464	-2.57729	-0.835893	1.14796	-1.12108	0.88837	1.26831	-0.325563	-0.219059	-0.545651	0.0392773	0.824944	0.880204	-1.72383	0.0277854	-0.879166	0.583286	-0.311769	-0.538567	0.675197	-2.47493	-0.764117	1.08423	0.132545	1.18942	-0.359034	0.707801
255P2W16T	26.5877	24.1801	8.39595	-5.0358	-0.912125	-4.08586	-3.24108	4.03038	1.61657	4.88115	2.58349	0.722885	3.18184	-1.84917	2.58214	-1.24455	-1.95142	-2.49466	-1.84904	-6.52273	1.64344	0.05689	-1.71924	-1.26643	-0.526911	0.559977	1.24227	-0.388506	0.481059	0.316711	0.530569	0.572182	-0.281621	0.025324	3.39696	0.0590488	0.419243	-0.954873	0.502127	-0.885302	-0.255776	-0.276309	-0.407939	-0.86462	0.175307	1.42615	1.38492	-3.2263	1.42391
255P2W1H	-36.0826	2.91551	10.9379	5.03843	9.17517	13.1224	-8.68632	-4.77749	-1.05192	5.25349	-0.629413	0.895779	-2.02923	0.621911	-0.923014	-1.02899	2.72744	-2.06898	-5.58986	-0.41031	1.29822	0.189565	4.62629	1.23499	-0.528317	2.14103	-1.66287	0.74689	3.04512	2.33551	2.50081	1.10682	-0.996461	-0.143409	-1.29542	-0.294102	2.03427	0.592907	0.178158	-0.34061	-0.733474	0.138879	0.121865	0.150294	0.905155	1.24346	0.978944	0.337336	0.0818859
255P2W1T	36.1443	25.2827	4.47652	-7.12636	-0.00292933	0.681853	0.966876	-1.85055	-4.686	2.71172	-2.47808	2.38832	-2.453	-0.899805	-3.70891	0.725675	0.229632	-1.13496	1.32274	-2.20718	-0.82538	0.456999	-1.44851	-0.643912	-1.92209	1.08738	-1.55192	1.45361	-0.123808	-1.4867	1.23085	-0.411123	3.18649	-0.319062	-1.00975	1.32228	-1.4431	0.184263	-1.20731	1.37203	0.424472	0.0377754	0.7021	-1.16074	-2.49887	0.943882	0.569139	0.916521	-0.366184
255P2W3H	-42.9763	7.67115	3.93641	-0.7362	11.9548	2.6771	-2.40193	-9.37969	-8.86176	6.93942	-4.5824	3.16017	-0.91184	6.64284	-4.6411	0.295299	0.901996	-2.09415	0.201114	1.88181	-1.78332	0.545877	0.407943	-1.67631	1.95509	0.573258	0.800828	-1.07404	-0.823392	0.152192	0.419721	0.64127	0.0974897	-0.46225	0.590186	-1.93438	-0.815022	-0.673539	-0.40532	1.61227	1.33304	-0.07405	-0.472654	-1.11452	-0.626594	-0.845489	-0.515197	0.190315	0.754426
255P2W3T	44.7045	18.2572	8.40022	-13.9648	8.11461	6.08773	-0.752867	2.73222	-1.75781	5.64707	-0.943785	-1.96936	-1.58696	2.5635	2.30436	1.17795	2.93582	0.254566	2.89354	2.76174	-0.525762	3.13517	-1.54286	-3.4627	-2.20941	1.78097	0.56154	0.719838	1.12961	-1.2754	-0.508779	-0.40011	-0.406038	-0.134181	-1.28404	2.68969	-2.50891	-0.539592	1.58919	1.18321	-2.23031	1.88736	0.0694165	1.59511	0.347942	0.582897	0.138754	0.470258	-0.650764
255P2W8H	-38.9837	3.21358	9.46729	2.13247	8.29397	8.45578	-7.01656	4.03833	0.132641	2.60723	2.56135	2.94732	-3.24811	-2.36913	-0.933949	0.801277	-2.82649	-3.03156	-3.46446	-2.37232	-0.515325	0.0161534	3.52989	-1.31301	-0.601749	1.37599	-0.842095	-0.965774	2.19827	1.1684	1.74924	-1.14632	-0.875221	0.152306	-1.30116	-0.748299	1.78574	0.400039	0.113968	0.0830773	-0.877696	0.736266	-0.913998	1.00307	0.50508	0.31258	0.48057	-0.664981	0.241012
255P2W8T	33.0091	21.9486	7.57753	-11.3247	2.02974	1.4161	3.67181	5.11713	-4.45932	4.1021	-1.14172	0.507577	3.00229	1.2611	3.50457	0.631601	-3.81063	-1.0249	-1.58429	-3.59125	1.87791	-0.372369	-1.88134	0.286211	-0.910901	-0.30653	0.761433	-1.06317	0.847304	1.06106	-0.506775	-0.955402	0.793227	0.84976	0.637339	1.81423	0.858556	-0.31169	0.450285	0.731399	-0.917799	0.991583	0.358366	-1.50053	0.210897	0.631	-0.499045	0.290925	2.00329
255P6G18H	-24.6877	-21.4383	15.2595	-5.04344	-6.86348	7.25355	-11.6272	6.32943	4.56128	-1.29692	4.42594	3.77012	2.99158	1.13701	-3.71725	2.97069	-1.38954	-1.14407	2.67894	1.03804	0.675227	0.00943764	1.2494	0.99845	1.89213	-0.466089	1.98607	2.37676	0.758209	0.470584	1.65239	0.945749	-0.166136	0.49186	0.450385	-1.57439	-0.038955	0.748549	-0.13993	2.15785	0.1303	-0.223461	1.06973	0.811808	-0.622868	-0.212769	-0.675102	1.5362	0.413368
255P6G18T	52.3157	-22.6808	7.00632	1.26773	6.13225	-3.86146	-5.57929	2.06238	-1.46409	-3.79281	-0.237558	4.18446	-1.94022	-1.28908	-2.41327	-0.927256	1.29318	-1.20013	1.91878	0.2553	1.80848	-0.928077	1.55442	0.260841	-2.65494	0.588732	1.52437	3.90167	-0.975161	-1.47406	1.03038	-0.754404	2.36717	0.600789	-1.56242	0.0756689	-0.342815	0.344713	-0.2234	0.191544	-0.389172	-0.579774	1.49192	-0.262376	-0.252508	-0.286013	1.21792	-0.363149	-0.37899
255P6G19H	-33.1751	-19.7985	4.59738	-10.9875	-3.10604	0.616866	-1.48452	3.93261	-1.11595	-5.54828	-0.445162	2.11796	2.56192	1.00151	-2.24193	0.0484546	-1.89318	-0.454114	0.0837254	-0.601577	1.07492	-1.32106	-0.328428	2.08803	0.156848	0.956253	0.704552	1.22519	-0.970105	-1.5851	1.36689	0.313447	-0.251503	0.244277	-0.17896	0.0485623	0.11536	0.757595	0.138066	0.861063	0.66916	0.921519	0.661366	-0.321905	-0.845871	-0.740917	-0.113238	0.83954	-1.6945
255P6G19T	51.8518	-21.5213	8.62114	1.20728	7.20191	-3.39585	-4.91295	3.29901	-2.38168	-3.61922	0.426969	2.77272	0.845549	-1.14402	-0.972884	-4.13229	1.29352	-1.19424	1.18633	2.30151	1.65449	-1.17393	1.68569	0.797182	-1.59621	0.833929	1.71124	3.59937	-2.20322	-0.68554	1.04915	-1.12094	0.827127	1.09019	-0.785439	-0.794995	-0.120901	-0.226471	0.396051	-0.127597	-0.174508	-0.776321	1.84696	-0.75107	-0.444688	-1.08684	-0.531929	0.595725	-0.779686
255P6G6H	-31.3643	-19.3606	6.63064	-11.0681	-2.57473	3.01123	-0.403907	1.19425	2.06552	-6.97152	-1.89195	-0.809642	-0.140888	2.60013	-2.14035	-1.64743	-1.36698	2.1381	0.122383	0.670213	-1.48971	-1.23256	1.2902	-0.354278	-1.29873	1.40698	-0.322702	0.918067	0.311976	-1.3261	0.978351	0.223221	0.236775	1.37423	0.0218436	-1.33335	-0.0125403	-0.0916503	0.0530263	0.161229	-0.474917	0.965833	-0.143244	-0.584301	-0.0205747	0.194228	0.937467	0.0412662	0.277226
255P6G6T	44.9967	-20.4233	4.09079	-0.0047639	5.89382	-2.98037	2.5882	-0.559538	4.18901	-6.97331	-0.430295	1.74268	0.062215	3.07139	1.52571	0.767515	-0.355906	0.0926099	1.16915	-1.24751	2.52247	-1.31199	0.979476	0.823399	0.19267	0.795695	-0.886176	0.804338	-0.312265	0.0478551	1.41747	0.322554	2.37965	0.0443461	-0.228788	-1.61688	-0.476068	-1.68972	-0.647983	-0.376806	-0.555614	-1.4751	2.80485	0.0445385	-0.469584	0.208123	1.31264	-1.26271	1.28109
255P6W14H	-43.978	4.96805	1.73302	2.61909	5.7227	2.29061	-6.52137	5.99631	8.26411	-2.97504	-1.15663	3.17847	-0.724134	-1.43774	-1.67333	1.82462	-3.09813	-3.87983	-0.994387	-2.86558	-0.621846	-1.37602	1.31256	0.862077	0.626716	0.91176	-1.14405	-1.4084	-0.0118562	-0.124692	0.935457	-0.469636	-1.23718	-1.02724	-0.142274	-0.540201	1.05267	0.561504	-0.420008	1.46176	-0.181255	-0.650882	-0.215863	1.27131	1.12265	0.149039	-0.00541901	0.0706787	-0.897673
255P6W14T	35.6131	19.3998	3.05411	-10.4841	4.20797	0.904097	-0.18871	3.43721	5.01044	0.207448	-6.62357	-0.29149	1.76546	2.12658	0.775369	-3.11949	-1.22383	-0.101558	-0.316896	-3.10843	-0.448601	-3.52476	1.5746	-1.01558	-0.498468	2.67026	-0.908625	-0.537579	-0.105833	0.249299	-1.20275	0.731845	1.7148	-0.413316	1.70352	0.793346	-1.12411	1.44376	-1.02383	-0.77511	-1.73318	-0.767591	2.20202	-0.754792	-0.0162354	-0.758003	-0.389317	-0.665671	-0.736784
255P6W4H	-46.5435	4.87868	-0.310455	0.505342	7.65121	2.88519	-7.89196	1.99923	-0.943627	-4.82296	2.6044	3.21704	1.77291	-0.0761578	1.45328	1.87611	-1.81267	-2.58741	0.149643	-2.94141	1.6956	-0.774848	0.53725	2.88332	-2.65304	0.181203	0.237057	0.730559	-0.310179	-1.40512	0.696403	1.05234	-1.76238	-0.290097	-0.593717	-0.577668	1.78898	1.26347	0.324215	1.00904	-0.135762	-0.816487	-0.854273	1.18947	1.4843	0.911643	-1.23846	0.27299	-0.3172
255P6W4T	36.9362	20.7873	-0.565559	-12.4424	3.16272	1.57612	0.193607	4.34241	-5.82704	-4.17943	0.286017	5.38559	-0.254257	3.01222	5.23367	-0.425221	-1.7874	1.67524	2.23294	0.0310244	-0.304247	-1.32704	-1.44856	-1.71423	-2.12979	-0.295816	1.71871	-0.174975	0.823911	1.5681	-0.84588	0.472806	-1.13455	-0.962326	0.112317	0.154135	0.504533	-1.56962	1.74714	-0.319994	-0.137625	0.278303	1.17049	-0.0796705	0.330957	0.0741988	-1.96496	0.996929	-0.704097
255P6W9H	-47.9577	7.65345	-0.33078	-2.94562	7.84022	-1.62463	-1.28648	8.77764	-0.521598	-4.52387	0.898115	3.61516	2.45265	1.98788	-2.16766	-0.712424	-3.10014	-0.904912	0.463775	-0.551457	1.72915	0.316401	0.917673	1.14393	0.192239	1.97941	-1.19943	-1.1726	-0.854681	-1.97875	-0.309154	-1.14468	-1.07873	-1.63595	0.555142	-1.31059	1.24224	0.878193	0.203314	1.37891	0.223937	-0.811779	-0.903116	1.03592	-1.07146	0.366881	1.43173	-0.214806	-1.07358
255P6W9T	41.0663	20.0979	5.22761	-13.0666	7.63858	1.08554	-1.0866	5.60849	-4.63899	-2.56718	-1.62987	-0.31088	0.391575	0.0622615	0.631733	0.116512	-4.6164	0.708275	3.0143	0.508078	0.335516	-2.18564	3.30807	-0.762591	-0.793524	0.0106563	1.70361	0.581294	0.461457	2.5434	-1.2979	0.32333	0.264542	-1.2763	2.28354	0.611059	-0.231287	0.0216537	-0.455415	-1.11074	0.0544178	0.779708	1.42171	-0.240212	-0.862748	1.61548	0.479039	-0.753578	-0.239479
256p1G16H	-34.971	-13.2605	5.48237	-0.647922	-5.09752	0.14797	-5.18531	-0.933459	0.641046	-2.44345	-2.68669	-0.201859	-1.92725	-1.33089	-1.27532	-3.13264	0.267088	-1.16505	-0.0450952	1.14209	0.723372	-1.0651	0.278459	0.848409	0.559708	2.25229	-0.164435	-1.25105	1.35489	-0.0587499	-2.28268	-0.507197	0.070491	3.12121	0.34471	-0.218604	0.407517	-0.181531	0.804714	0.483385	0.198041	0.477335	-1.59312	0.124476	-1.13931	0.55362	-0.78238	0.0967689	1.20783
256p1G7H	-36.7796	-14.8498	1.57662	-5.70366	-4.12512	-4.00686	-5.82416	-2.57607	2.75215	-5.91984	-0.681694	0.404242	-0.433066	-0.249646	-1.4267	0.858836	-1.7081	-1.32615	1.04007	0.333986	-1.45739	-0.53605	-1.33064	-0.32025	1.28575	0.901672	1.43802	-0.920296	-0.706777	1.03929	-0.0888397	0.698052	-0.987349	1.04482	0.617167	-0.697287	-0.113764	-0.484924	-0.210169	0.665998	0.322236	2.22511	-0.982628	0.113682	-0.391321	0.0461184	0.177839	0.206893	0.735385
256p1G7T	41.1802	-15.1912	0.725991	4.48609	0.755869	-5.77356	-1.30296	-1.04898	3.09292	-2.52244	-2.53045	0.709997	6.19276	3.26079	1.92701	-1.15382	0.206303	0.295823	1.216	-2.22782	-0.0217532	0.230019	0.131121	-0.503029	2.15703	1.08171	1.53612	-0.789411	-1.4293	1.88508	-1.05929	-0.497549	-0.855562	0.47295	-0.254762	-1.32268	1.32702	-1.89563	0.641939	-0.206272	-0.186614	0.649317	-2.09857	-0.79159	-0.952397	0.891232	-1.17308	0.590761	-0.923058
256p1W15H	-45.3538	7.78275	3.48895	5.67248	6.56015	-0.512652	-5.38607	2.42653	1.17582	-1.93973	-2.0704	-1.09445	0.424891	0.894532	0.544638	-3.76643	-0.982054	-1.11141	-1.01034	1.95151	0.664972	-1.19738	0.611649	-2.71896	0.912436	0.970859	1.51475	-0.973402	0.307666	-0.231706	-0.517211	1.29078	0.48154	2.32426	-0.0819024	-2.12442	0.120403	-0.51891	-0.516168	1.04832	0.317562	0.968095	-1.34182	0.935307	-0.484393	0.889561	0.406387	0.333879	-0.216051
256p1W15T	28.9837	23.9522	2.37598	-2.87051	-1.92507	-2.82942	0.757079	0.6504	-1.27326	-2.52557	-1.8812	-0.70753	3.81529	-0.293707	0.186175	-2.13556	-1.25053	-1.13794	-0.173179	-0.672845	0.313125	-3.00375	1.21438	-0.571618	0.386995	2.29855	-0.930847	-3.23925	-0.138157	-1.70567	0.147474	1.34649	-0.68438	-0.968952	-1.37698	-0.256399	-0.0329907	-0.432919	1.35896	-0.216891	-0.726879	-1.15684	0.750975	-1.29848	-0.192051	1.57573	0.553469	2.20002	-0.179871
256p1W16H	-42.2563	6.62115	7.66586	7.59024	5.61763	1.40565	-10.4252	3.73151	1.73854	-0.900471	0.141815	-0.0182758	-0.689216	-0.119368	-0.689029	-1.53424	-2.42672	-1.41678	-2.12106	2.07963	0.280998	-1.53854	1.31228	-3.38201	1.36802	0.869689	1.37363	-0.985863	2.5275	1.49238	0.286205	0.815942	0.424931	0.145701	-0.863464	-1.58388	0.923863	-1.09393	-0.281504	0.589245	0.309924	0.574609	-1.70672	0.851842	-0.239973	-0.277087	0.159688	-0.2508	0.252007
256p1W16T	27.7981	24.2605	5.65054	-2.55567	-2.62586	-4.38201	-3.45051	1.86296	-3.33267	-0.813313	0.0491987	-1.39557	4.45763	-0.687563	0.0141283	1.36744	-3.02054	-1.07702	0.214684	-1.62257	2.62294	2.16056	-1.19837	-1.10173	-0.454343	0.613476	-0.0720869	-2.06377	-0.516236	-1.94742	-0.763591	2.73468	0.464903	0.0229764	-1.76783	-0.335804	-1.52547	0.985449	0.333251	-0.15966	0.276861	-0.325058	-0.568968	-2.47576	-0.459898	0.905888	-0.628389	0.358642	0.774234
256p1W17H	-54.4524	11.4715	-1.26548	8.08498	2.46853	-7.57757	-2.64027	-1.35587	2.36703	-1.789	-3.10742	0.0280375	-0.0847127	2.119	0.0792942	-1.36131	-1.30095	-0.344686	-0.576929	0.953928	-0.326554	-0.272778	0.369265	-2.24268	-0.677813	0.23725	0.181454	-0.16533	0.720069	0.055886	-0.622083	1.04667	0.7787	0.116454	-0.574946	1.00332	-0.532924	-0.139338	0.24544	0.252456	1.14873	1.28284	-0.562107	0.466871	-1.04962	-0.6932	0.924166	0.2174	0.739386
256p1W17T	30.583	23.2381	7.35773	5.90621	-5.85597	3.07096	-11.9843	-3.14126	6.4775	0.72124	1.59054	0.974128	0.390691	-1.15893	-2.78255	3.5076	1.03618	0.224678	-1.6226	1.04945	3.29789	1.12697	-2.08034	4.90914	2.68867	0.28258	-4.99403	-0.48086	1.36544	-2.50248	-1.95716	2.39822	4.4907	-2.54657	-0.941764	1.77343	0.0858223	-7.64402	0.97991	-1.79664	-1.44708	-1.03518	0.138212	-0.00730107	-1.40596	1.08122	-3.43651	-1.29007	-0.526867
256p1W18H	-51.4965	11.9858	4.42802	9.74708	2.62874	-7.43756	-4.38003	-2.88319	-0.599824	0.569961	-3.2825	-1.90408	-1.49121	3.41465	1.05052	2.41605	-3.3793	-1.88067	-0.476811	1.4522	-0.862237	1.12404	0.183393	-1.65357	1.22881	-1.71935	1.72191	-1.62857	0.341937	-0.872457	-0.663157	-0.313996	0.308789	0.674309	-1.55247	-0.989117	-0.848985	-0.173771	0.0508425	-0.256447	1.53175	0.337057	0.228083	0.537318	-1.20503	-1.84021	0.742574	-0.798299	0.133832
256p1W18T	28.5964	24.1494	2.78918	1.32701	-4.36495	-7.00061	-1.9763	-0.699775	0.935331	-3.49894	0.382017	-6.65547	2.68114	-1.62809	-3.11352	0.919158	0.95116	-0.892652	0.0536461	0.0375169	1.48468	0.983501	1.35082	-1.18586	1.56148	2.07039	-2.96449	-1.81052	-1.10118	-1.07098	1.49928	2.97732	-0.728208	0.248237	-2.68261	0.854901	-2.95269	0.749064	0.20585	0.0447071	1.01002	-0.510216	-0.478263	0.298851	-0.265966	-1.35259	0.851185	0.210054	-0.0102467
256p1W19H	-50.0656	12.2389	0.15997	6.74929	3.10545	-5.93668	-1.77227	-1.25402	0.0426516	-2.59003	-5.27225	0.972183	-3.35739	-0.826822	-2.06469	-2.25537	0.370815	0.687041	-1.33128	1.69774	0.565034	0.0521849	-1.00097	-2.35995	-0.0117612	0.728999	0.27917	-0.204842	0.355754	-1.68815	-0.152597	-0.354288	1.04277	0.530684	-0.504084	0.216759	0.828285	0.0386774	-0.112161	0.193663	0.952076	0.572784	-0.613928	-1.01973	-0.0598008	0.0793446	0.765344	0.599254	0.858905
256p1W19T	34.4282	22.7342	8.63167	3.91158	-4.28978	-0.182507	-7.34289	-2.38506	3.62966	0.67512	0.748332	-0.339282	2.05688	-1.2183	-0.691972	0.0127303	-1.32275	-0.906339	0.275792	-0.577601	2.1641	0.269628	0.639872	-1.77398	-0.392644	0.550918	-1.13414	-0.000217132	-1.90759	0.185444	0.49473	2.60899	0.373394	-0.283195	-0.916243	3.14366	0.523468	-0.576993	1.08711	-0.154805	0.297193	-1.28175	0.0541126	-0.0475091	0.794507	0.578661	0.818184	-0.0633398	0.704431
256P6G13H	-31.458	-14.3839	8.94122	-0.472167	-7.88409	4.67512	0.969626	3.3989	2.35566	-2.42703	-4.46045	-0.860297	0.561837	3.15852	-1.94914	-0.6616	-0.14293	1.59125	0.386625	0.5593	0.799225	1.10795	0.966074	0.0661801	-0.344293	-0.027553	-0.541974	-0.2951	1.51545	1.21252	-0.927251	0.00635154	0.800632	0.8232	1.21434	0.425153	-1.19578	0.987968	1.05012	0.672283	-0.224872	1.10214	1.19485	0.338329	0.630262	-1.12094	-0.38909	-0.344885	0.0522117
256P6G13T	48.9744	-17.5247	3.7987	4.34893	3.9709	-3.53322	-1.20747	-0.601716	1.75922	-5.14693	-5.04779	0.755122	0.00566362	-2.04211	-1.71952	-0.404087	0.29121	1.1404	2.7538	-1.75065	0.117436	0.849535	1.29524	-0.0480763	0.216571	0.0666667	-1.01783	1.34697	1.56174	2.41928	-0.37617	-3.40495	1.02407	-0.554734	-0.782588	-0.420823	-1.93091	-0.985623	-1.72228	2.73604	-0.671995	0.390337	-0.553296	1.83277	2.44891	0.80198	-2.08293	-0.140945	-0.917285
256P6G17H	-35.8497	-10.5981	12.2337	3.07203	-8.7023	-1.32746	-7.54307	-3.0703	1.82113	0.305451	-1.30445	0.685431	-2.90385	4.206	-1.82564	1.83906	-1.55157	-2.02526	2.28815	0.172783	-1.33929	3.03535	0.844663	-0.381621	-0.0556132	-2.20042	-0.503373	0.435381	0.308321	1.58288	-0.833326	0.926874	-0.340428	1.16079	0.94369	0.385959	0.00991371	0.766256	1.03241	0.551541	-0.393202	0.771854	1.92151	0.735103	1.0131	-0.510532	-0.890994	0.246372	1.66489
256P617T	45.49	-14.761	4.0502	7.12523	0.922595	-0.83886	2.68509	-3.35333	2.93167	-5.91736	-2.41939	0.102039	3.06188	0.892533	0.0492097	0.223333	-0.837549	-0.231504	1.56982	-1.21548	0.946883	1.3767	-0.357102	-0.780042	0.650956	0.405615	-2.90175	-0.807294	1.76615	2.70819	0.869566	-2.03713	0.168881	-1.65146	0.0623056	-0.344744	-0.244393	-0.470349	-0.212695	0.351221	-0.598234	0.369933	-0.580118	0.061715	0.392053	0.119559	-0.393634	-0.0276777	0.0475516
256P6G19H	-40.391	-10.3888	5.1687	-2.16863	-6.85164	-5.1776	1.20136	1.34175	-0.251889	-5.1502	-1.66544	-1.39046	-1.25024	4.93273	-2.47287	-0.948911	-0.194062	0.357764	1.07068	-0.0874341	-0.920971	0.691525	-0.10196	-0.429714	0.26402	-0.652758	-1.65091	-0.55131	-0.0605346	0.228376	-1.94277	0.307616	-0.615393	0.145008	1.93702	1.58545	0.0557593	-0.894244	0.785333	0.239891	-0.234984	0.28904	0.466326	0.375753	0.388618	-0.980235	0.127712	-1.08707	0.00166043
256P619T	50.5802	-16.5543	4.90384	5.85568	4.96875	0.0235239	2.57656	-2.19892	1.40606	-7.33093	-0.867796	-2.83316	1.68017	0.985658	1.11219	0.448532	-1.64517	-0.307138	2.7842	-0.355034	0.949105	1.92202	-0.170606	-1.68243	0.758882	0.779107	-1.52023	-1.29308	0.229548	2.94512	-0.00107064	-1.7846	0.538523	-1.74107	-0.504506	0.172555	-1.71624	0.596016	0.101435	0.135651	0.0320647	0.0472594	0.273628	1.36006	1.28373	-0.343243	-0.349997	0.197676	-1.73444
256P6G4H	-41.5404	-9.67018	4.73518	-1.86322	-6.14805	-8.01581	-1.52267	-2.08503	-3.97966	-4.5953	-1.67638	-1.11119	-2.13687	4.94144	0.361029	-1.91186	-0.602042	0.501011	0.930002	-0.104975	0.174544	-0.0316264	-0.909033	-0.233626	-0.660101	-0.0884688	-1.23524	-1.22073	0.308623	-0.299698	-1.67192	0.598895	-1.11349	-0.147544	1.39072	0.796546	0.0667503	-0.409264	1.04649	0.577937	-1.12743	-0.185967	1.2517	0.636698	0.768541	-0.669456	-0.673967	-0.759428	-0.961225
256P6G4T	49.1688	-17.9706	6.11415	3.82422	4.13313	-0.388433	1.46957	-2.416	-5.22313	-6.1224	-3.18391	1.3455	-0.10063	-1.04523	-1.69971	-0.75607	0.482039	0.705365	2.68842	-0.688695	0.479031	2.45303	-1.55919	-0.272767	0.106785	-0.174883	-1.17989	-1.34725	0.0435816	1.7306	0.456777	-1.61061	-0.891075	-0.709485	-0.61813	-1.41288	-1.36567	-0.104007	1.87628	0.352442	-1.26034	-0.575862	0.238359	1.32858	0.894429	0.811878	-0.71297	0.779007	-0.877992
256P6G8H	-34.8412	-12.745	5.51352	0.612158	-9.03074	0.189151	1.1454	1.7971	-0.0721929	-1.42461	-7.36239	2.3173	-1.30632	-0.970369	-1.0259	-2.66021	0.110011	1.58654	0.0686851	1.05544	1.06773	1.12123	0.799788	-0.324873	-0.217827	-0.0822425	-0.669916	-0.44544	1.04749	1.48095	-0.567001	-0.79109	1.37653	0.197415	-0.680014	0.361876	-0.723869	0.135628	1.72037	0.285715	-0.2522	-0.195382	0.440347	-0.653309	-0.0978751	-0.685122	-0.596684	-0.418294	0.175413
256P6G8T	42.8586	-19.0166	1.52947	1.82657	2.86405	-2.22402	-2.00327	0.348478	-0.852728	-2.39196	-5.57449	3.23298	3.23842	1.63194	1.81319	1.21634	-2.3106	0.850617	1.59731	-2.36381	1.38911	-0.460021	0.638764	0.218253	1.29742	0.873343	-1.5778	0.92099	1.46431	1.24006	0.638072	-1.94626	0.872377	-0.584657	-0.202727	0.526027	-0.971419	-1.22694	-1.41671	0.991906	-0.801664	1.59062	-0.176306	0.02046	-0.342436	-0.533563	-0.942684	-1.3311	-0.135571
256P6W11H	-51.0339	11.8658	1.43548	6.8169	3.68454	-4.81435	-3.57044	2.30696	0.13213	-3.55382	-5.2245	-0.823384	-3.70588	-0.214101	-3.69213	0.483407	0.90949	-1.27498	-1.79574	0.193361	2.91294	-0.802251	-2.54763	-0.868013	0.238805	-0.0304398	-0.246639	-0.568971	1.76993	-2.29919	-0.46702	-0.455349	0.334598	-0.290355	0.575513	-0.566416	-0.927755	0.867039	0.262522	0.624493	-0.350707	-0.588123	-0.810605	0.984026	0.979287	-1.47017	-0.402138	-0.79035	-0.0537778
256P6W11T	23.7253	28.2644	6.74669	-5.62329	-3.02814	-8.37106	-3.26512	2.81379	-2.42439	2.29537	-2.22629	-1.83208	4.33003	-0.360233	0.554196	1.65969	1.28344	2.03904	1.39301	-5.42494	-0.543345	-0.190005	-1.87369	-1.20239	1.51203	-1.22264	0.981725	-0.685983	2.27047	-1.01719	0.546063	0.465607	-0.53067	-1.30325	-1.7698	1.06556	-0.299683	3.15712	0.00814882	-0.255754	0.705107	-0.952231	-1.81297	-0.102506	0.7728	-1.24058	0.242594	-1.1119	-0.328342
256P6W14H	-52.2244	10.6763	0.0977664	7.71254	3.70265	-5.11368	-4.35932	-2.67513	3.09954	-0.963698	-2.4069	0.711643	-0.526608	2.19023	-0.18183	2.96388	-2.65651	-0.39255	-0.0231442	0.815994	0.126034	1.44065	-1.47144	-2.90187	0.467597	-1.62218	2.63312	0.705242	-0.223962	-0.80832	-1.86086	0.856621	0.725652	0.342574	0.236107	-0.162708	-0.852484	0.472259	1.01438	-0.148299	-0.0888968	1.31739	-0.56095	0.536566	0.930347	-0.211353	0.406477	0.100008	-0.224784
256P6W14T	23.7088	26.9725	2.79143	-0.90951	-7.08484	-5.5214	-1.06071	-2.7935	3.98536	0.889696	-4.10765	1.24286	2.12973	-0.181904	-0.971124	1.28214	1.60953	2.97975	2.83784	-3.35724	-2.24258	-0.919298	-0.274663	-1.39679	-0.0403603	1.28805	-0.979531	-1.7286	-0.978947	-1.76459	1.59968	1.15541	0.633468	-1.59112	-0.145363	0.288067	1.06557	0.42342	1.26758	-0.398089	0.17736	0.0312384	-0.468964	0.12952	0.00279622	-0.780245	0.32906	1.39849	-0.754003
256P6W1H	-44.0686	12.1076	2.84924	-0.953891	7.0999	-5.49653	-7.47663	-6.70795	-4.76924	-0.744569	-3.88111	0.215952	-2.7108	4.0357	3.17304	2.12972	-0.494986	1.75665	-0.685075	-0.242058	2.91948	-1.96197	-3.24236	-0.344654	1.02738	-0.408213	0.368127	-0.293501	2.00877	-3.17578	3.62536	0.212423	0.383624	-1.69693	1.72867	-0.41747	-0.391287	0.298453	-1.20842	0.995624	0.29517	0.782474	-0.0979485	-0.276298	2.27615	0.973493	0.375363	0.95421	0.525467
256P6W1T	41.3538	19.9636	15.8763	-5.7988	2.76601	1.30828	-16.8921	5.61286	-0.246812	4.51769	-2.12963	-0.988031	-2.74791	-4.29101	0.852488	1.10582	6.00285	2.04628	2.36238	0.145731	-0.391879	3.53284	-2.89676	-0.20491	1.73252	0.880579	1.48012	0.310969	3.91353	-0.534285	-3.04147	-0.715065	-1.74809	0.186364	-0.137751	0.877163	-0.579432	0.0977308	-3.00476	-2.7084	-0.36416	0.765953	0.4304	-1.86001	-1.99077	-1.51782	-0.749753	2.61859	-3.06978
256P6W4H	-51.3598	8.86995	-7.38546	9.59545	1.33803	-5.44792	-4.89577	-3.86933	-3.00611	-6.85135	-1.09232	-0.78234	-3.06938	-5.21123	2.70773	-0.591963	1.93792	1.10837	0.717751	-1.63425	2.09469	-2.15856	-0.827141	0.169826	-2.92241	-1.46218	2.79835	-0.509545	2.43724	-0.842899	-0.0858877	1.12985	0.438182	1.17564	-0.44625	1.44288	-1.18264	0.957979	0.212087	1.02576	-0.28536	0.983819	-0.105622	1.93657	-0.844254	-0.678483	-2.0608	0.0894346	0.731301
256P6W4T	39.2376	21.0754	7.72235	10.5485	-8.87211	7.80368	-17.0578	-2.65931	-1.65183	-2.49109	10.5429	3.92681	-1.40321	1.99944	0.211434	3.06913	5.47231	8.94563	-0.183348	-0.835136	0.313812	-6.27607	-4.04452	-3.41332	0.38318	-5.211	-5.79519	-4.45537	-4.16252	3.43879	-2.2892	-3.53667	2.30771	0.814741	-0.575992	-2.83753	0.482297	4.74529	0.605318	-0.98347	0.234282	0.443351	0.999037	-0.307372	-1.20514	1.59166	1.54967	-0.291628	-0.450113
256P6W8H	-48.8714	9.13118	0.614791	5.46216	5.17532	-3.87824	-1.10524	-1.92763	0.360576	-0.321047	-4.35991	-0.668475	-1.49517	1.28425	-0.321155	-1.0426	-1.03337	1.31125	-2.98202	1.31219	0.830793	-2.06579	0.852102	-3.81058	0.361332	0.139171	0.368791	-1.17984	0.931452	-0.0635699	-0.752415	0.264915	1.56071	-1.6033	1.17591	0.16178	-0.250198	-0.189814	-0.000748615	0.202678	0.863792	-0.107194	-0.530676	-0.00128767	-0.160914	-1.24545	0.652604	-0.510565	-0.131263
256P6W8T	28.469	25.022	9.59503	-0.333106	-5.42203	-3.97557	-9.86153	0.858345	3.94342	2.84473	-1.63166	1.53047	1.87761	-4.86168	-0.754515	-2.20783	0.749478	0.46837	-1.24222	-5.00403	1.02323	1.05601	-1.08607	0.267289	1.15904	-0.621343	2.31294	-2.87898	0.30026	-1.33159	-1.05119	1.28671	1.78588	-0.598556	1.57026	0.791183	-0.424474	2.12628	2.9785	-0.210232	-0.248789	-0.498628	0.838222	0.474692	2.07223	-0.632047	0.831803	-0.557332	1.41878
258P1G16H	-34.6781	-16.1104	-10.1076	-7.85823	-6.24856	4.42844	-1.80856	-1.94612	-0.105958	2.25805	-3.36525	-0.858505	0.350754	-6.9153	3.41833	1.62565	-1.78274	-0.684019	-0.470193	0.968704	0.324076	1.69214	-1.20477	-2.991	-1.22961	-0.909955	0.295186	1.03333	-0.236781	0.224397	-0.167297	-1.9955	1.95293	1.50722	-1.2588	-0.962314	0.812404	-0.298724	-0.405764	-0.0896799	-0.538544	-0.718316	-0.00464662	-0.205085	0.660248	1.48372	0.36438	-0.49344	0.300677
258P1G16T	55.6613	-18.8131	-11.5356	4.21961	0.0915457	5.63936	-2.72251	1.82625	0.616698	4.09225	-5.21864	-1.27728	-1.21299	-1.71965	0.953212	0.676033	-5.19799	-1.20321	0.984948	2.396	-1.98983	-1.40224	-2.85619	1.85783	-1.29944	0.450829	-2.83091	-1.2224	1.22123	-0.542524	-2.7119	0.0107275	0.683722	2.45567	0.856019	0.240421	3.40015	0.664085	0.0680154	-0.204749	0.389402	-1.03888	0.625887	1.2631	0.293738	-0.317438	0.278232	1.23729	0.807079
258P1G18H	-42.8584	-12.523	3.7766	-7.5111	-5.0798	-6.99521	2.7731	-1.63207	-0.0802364	-2.36024	2.79366	-1.45832	-4.26765	0.345133	0.651733	-0.903899	-2.18073	-1.71254	-1.5823	-2.03667	-2.21622	1.43432	-1.5908	0.335687	-0.207283	-1.54355	-0.180299	0.251426	-1.18426	-1.32816	-0.907008	-0.773438	0.622838	1.48809	0.511562	0.669354	0.630364	0.331813	-0.841678	-0.509869	-0.815133	1.14121	-0.122777	-0.010169	0.278596	0.694292	-0.135192	-0.535987	-0.997487
258P1G18T	47.052	-17.2692	5.7123	3.22571	5.06712	-2.26565	5.55712	-2.2404	1.5133	-2.70739	3.06782	-3.44539	0.177324	-0.764639	1.17998	-0.495663	0.593867	-2.17346	-1.08086	-1.33971	0.920811	4.32673	-1.07375	-1.10895	0.285822	-0.36216	-0.0633283	-1.20604	0.205745	-0.161172	-1.15507	-2.28203	1.55114	0.875042	-1.60636	-0.149176	1.52958	2.04877	-0.093294	-0.859744	0.889167	-0.284484	0.286723	0.654655	0.298906	0.798403	-1.11204	0.97665	-0.418566
258P1G19H	-40.8586	-14.7653	-2.34066	-7.49681	-6.12351	-4.62313	1.23411	-4.92163	-0.0376484	0.621245	-1.41466	1.03132	-3.61009	-4.85635	0.835085	-0.0102383	-1.20179	0.0303479	-1.33134	0.206454	-0.1074	0.543126	-1.85358	-0.574556	-1.1753	-0.147077	-0.0481713	1.14095	-1.62654	0.33202	-0.452384	-1.04	0.682819	0.754521	-0.991242	0.228627	-0.0223516	0.170253	-0.391531	-0.347443	0.288908	0.308748	0.581464	-0.337337	0.228964	0.635603	-0.103199	-0.0797733	0.309049
258P1G19T	49.9058	-17.8469	-0.500971	7.7512	-0.742276	2.28225	4.05237	-4.00823	2.04542	0.427908	-2.45292	-0.503487	1.24669	-2.61907	-2.52018	-1.71253	1.37124	-1.42995	-2.32995	2.61162	1.03471	1.59116	-1.34129	-1.07564	-2.4651	1.24082	-3.46772	-0.534842	0.330998	-0.740486	-0.15874	-0.819872	-0.622446	1.11274	0.909708	-0.0513451	1.82618	1.66015	-0.611977	0.977584	0.512786	1.12486	1.79764	-0.489126	-2.20158	0.781975	-0.925228	0.367796	0.2102
258P1G8H	-35.4148	-15.7978	6.88697	-6.28712	-4.10637	1.9301	2.21207	-0.152739	2.78596	-4.6133	-2.91872	-1.10695	-0.502996	2.00581	1.62589	-1.42415	-2.60155	2.90936	-0.366705	-0.25636	-1.09914	1.01238	0.368279	-1.38237	0.36321	1.16013	-0.108136	0.928497	-0.935397	0.029614	0.769588	0.000781759	-0.149398	0.901859	-0.572052	0.241772	0.923858	0.593877	0.497503	-0.990845	-0.273827	0.76484	0.0993078	-0.52504	-0.263601	0.237455	0.409541	-0.362865	-0.815252
258P1G8T	54.498	-21.949	8.94055	3.28766	8.35791	2.86857	1.65321	-1.96137	3.70702	-5.25651	-2.51551	-3.78612	2.19004	1.13365	5.26582	-0.916085	-1.53375	0.154077	3.89307	1.44995	-1.03819	-1.73444	-0.562802	1.21347	1.73595	-0.317608	2.28261	-0.476911	0.383089	-0.0330832	-0.0187146	-0.713204	0.302073	0.713678	-0.00839507	-0.844586	1.81786	0.730958	1.11278	0.528623	-0.553419	-1.77638	0.592952	-0.431479	-0.623624	1.19555	-0.42046	1.23235	0.708153
258P1W13H	-51.224	7.08606	-2.6948	2.97593	6.95079	-4.18781	2.30464	-1.58229	2.78491	-0.451777	-0.228796	-0.822185	-2.78832	-2.24022	-0.630343	2.58562	-2.06625	0.685938	-2.26549	-0.532915	-2.50897	-0.605398	-1.6519	-3.55719	-0.160496	-0.788616	0.578593	2.01513	-1.44605	0.612037	0.501083	0.272453	-0.487048	0.820258	0.188146	0.621519	-0.187686	-1.46683	0.458945	-0.754563	0.587251	0.710978	0.804554	-0.356238	0.189747	0.278774	-0.262094	-0.0863776	-0.172643
258P1W13T	31.0313	25.7234	-1.11676	-5.19514	-2.6213	-2.14138	3.50042	-1.20211	6.75107	-0.494886	-0.163189	-1.50251	-2.0509	-1.4396	0.0842503	0.951065	-1.10396	0.318622	0.512808	-0.753192	2.44492	-0.0431263	-2.46515	0.84643	1.42007	1.06287	-1.36755	1.51882	-1.38093	1.84304	0.913524	1.27002	0.86795	0.763386	-0.531191	-0.261421	1.30529	-1.08165	-0.12256	-0.157244	0.945285	1.33593	-0.389974	0.607108	-1.02843	0.748336	0.597265	0.65192	-0.58164
258P1W16H	-48.6862	8.41926	-0.70307	1.62706	9.07104	-3.04229	0.340009	-2.12164	-0.284141	-0.301725	-0.3356	-3.13761	-1.47063	-1.16766	1.25934	2.90821	-2.77106	-0.252616	-2.28074	-1.29051	-1.48861	-1.76142	-0.412047	-1.14244	0.612213	-1.70555	-0.24019	1.78935	-1.45572	0.981069	-1.15352	-0.218939	0.146275	0.43173	0.268524	0.560749	-0.824109	-1.06915	-0.355795	0.0495875	0.591433	-0.246156	0.457278	0.599818	-0.92575	-0.271702	-6.64149e-05	-0.0192316	0.438034
258P1W16T	33.0998	24.8074	0.102683	-3.75735	-1.41836	-2.51669	2.22477	-1.78869	4.63471	-0.186159	0.460038	-4.20359	-0.499209	-2.44475	-0.307756	0.864893	-1.91306	-1.89195	1.16636	-0.91465	0.670012	-0.392904	2.20895	-0.671077	-0.490758	0.714134	-1.51802	0.907055	-0.772014	0.934488	0.0747118	0.959826	-0.190536	-0.389921	-1.04526	0.36625	0.725114	-0.278807	-1.85376	-0.189522	-0.305439	-0.200517	-0.305513	0.215789	0.102704	0.391058	0.515002	1.10817	-0.406597
258P1W17H	-42.151	9.80045	3.94612	5.4424	4.2525	4.42402	0.535644	-1.81242	0.597535	-0.586334	-6.13767	-3.51845	-1.85597	1.01059	1.68014	1.52808	3.50308	5.08529	-3.45698	2.39593	2.53566	-0.0694171	-3.64474	-0.57078	0.604877	-0.10419	0.493736	3.94839	-1.63048	-0.0544592	3.42986	-0.100173	-1.03374	0.847127	2.0108	0.274667	0.330059	0.0947805	0.176431	-0.352262	-0.163125	-1.24487	0.0849098	-2.11381	0.990468	1.13491	-0.696733	0.556047	0.175841
258P1W17T	38.1893	24.0996	5.7397	-3.05448	-0.676972	3.98726	-0.730469	-2.85905	3.43469	0.274906	-1.57118	-5.07488	-0.0519415	-1.91389	0.534164	0.892541	-1.55962	-1.15378	1.24246	1.72224	2.63822	3.4029	-0.541067	-1.08151	0.563642	0.331394	1.12731	2.1567	-2.77427	1.11068	0.94052	1.53354	-0.962323	0.8748	-2.26321	0.353192	0.0775353	1.15319	-1.49966	-0.147768	-0.0511813	-1.55871	-0.153906	-0.145791	0.798925	0.722768	0.311154	0.65484	-1.20964
258P1W19H	-34.5742	8.21869	6.53823	3.27563	4.25205	11.9287	6.15042	9.27398	3.13794	2.27284	-2.12401	0.121636	0.529497	0.680565	-1.73575	4.36945	-0.172772	1.49225	-2.14641	0.194888	0.845833	1.14846	-3.00809	-2.05338	1.21982	0.451383	0.816767	1.42659	-1.88782	-0.921185	2.60876	-1.87485	0.654192	-0.543725	1.27855	0.497944	1.44443	0.57687	-0.757525	-1.74815	0.283853	-0.63573	-0.0585923	-0.614146	1.53499	0.792926	-0.856866	-0.540718	-0.273791
258P1W19T	38.8606	23.2958	6.07277	-4.08265	0.290608	3.67497	0.568162	-0.9792	0.584311	2.38061	-0.942376	-6.35411	-0.497021	-0.61578	-0.892673	2.71674	-1.31712	-0.881475	2.19628	1.30839	1.74769	0.796046	1.63839	-0.863458	-0.943537	-0.764471	0.380599	1.74497	-1.07305	-0.806143	-0.88905	-0.486715	0.820024	-0.345801	-1.43769	0.883095	0.752336	1.2624	-1.80642	0.0164872	-1.17316	0.581865	-0.66886	1.2775	0.7808	0.426385	0.235269	-0.479056	-0.836036
258P1W8H	-50.7319	8.90345	-1.32186	5.32699	5.93416	-5.89992	2.33818	-0.769636	1.33241	-0.838047	-0.656127	-3.20177	-4.65037	-3.3429	-0.236677	2.05755	-2.20198	0.0176826	-3.28447	-0.0840699	-2.6838	-0.792621	-0.824593	-3.49515	0.57655	-0.889708	0.303398	1.33707	-1.44537	1.97389	-0.332356	0.727714	-1.0222	0.561534	-0.0602447	0.509912	-0.0581342	-1.44657	0.184242	-0.564108	-0.373084	-0.0780999	1.75096	-0.503535	-0.480132	-0.803174	-0.264174	0.11712	-0.173967
258P1W8T	30.5876	25.7368	2.56943	-4.39999	-2.29753	-3.8334	1.70535	0.5916	4.47213	1.29353	0.011098	-5.97603	1.07393	-1.51255	1.27343	-0.878647	0.286117	0.274664	-1.19317	-0.973783	0.267373	1.55454	0.154698	-1.63966	0.900621	0.755159	-0.119605	2.43977	-0.64587	1.27643	-0.498451	1.57845	-0.729746	1.37854	-0.0866566	-0.000921143	0.25511	0.824893	-0.93328	-0.277758	0.644001	-0.186274	-1.03756	1.19589	-0.510076	-0.0160454	0.638298	0.0970923	0.0964813
258P4G14H	-40.122	-17.2995	2.26279	-11.9768	-2.71615	-3.83567	-2.75992	-1.62762	2.59195	-7.87056	0.69355	-1.73796	0.134623	1.6739	0.313067	-2.036	-2.05537	0.0584307	-0.612502	-0.149426	-2.56177	1.52981	-0.27282	-0.0426159	-0.232131	-1.50528	-0.337882	2.08582	-0.664082	-2.11962	0.605053	-0.166622	-0.282254	0.519032	0.154642	-0.430567	0.586636	-0.0728855	-0.993302	-1.53323	-0.299738	1.54872	-1.1049	0.0124372	-0.204071	0.413005	-0.179596	-0.109259	-0.0234303
258P4G14T	52.4658	-23.6061	14.981	6.24127	7.20639	0.570091	-8.25802	-0.775584	5.51062	-3.99799	2.70769	0.19439	0.661359	-0.715086	2.78836	-1.94533	-0.0441072	-1.39986	2.57871	1.18742	0.800647	-1.02409	1.84395	1.64845	1.12712	-0.334873	2.82795	1.81932	-2.64445	-0.278667	-1.73126	-0.787593	-0.0984871	0.2154	-0.65862	1.57517	2.4486	-0.586926	-1.23679	-1.30351	0.698826	0.617213	0.512634	-1.04406	-0.277292	-1.27281	2.40535	-1.3446	1.81793
258P4G3H	-30.2757	-19.3872	7.93171	-7.09011	-3.88872	7.88415	4.36225	-4.2904	-0.779132	-1.07695	-0.767059	-2.06864	-3.08767	2.33333	-0.246572	2.39973	-1.25904	0.442993	-1.30623	-3.46496	-1.30991	2.62091	-0.32607	2.59356	-0.503206	-0.118361	-0.812592	-0.997288	-0.312669	0.0784892	0.409631	0.536166	0.283061	0.339085	-0.20744	-0.632562	1.01012	0.0153196	-0.60186	-2.72044	-0.359623	1.38052	-0.944624	0.263007	0.499174	-0.827534	-0.238493	0.650873	-0.0560682
258P4G3T	46.5516	-18.4502	5.58342	3.76155	4.79769	-0.551893	5.52943	-4.77718	1.3516	-1.99411	1.51551	-2.73778	-0.970383	0.316825	-0.01658	-2.08718	3.66398	-1.70415	-1.08229	-2.13572	0.567705	2.67983	0.322987	-0.762683	0.640256	1.47917	-2.49495	-2.63572	-1.83263	0.353805	-0.392687	-0.421645	-2.43337	-1.30999	0.621542	0.69335	0.645977	-0.738811	-0.629232	-2.05226	0.671197	1.12011	-1.11645	-0.0921079	0.501733	-0.870345	0.0156995	1.1443	1.30432
258P4G5H	-31.095	-17.353	6.71882	-4.55368	-5.6737	5.60658	0.537303	-5.42773	-2.99988	-3.81661	-5.47611	0.328514	-2.87694	4.08392	-0.0639798	2.62933	0.345969	0.755269	1.31702	-1.92125	1.22169	3.19743	-1.6534	3.485	0.307715	0.264229	0.871949	0.216407	-2.21405	-1.17051	0.500795	2.07538	-0.762872	-0.0995941	0.918267	-0.901521	1.64435	-0.0929713	-1.00206	-1.56712	0.680566	0.0700024	-0.4232	0.0728777	0.12985	-0.348723	-0.577074	0.792992	0.137241
258P4G5T	48.4618	-19.9233	6.21059	4.13806	4.22858	0.54118	1.10264	-3.48651	-1.55895	-6.2314	-2.75857	0.912881	-0.0344906	-2.29369	-1.39784	-2.2286	1.22203	0.996338	1.82577	-0.643543	1.13851	2.83704	-1.58142	-0.0299888	0.961622	-0.0280395	0.941749	-0.409849	-1.3767	-0.629459	-1.32059	0.199383	-2.29688	-0.737961	1.18764	0.240585	0.869999	-0.0124939	-0.0419715	-1.95087	-0.330404	-0.823735	0.384384	0.350217	-1.08242	0.333216	0.191066	1.03362	2.03351
258P4G7H	-33.4748	-13.5782	10.62	-0.213364	-7.08041	4.72033	4.4128	-1.40094	0.489452	1.277	-1.03171	-2.53165	-2.17084	3.68557	0.396739	-1.07164	-0.757192	0.555513	-1.62019	-0.766416	-0.669453	3.90621	-0.0431759	0.600791	-0.562159	-1.374	0.603816	-0.204365	-0.533991	-0.448185	-1.53248	0.421321	1.04886	1.85236	0.357543	-0.150624	1.0822	0.765794	0.0359152	-1.45027	0.385251	0.0360301	-0.361939	-1.26155	0.606802	-0.64854	-1.19933	0.255085	-0.842161
258P4G7T	50.2166	-17.8064	10.9482	7.78438	4.80655	3.76912	2.24902	-3.64794	4.08244	-1.0557	3.23966	-3.85421	2.07675	-1.1644	0.621469	-3.43201	0.0312254	-3.51088	-0.688319	0.589898	1.22002	1.65341	-0.343399	-0.453085	0.651106	1.09237	0.00329567	-1.07962	-1.65501	-0.0910996	-0.956561	-0.575303	-0.229655	1.15644	0.685658	0.646944	1.06065	0.770084	-0.683273	-0.920385	1.24449	-0.668086	-0.977633	-0.717634	0.649169	-0.573088	0.413987	-0.0729542	0.873605
258P4G9H	-37.055	-15.7213	-7.68138	-9.15867	-4.89037	1.03015	-3.47604	2.99323	-6.72554	-0.371362	2.86651	0.0303201	3.49714	-0.228863	1.67867	1.25325	-0.449568	-3.92064	-1.18226	-0.25547	2.87296	1.25119	-1.92755	-2.08384	-0.976076	-0.0753176	-0.653637	-0.0411876	-1.19674	-0.18366	0.387936	0.0164931	0.0802728	-0.589463	-0.4239	1.81635	0.857234	0.477709	-1.09296	0.169266	0.558839	-0.45942	-0.023753	0.496915	1.09874	-1.67889	-0.488158	0.224911	-0.546677
258P4G9T	54.4885	-18.1902	-6.59978	0.414304	4.01922	3.21378	-3.77157	6.91632	-11.8235	1.41514	0.733225	-1.05886	-0.430826	1.10733	-0.111307	0.813795	-5.18356	-2.34831	1.06556	2.4558	-0.719029	-1.96457	-1.72756	-0.516297	-1.43347	-0.426868	-3.10308	-0.985524	-0.263779	1.02473	-1.94893	1.31007	0.659812	0.156883	0.775485	0.90452	1.49897	0.147843	-0.682947	-2.26088	1.42035	0.975833	0.776771	1.28888	1.48245	-1.96096	-0.216532	1.16264	1.24729
258P4W20H	-48.7614	8.33109	2.43488	7.27101	-0.870184	-4.32379	-0.451023	1.25298	-5.15767	-4.21788	-0.262725	-1.11066	1.94631	2.38596	1.99428	3.47794	2.15417	-1.66828	-1.23842	4.27962	-1.85111	1.18893	1.28964	-0.19422	-0.681821	2.95732	1.2025	0.846606	-1.95421	-1.45931	-2.77428	0.138374	1.32301	0.255926	-0.634799	0.64953	0.761902	1.1637	0.864675	-0.302892	0.143246	-0.193627	0.96188	-0.360054	-0.93174	0.735144	-1.56536	-1.11609	0.0288824
258P4W20T	27.3356	23.8601	5.61351	2.09864	-8.16646	-6.41696	1.91387	0.607639	-8.55846	-7.19837	1.34126	2.55988	1.93802	-4.68927	-2.75781	3.19702	3.28029	2.53155	-1.78523	4.021	-4.81737	0.222442	-1.46758	1.52899	2.14259	4.70304	0.232185	-0.188203	0.296887	1.88387	0.698944	1.06121	2.15658	1.94918	-0.300843	0.0728132	2.98229	-0.405881	-0.595022	0.468804	1.13723	-0.434509	0.304364	0.543897	1.26655	-0.156797	-0.227073	-0.561939	-0.534255
258P4W2H	-46.1684	7.26382	-2.51186	-0.0002329	10.6073	-1.63329	-1.34329	-1.7655	-3.39197	-2.69539	0.939868	-3.5915	-0.48033	-1.27583	-0.640443	0.455132	0.131984	-2.03409	-5.41622	-2.53904	1.98281	-3.37753	-0.80505	1.82295	0.122988	-0.0712698	-0.186316	0.959941	0.296013	1.57394	-1.215	-1.07917	-1.36728	0.217695	-0.384075	1.18595	0.607951	-0.265153	-0.13548	1.01306	0.0478371	-0.718868	0.918557	0.568263	-0.737443	-0.816086	-0.150458	0.795293	-0.70706
258P4W2T	35.5873	24.4766	4.66247	-14.3153	3.92658	-1.65314	-0.158055	5.81311	-5.11915	2.20072	1.65935	-3.95923	-2.19542	0.316657	1.72129	-0.762838	1.89908	-0.479303	1.80009	-0.91075	-0.768741	-1.40159	-1.23685	0.906007	0.809648	1.00759	-2.86693	1.6271	0.413918	1.80203	-0.540045	-0.378395	-0.280796	0.890479	1.24876	-0.067235	0.140735	-1.96924	-0.84819	0.228537	1.84521	1.96191	-0.764287	0.725113	-1.25929	0.771599	-0.040661	-0.223274	0.076255
258P4W3H	-44.8907	10.4721	1.37409	1.09036	6.55485	-0.975658	-0.887645	2.00933	-2.64324	-4.37022	-0.956729	-2.93599	-2.21211	0.0418126	4.00439	3.57056	0.401654	1.39874	-1.46237	0.423934	3.22739	-2.55674	-5.12525	2.65203	0.32631	-0.799197	0.293721	2.21117	-0.144452	-1.30042	1.99752	-0.917003	-1.86953	-0.0753329	1.09679	0.161957	0.421276	-0.504198	0.466327	1.04243	0.646822	-0.698328	-0.00337747	-0.309498	1.55582	1.44083	0.301282	0.177075	-0.863998
258P4W3T	36.6729	24.4363	7.25877	-9.71952	2.43601	0.782981	-2.40948	4.40486	-8.47488	-3.77916	-2.46838	-0.57077	-0.579955	-3.60033	-0.444573	-0.581281	-2.54186	-0.175365	0.986675	0.82081	-0.0875334	-0.308887	-0.887831	0.301343	0.25766	0.875446	-1.01372	1.67842	-1.97026	1.47503	0.161681	1.38338	0.0930695	2.00154	2.09405	-0.71049	-0.0913284	0.118518	-0.114896	-1.17532	0.900509	-1.1151	1.21814	1.00729	-0.95507	-0.574973	0.232908	-0.557812	0.0643641
258P4W4H	-47.0681	10.3219	1.10614	4.53077	7.31591	-3.45363	0.683081	-4.45758	-6.00343	1.78349	-2.17264	-1.24099	-2.78739	0.738674	2.19658	-1.13288	0.541693	-2.24573	-2.19187	0.209729	-0.169	-1.74774	2.09241	-0.189118	0.151441	-0.0971167	-0.711501	-1.08109	-1.5372	0.146827	0.497746	-0.860463	0.30465	-0.251681	-0.762304	-0.215434	0.53454	-0.374596	-1.06111	-1.14065	0.549262	-0.56917	1.11317	-0.493636	-0.746717	0.880498	-0.390537	0.548744	-1.12411
258P4W4T	34.8507	24.5649	5.30087	-1.58544	-3.57598	-1.16668	1.45147	-4.10184	-4.05607	2.62408	1.60428	-3.65126	1.51846	0.749061	-3.16195	3.70528	-0.26464	0.859917	2.43605	1.43284	-0.403883	-0.313267	0.952566	1.19929	0.407708	-0.744564	-0.0335629	0.575304	-1.15422	-0.607276	0.241966	-0.427144	0.537592	0.936502	-0.824136	1.21545	0.610807	0.342862	-0.878734	1.13905	-0.0421187	-0.842829	-0.312792	0.947317	0.675667	0.0782322	0.138421	1.15078	0.0980801
[truncated: 471 more columns]

## Sheet: Table S8
Gene	Tau
V1477_000001	0.50351
V1477_000002	0.223962
V1477_000003	0.0823212
V1477_000004	0.235917
V1477_000005	0.490856
V1477_000006	0.0957677
V1477_000007	0.6137
V1477_000008	0.236691
V1477_000009	0
V1477_000010	0.156807
V1477_000011	0.269711
V1477_000012	0.295249
V1477_000013	0.29127
V1477_000014	0
V1477_000015	0.159393
V1477_000016	0.128093
V1477_000017	0.442257
V1477_000018	0.15662
V1477_000019	0.305159
V1477_000020	0.177051
V1477_000021	0
V1477_000022	0
V1477_000023	0.200374
V1477_000024	0.134469
V1477_000025	0.245031
V1477_000026	0.411875
V1477_000027	0.204072
V1477_000028	0.0962736
V1477_000029	0.217521
V1477_000030	0.0761246
V1477_000031	0.214651
V1477_000032	0.137833
V1477_000033	0.460357
V1477_000034	0.645196
V1477_000035	0.215345
V1477_000036	0.174296
V1477_000037	0.51592
V1477_000038	0
V1477_000039	0.492746
V1477_000040	0
V1477_000041	0.442546
V1477_000042	0
V1477_000043	0.519063
V1477_000044	0.157351
V1477_000045	0.198606
V1477_000046	0.121569
V1477_000047	0.395422
V1477_000048	0.504752
V1477_000049	0.224438
V1477_000050	0.118968
V1477_000051	0.177121
V1477_000052	0.0733646
V1477_000053	0.126084
V1477_000054	0.563834
V1477_000055	0.217488
V1477_000056	0.305363
V1477_000057	0.503412
V1477_000058	0.220407
V1477_000059	0.157179
V1477_000060	0.239623
V1477_000061	0.659369
V1477_000062	0.397638
V1477_000063	0.481354
V1477_000064	0.590159
V1477_000065	0.262914
V1477_000066	0.420911
V1477_000067	0
V1477_000068	0.368901
V1477_000069	0.436561
V1477_000070	0.301908
V1477_000071	0.385336
V1477_000072	0.143071
V1477_000073	0.123987
V1477_000074	0.13793
V1477_000075	0.279267
V1477_000076	0.268089
V1477_000077	0.501523
V1477_000078	0.547254
V1477_000079	0.497382
V1477_000080	0.49599
V1477_000081	0.404373
V1477_000082	0
V1477_000083	0.154888
V1477_000084	0.396713
V1477_000085	0.477874
V1477_000086	0.723104
V1477_000087	0
V1477_000088	0.64046
V1477_000089	0
V1477_000090	0
V1477_000091	0.490458
V1477_000092	0.264739
V1477_000093	0
V1477_000094	0.505894
V1477_000095	0
V1477_000096	0
V1477_000097	0
V1477_000098	0
V1477_000099	0.592287
V1477_000100	0.558042
V1477_000101	0
V1477_000102	0
V1477_000103	0
V1477_000104	0.349426
V1477_000105	0
V1477_000106	0
V1477_000107	0.490397
V1477_000108	0
V1477_000109	0.477188
V1477_000110	0
V1477_000111	0
V1477_000112	0
V1477_000113	0
V1477_000114	0
V1477_000115	0
V1477_000116	0
V1477_000117	0
V1477_000118	0
V1477_000119	0
V1477_000120	0.401349
V1477_000121	0
V1477_000122	0.416643
V1477_000123	0.430128
V1477_000124	0.413425
V1477_000125	0.33487
V1477_000126	0
V1477_000127	0
V1477_000128	0
V1477_000129	0.33487
V1477_000130	0.429191
V1477_000131	0.334812
V1477_000132	0.511909
V1477_000133	0.328128
V1477_000134	0.352631
V1477_000135	0.223613
V1477_000136	0.267693
V1477_000137	0.0988248
V1477_000138	0.453437
V1477_000139	0.692432
V1477_000140	0.517955
V1477_000141	0.480223
V1477_000142	0.392167
V1477_000143	0.184453
V1477_000144	0.581938
V1477_000145	0.284828
V1477_000146	0.428159
V1477_000147	0.167686
V1477_000148	0
V1477_000149	0.221633
V1477_000150	0.256304
V1477_000151	0.206889
V1477_000152	0.115264
V1477_000153	0.180283
V1477_000154	0.197877
V1477_000155	0.212257
V1477_000156	0.475971
V1477_000157	0.534199
V1477_000158	0.523472
V1477_000159	0.553402
V1477_000160	0
V1477_000161	0.477441
V1477_000162	0.403554
V1477_000163	0.594371
V1477_000164	0.485491
V1477_000165	0
V1477_000166	0
V1477_000167	0
V1477_000168	0
V1477_000169	0
V1477_000170	0
V1477_000171	0.486818
V1477_000172	0
V1477_000173	0.293846
V1477_000174	0
V1477_000175	0
V1477_000176	0.451395
V1477_000177	0.457621
V1477_000178	0.407782
V1477_000179	0.132377
V1477_000180	0.174941
V1477_000181	0.397787
V1477_000182	0.443581
V1477_000183	0.444777
V1477_000184	0.0942118
V1477_000185	0.406642
V1477_000186	0.50142
V1477_000187	0.657067
V1477_000188	0.139613
V1477_000189	0.190736
V1477_000190	0.226544
V1477_000191	0.349992
V1477_000192	0.48199
V1477_000193	0.171655
V1477_000194	0.170003
V1477_000195	0.255045
V1477_000196	0.196921
V1477_000197	0
V1477_000198	0.154832
V1477_000199	0.184628
V1477_000200	0.160987
V1477_000201	0.389424
V1477_000202	0.113308
V1477_000203	0.212869
V1477_000204	0.1831
V1477_000205	0.283662
V1477_000206	0
V1477_000207	0.216778
V1477_000208	0.405655
V1477_000209	0.11773
V1477_000210	0.164113
V1477_000211	0.47926
V1477_000212	0.469368
V1477_000213	0.171285
V1477_000214	0.69943
V1477_000215	0.124479
V1477_000216	0.192995
V1477_000217	0.0698601
V1477_000218	0.199162
V1477_000219	0.518837
V1477_000220	0.138524
V1477_000221	0.420666
V1477_000222	0.383001
V1477_000223	0.552692
V1477_000224	0
V1477_000225	0.113217
V1477_000226	0.116962
V1477_000227	0
V1477_000228	0.41635
V1477_000229	0.460669
V1477_000230	0.504166
V1477_000231	0
V1477_000232	0.647237
V1477_000233	0.227593
V1477_000234	0.413073
V1477_000235	0.544267
V1477_000236	0.363122
V1477_000237	0.128872
V1477_000238	0.404373
V1477_000239	0.627521
V1477_000240	0.424669
V1477_000241	0.465439
V1477_000242	0
V1477_000243	0.358939
V1477_000244	0
V1477_000245	0.558638
V1477_000246	0.452971
V1477_000247	0
V1477_000248	0.458727
V1477_000249	0.169127
V1477_000250	0.412273
V1477_000251	0.205663
V1477_000252	0.320853
V1477_000253	0
V1477_000254	0
V1477_000255	0.406656
V1477_000256	0.543679
V1477_000257	0.587474
V1477_000258	0
V1477_000259	0.321373
V1477_000260	0
V1477_000261	0.246588
V1477_000262	0
V1477_000263	0
V1477_000264	0
V1477_000265	0.453258
V1477_000266	0
V1477_000267	0
V1477_000268	0
V1477_000269	0
V1477_000270	0.474704
V1477_000271	0.51755
V1477_000272	0.206037
V1477_000273	0
V1477_000274	0
V1477_000275	0.412753
V1477_000276	0
V1477_000277	0
V1477_000278	0
V1477_000279	0.604958
V1477_000280	0
V1477_000281	0.511718
V1477_000282	0.440887
V1477_000283	0
V1477_000284	0
V1477_000285	0
V1477_000286	0.451522
V1477_000287	0
V1477_000288	0.493478
V1477_000289	0.454912
V1477_000290	0
V1477_000291	0.216481
V1477_000292	0.455132
V1477_000293	0.662911
V1477_000294	0.452203
V1477_000295	0.46941
V1477_000296	0.149222
V1477_000297	0.51655
V1477_000298	0
V1477_000299	0
V1477_000300	0
V1477_000301	0
V1477_000302	0.492587
V1477_000303	0.506872
V1477_000304	0.448191
V1477_000305	0.412723
V1477_000306	0.553481
V1477_000307	0.474442
V1477_000308	0.512849
V1477_000309	0.370787
V1477_000310	0
V1477_000311	0.502386
V1477_000312	0.407572
V1477_000313	0.539841
V1477_000314	0
V1477_000315	0.338437
V1477_000316	0.424991
V1477_000317	0
V1477_000318	0.297209
V1477_000319	0.497562
V1477_000320	0
V1477_000321	0
V1477_000322	0.246588
V1477_000323	0
V1477_000324	0.563207
V1477_000325	0.47539
V1477_000326	0.555938
V1477_000327	0.524155
V1477_000328	0
V1477_000329	0.531952
V1477_000330	0.420403
V1477_000331	0.507479
V1477_000332	0
V1477_000333	0
V1477_000334	0.472232
V1477_000335	0
V1477_000336	0
V1477_000337	0
V1477_000338	0
V1477_000339	0.504704
V1477_000340	0.532101
V1477_000341	0
V1477_000342	0.527063
V1477_000343	0.601892
V1477_000344	0.642232
V1477_000345	0.49963
V1477_000346	0.465971
V1477_000347	0.436471
V1477_000348	0.524
V1477_000349	0.372704
V1477_000350	0.560397
V1477_000351	0.535698
V1477_000352	0.544752
V1477_000353	0
V1477_000354	0
V1477_000355	0.326163
V1477_000356	0.411919
V1477_000357	0.347659
V1477_000358	0.142927
V1477_000359	0
V1477_000360	0.489866
V1477_000361	0.144638
V1477_000362	0.133303
V1477_000363	0.383179
V1477_000364	0.174756
V1477_000365	0.113679
V1477_000366	0.582814
V1477_000367	0.193402
V1477_000368	0.205476
V1477_000369	0.134306
V1477_000370	0.530087
V1477_000371	0.16732
V1477_000372	0.543356
V1477_000373	0.28148
V1477_000374	0.398024
V1477_000375	0.512895
V1477_000376	0
V1477_000377	0
V1477_000378	0.523914
V1477_000379	0.4887
V1477_000380	0.636239
V1477_000381	0.579435
V1477_000382	0.565798
V1477_000383	0.267381
V1477_000384	0.283835
V1477_000385	0.486546
V1477_000386	0.18513
V1477_000387	0.448875
V1477_000388	0.515469
V1477_000389	0.427301
V1477_000390	0.115515
V1477_000391	0.10053
V1477_000392	0.34567
V1477_000393	0.436806
V1477_000394	0
V1477_000395	0.538627
V1477_000396	0.325964
V1477_000397	0.118928
V1477_000398	0.141127
V1477_000399	0.219838
V1477_000400	0.276778
V1477_000401	0.140555
V1477_000402	0.293846
V1477_000403	0
V1477_000404	0
V1477_000405	0
V1477_000406	0
V1477_000407	0
V1477_000408	0
V1477_000409	0.531339
V1477_000410	0.514987
V1477_000411	0.453822
V1477_000412	0
V1477_000413	0.562269
V1477_000414	0.493353
V1477_000415	0.585779
V1477_000416	0
V1477_000417	0.485555
V1477_000418	0.161006
V1477_000419	0.182115
V1477_000420	0.228182
V1477_000421	0.209087
V1477_000422	0.133645
V1477_000423	0.176246
V1477_000424	0.153987
V1477_000425	0.188652
V1477_000426	0.202357
V1477_000427	0.437273
V1477_000428	0.696163
V1477_000429	0.468593
V1477_000430	0.397796
V1477_000431	0
V1477_000432	0.438331
V1477_000433	0.369648
V1477_000434	0.365971
V1477_000435	0.421826
V1477_000436	0.517764
V1477_000437	0.406334
V1477_000438	0.653125
V1477_000439	0
V1477_000440	0.428788
V1477_000441	0.484603
V1477_000442	0.513519
V1477_000443	0.510132
V1477_000444	0.516919
V1477_000445	0
V1477_000446	0.556719
V1477_000447	0.49766
V1477_000448	0.472222
V1477_000449	0.515557
V1477_000450	0
V1477_000451	0.0876863
V1477_000452	0.155381
V1477_000453	0.164031
V1477_000454	0.186217
V1477_000455	0.185202
V1477_000456	0.505236
V1477_000457	0.0953591
V1477_000458	0.0475351
V1477_000459	0.193224
V1477_000460	0
V1477_000461	0.236287
V1477_000462	0
V1477_000463	0.138876
V1477_000464	0.177868
V1477_000465	0.193155
V1477_000466	0
V1477_000467	0.124404
V1477_000468	0.396452
V1477_000469	0.469346
V1477_000470	0.495067
V1477_000471	0
V1477_000472	0.578431
V1477_000473	0
V1477_000474	0.606256
V1477_000475	0.498441
V1477_000476	0.468792
V1477_000477	0.762216
V1477_000478	0.635506
V1477_000479	0.499037
V1477_000480	0.588337
V1477_000481	0.69161
V1477_000482	0
V1477_000483	0.510026
V1477_000484	0
V1477_000485	0.58809
V1477_000486	0.412723
V1477_000487	0.602166
V1477_000488	0.360474
V1477_000489	0.292984
V1477_000490	0.436217
V1477_000491	0.479868
V1477_000492	0.0841867
V1477_000493	0.204806
V1477_000494	0.0870614
V1477_000495	0.0935064
V1477_000496	0.133645
V1477_000497	0.241023
V1477_000498	0.0946029
V1477_000499	0.127205
V1477_000500	0.456688
V1477_000501	0.443581
V1477_000502	0.273198
V1477_000503	0.166808
V1477_000504	0.569173
V1477_000505	0.366755
V1477_000506	0.410137
V1477_000507	0.16135
V1477_000508	0.222281
V1477_000509	0
V1477_000510	0.61274
V1477_000511	0
V1477_000512	0
V1477_000513	0
V1477_000514	0
V1477_000515	0
V1477_000516	0
V1477_000517	0.433369
V1477_000518	0
V1477_000519	0
V1477_000520	0
V1477_000521	0.564391
V1477_000522	0
V1477_000523	0
V1477_000524	0
V1477_000525	0
V1477_000526	0
V1477_000527	0
V1477_000528	0.182413
V1477_000529	0.108078
V1477_000530	0.124464
V1477_000531	0.164871
V1477_000532	0.230227
V1477_000533	0.118079
V1477_000534	0.343082
V1477_000535	0.512048
V1477_000536	0.271391
V1477_000537	0.15134
V1477_000538	0
V1477_000539	0
V1477_000540	0
V1477_000541	0
V1477_000542	0
V1477_000543	0.361215
V1477_000544	0
V1477_000545	0
V1477_000546	0
V1477_000547	0
V1477_000548	0.521571
V1477_000549	0.571675
V1477_000550	0.629466
V1477_000551	0.421996
V1477_000552	0.582278
V1477_000553	0
V1477_000554	0.49399
V1477_000555	0.130307
V1477_000556	0.729586
V1477_000557	0.313986
V1477_000558	0.418023
V1477_000559	0.487572
V1477_000560	0.478503
V1477_000561	0.516708
V1477_000562	0.276527
V1477_000563	0.398062
V1477_000564	0.169554
V1477_000565	0.166224
V1477_000566	0.0997873
V1477_000567	0.645766
V1477_000568	0.107432
V1477_000569	0
V1477_000570	0.547125
V1477_000571	0.155106
V1477_000572	0.130794
V1477_000573	0.202556
V1477_000574	0.134051
V1477_000575	0.28456
V1477_000576	0.472099
V1477_000577	0.242998
V1477_000578	0.446783
V1477_000579	0.192804
V1477_000580	0.199014
V1477_000581	0.107602
V1477_000582	0.110409
V1477_000583	0.318688
V1477_000584	0.284565
V1477_000585	0.536946
V1477_000586	0.372732
V1477_000587	0.486737
V1477_000588	0.516595
V1477_000589	0
V1477_000590	0.49919
V1477_000591	0.560883
V1477_000592	0
V1477_000593	0.525831
V1477_000594	0
V1477_000595	0.0813632
V1477_000596	0.252774
V1477_000597	0.18168
V1477_000598	0.238481
V1477_000599	0.126303
V1477_000600	0.217373
V1477_000601	0.452317
V1477_000602	0.206715
V1477_000603	0.512236
V1477_000604	0.100745
V1477_000605	0.193926
V1477_000606	0.102438
V1477_000607	0
V1477_000608	0.100924
V1477_000609	0.211573
V1477_000610	0.214098
V1477_000611	0.288694
V1477_000612	0.487208
V1477_000613	0.318456
V1477_000614	0.716333
V1477_000615	0.184768
V1477_000616	0.555273
V1477_000617	0.574754
V1477_000618	0.204935
V1477_000619	0.56809
V1477_000620	0.409784
V1477_000621	0.267893
V1477_000622	0.251191
V1477_000623	0.241736
V1477_000624	0.311969
V1477_000625	0.411223
V1477_000626	0.321997
V1477_000627	0.469713
V1477_000628	0
V1477_000629	0.469746
V1477_000630	0.455414
V1477_000631	0
V1477_000632	0
V1477_000633	0
V1477_000634	0.638898
V1477_000635	0
V1477_000636	0.104586
V1477_000637	0.155052
V1477_000638	0.128539
V1477_000639	0.347862
V1477_000640	0.55613
V1477_000641	0.451365
V1477_000642	0.176827
V1477_000643	0.252769
V1477_000644	0.236029
V1477_000645	0.11182
V1477_000646	0.141238
V1477_000647	0.10393
V1477_000648	0.108016
V1477_000649	0.217679
V1477_000650	0.132807
V1477_000651	0.22469
V1477_000652	0.183121
V1477_000653	0.518651
V1477_000654	0.412961
V1477_000655	0.197608
V1477_000656	0.245451
V1477_000657	0.204858
V1477_000658	0.293011
V1477_000659	0.117684
V1477_000660	0.309603
V1477_000661	0.438034
V1477_000662	0.358013
V1477_000663	0.265784
V1477_000664	0.493406
V1477_000665	0.411745
V1477_000666	0
V1477_000667	0.121451
V1477_000668	0.523048
V1477_000669	0.574836
V1477_000670	0.29828
V1477_000671	0.379261
V1477_000672	0.522438
V1477_000673	0.379147
V1477_000674	0.412541
V1477_000675	0.355453
V1477_000676	0.611756
V1477_000677	0
V1477_000678	0.570531
V1477_000679	0.393168
V1477_000680	0.489766
V1477_000681	0.407371
V1477_000682	0.514902
V1477_000683	0
V1477_000684	0.314543
V1477_000685	0
V1477_000686	0.116277
V1477_000687	0.0914224
V1477_000688	0.160929
V1477_000689	0.131014
V1477_000690	0.467629
V1477_000691	0.552131
V1477_000692	0.337347
V1477_000693	0.519191
V1477_000694	0.476062
V1477_000695	0.193445
V1477_000696	0.166164
V1477_000697	0.600828
V1477_000698	0.135471
V1477_000699	0.276968
V1477_000700	0.101261
V1477_000701	0.231965
V1477_000702	0.456344
V1477_000703	0.547839
V1477_000704	0.381365
V1477_000705	0.525742
V1477_000706	0.554132
V1477_000707	0.454108
V1477_000708	0.42093
V1477_000709	0.582128
V1477_000710	0.597695
V1477_000711	0.45088
V1477_000712	0.23424
V1477_000713	0.0780781
V1477_000714	0.213722
V1477_000715	0.376513
V1477_000716	0.202775
V1477_000717	0.317552
V1477_000718	0.535269
V1477_000719	0.521936
V1477_000720	0.183429
V1477_000721	0.128332
V1477_000722	0.315681
V1477_000723	0.19519
V1477_000724	0.45104
V1477_000725	0.288713
V1477_000726	0.359145
V1477_000727	0.22167
V1477_000728	0.326025
V1477_000729	0.32162
V1477_000730	0.416751
V1477_000731	0.171254
V1477_000732	0.133761
V1477_000733	0.204927
V1477_000734	0.133601
V1477_000735	0.206435
V1477_000736	0.18358
V1477_000737	0.183375
V1477_000738	0.176035
V1477_000739	0.184526
V1477_000740	0.424382
V1477_000741	0.419856
V1477_000742	0.20951
V1477_000743	0.235726
V1477_000744	0.184598
V1477_000745	0.173708
V1477_000746	0.091008
V1477_000747	0.144913
V1477_000748	0.133406
V1477_000749	0.103935
V1477_000750	0.231707
V1477_000751	0.296511
V1477_000752	0.157605
V1477_000753	0.445799
V1477_000754	0.55662
V1477_000755	0.332949
V1477_000756	0.36001
V1477_000757	0.162092
V1477_000758	0.557288
V1477_000759	0.529713
V1477_000760	0.379085
V1477_000761	0.511184
V1477_000762	0.411817
V1477_000763	0.327195
V1477_000764	0.191876
V1477_000765	0.57813
V1477_000766	0.345503
V1477_000767	0.423732
V1477_000768	0.555053
V1477_000769	0.387492
V1477_000770	0.561377
V1477_000771	0.459785
V1477_000772	0.508222
V1477_000773	0.323222
V1477_000774	0
V1477_000775	0.452671
V1477_000776	0
V1477_000777	0.509932
V1477_000778	0.538368
V1477_000779	0.386355
V1477_000780	0
V1477_000781	0.663976
V1477_000782	0.536685
V1477_000783	0.534583
V1477_000784	0.52984
V1477_000785	0.535956
V1477_000786	0.121589
V1477_000787	0.504196
V1477_000788	0.0814004
V1477_000789	0.283342
V1477_000790	0
V1477_000791	0.397299
V1477_000792	0.49939
V1477_000793	0
V1477_000794	0.50887
V1477_000795	0
V1477_000796	0.183559
V1477_000797	0.148735
V1477_000798	0.181449
V1477_000799	0.138942
V1477_000800	0.311873
V1477_000801	0.221717
V1477_000802	0.266851
V1477_000803	0.134908
V1477_000804	0.150298
V1477_000805	0.186598
V1477_000806	0.0924939
V1477_000807	0.503271
V1477_000808	0.189667
V1477_000809	0.142997
V1477_000810	0.464256
V1477_000811	0.39987
V1477_000812	0.434715
V1477_000813	0.383986
V1477_000814	0.507818
V1477_000815	0.119326
V1477_000816	0.100712
V1477_000817	0.184724
V1477_000818	0.285197
V1477_000819	0.0937464
V1477_000820	0.233976
V1477_000821	0
V1477_000822	0.590272
V1477_000823	0.429044
V1477_000824	0.525052
V1477_000825	0.340662
V1477_000826	0.429914
V1477_000827	0.317651
V1477_000828	0.259224
V1477_000829	0.264741
V1477_000830	0.260151
V1477_000831	0.153029
V1477_000832	0.458575
V1477_000833	0.553738
V1477_000834	0.487116
V1477_000835	0.480013
V1477_000836	0.354196
V1477_000837	0.147893
V1477_000838	0.156502
V1477_000839	0.270557
V1477_000840	0.735218
V1477_000841	0.405818
V1477_000842	0.5827
V1477_000843	0.56894
V1477_000844	0.407341
V1477_000845	0.381667
V1477_000846	0.483381
V1477_000847	0.269451
V1477_000848	0.107611
V1477_000849	0.161542
V1477_000850	0
V1477_000851	0.474434
V1477_000852	0.34507
V1477_000853	0
V1477_000854	0
V1477_000855	0.496678
V1477_000856	0.432783
V1477_000857	0.316446
V1477_000858	0.191712
V1477_000859	0.107685
V1477_000860	0.136295
V1477_000861	0.53407
V1477_000862	0.273148
V1477_000863	0
V1477_000864	0
V1477_000865	0.566364
V1477_000866	0.393741
V1477_000867	0
V1477_000868	0
V1477_000869	0.579777
V1477_000870	0.49155
V1477_000871	0
V1477_000872	0.437728
V1477_000873	0.384639
V1477_000874	0.467478
V1477_000875	0.169182
V1477_000876	0.294293
V1477_000877	0.506658
V1477_000878	0.612691
V1477_000879	0.578485
V1477_000880	0.434829
V1477_000881	0.361215
V1477_000882	0.572056
V1477_000883	0.686145
V1477_000884	0.118376
V1477_000885	0
V1477_000886	0.510828
V1477_000887	0.60846
V1477_000888	0.114733
V1477_000889	0.172877
V1477_000890	0.200227
V1477_000891	0.13301
V1477_000892	0.215312
V1477_000893	0.142613
V1477_000894	0.180775
V1477_000895	0.522425
V1477_000896	0.110768
V1477_000897	0.147043
V1477_000898	0.147595
V1477_000899	0.471248
V1477_000900	0.118833
V1477_000901	0.132392
V1477_000902	0.39404
V1477_000903	0.254479
V1477_000904	0.285291
V1477_000905	0.0801642
V1477_000906	0.573026
V1477_000907	0.305436
V1477_000908	0.272221
V1477_000909	0.131996
V1477_000910	0.175596
V1477_000911	0
V1477_000912	0.496731
V1477_000913	0
V1477_000914	0
V1477_000915	0.589531
V1477_000916	0.509742
V1477_000917	0
V1477_000918	0
V1477_000919	0
V1477_000920	0
V1477_000921	0.458946
V1477_000922	0
V1477_000923	0
V1477_000924	0.542178
V1477_000925	0.549291
V1477_000926	0.663159
V1477_000927	0
V1477_000928	0
V1477_000929	0.303759
V1477_000930	0
V1477_000931	0
V1477_000932	0
V1477_000933	0
V1477_000934	0
V1477_000935	0
V1477_000936	0
V1477_000937	0.289462
V1477_000938	0.544929
V1477_000939	0.422984
V1477_000940	0.395259
V1477_000941	0.551527
V1477_000942	0.575032
V1477_000943	0
V1477_000944	0.534456
V1477_000945	0.299157
V1477_000946	0.470542
V1477_000947	0
V1477_000948	0
V1477_000949	0
V1477_000950	0
V1477_000951	0
V1477_000952	0
V1477_000953	0.348472
V1477_000954	0
V1477_000955	0
V1477_000956	0
V1477_000957	0
V1477_000958	0.391456
V1477_000959	0.538609
V1477_000960	0.324174
V1477_000961	0.454605
V1477_000962	0.345926
V1477_000963	0.324025
V1477_000964	0.482802
V1477_000965	0
V1477_000966	0.45542
V1477_000967	0.485415
V1477_000968	0.478073
V1477_000969	0.69498
V1477_000970	0.521136
V1477_000971	0.498882
V1477_000972	0
V1477_000973	0.401191
V1477_000974	0.586657
V1477_000975	0.29689
V1477_000976	0.189386
V1477_000977	0
V1477_000978	0
V1477_000979	0
V1477_000980	0.333612
V1477_000981	0.473214
V1477_000982	0.294139
V1477_000983	0.118288
V1477_000984	0.135495
V1477_000985	0.236148
V1477_000986	0.52282
V1477_000987	0
V1477_000988	0.398062
V1477_000989	0.493452
V1477_000990	0.605978
V1477_000991	0.469948
V1477_000992	0.442631
V1477_000993	0.391456
V1477_000994	0.153705
V1477_000995	0.119815
V1477_000996	0
V1477_000997	0.649246
V1477_000998	0.456741
V1477_000999	0.107082
V1477_001000	0.125066
V1477_001001	0.0479161
V1477_001002	0.273355
V1477_001003	0.180688
V1477_001004	0.153316
V1477_001005	0.549285
V1477_001006	0.221165
V1477_001007	0.429996
V1477_001008	0.236755
V1477_001009	0
V1477_001010	0.167073
V1477_001011	0.500133
V1477_001012	0.235492
V1477_001013	0.534327
V1477_001014	0.119261
V1477_001015	0.492795
V1477_001016	0.156607
V1477_001017	0.412659
V1477_001018	0.175336
V1477_001019	0
V1477_001020	0.0920516
V1477_001021	0.390893
V1477_001022	0.127235
V1477_001023	0.489814
V1477_001024	0.588921
V1477_001025	0.38965
V1477_001026	0.247577
V1477_001027	0.215111
V1477_001028	0.508314
V1477_001029	0
V1477_001030	0
V1477_001031	0
V1477_001032	0.474494
V1477_001033	0
V1477_001034	0.298142
V1477_001035	0
V1477_001036	0
V1477_001037	0.464867
V1477_001038	0
V1477_001039	0
V1477_001040	0
V1477_001041	0
V1477_001042	0
V1477_001043	0
V1477_001044	0.131095
V1477_001045	0.434092
V1477_001046	0.152463
V1477_001047	0.499331
V1477_001048	0.173277
V1477_001049	0.404407
V1477_001050	0.11931
V1477_001051	0.487769
V1477_001052	0.415368
V1477_001053	0.362785
V1477_001054	0.193416
V1477_001055	0.140002
V1477_001056	0.154033
V1477_001057	0.204578
V1477_001058	0.201614
V1477_001059	0.295592
V1477_001060	0.132936
V1477_001061	0.435118
V1477_001062	0.313701
V1477_001063	0.433261
V1477_001064	0.496503
V1477_001065	0.606614
V1477_001066	0
V1477_001067	0.656581
V1477_001068	0.55613
V1477_001069	0.561452
V1477_001070	0.390924
V1477_001071	0.53917
V1477_001072	0.620007
V1477_001073	0.422257
V1477_001074	0.603827
V1477_001075	0.616462
V1477_001076	0.615626
V1477_001077	0.31655
V1477_001078	0.099465
V1477_001079	0.553351
V1477_001080	0.330398
V1477_001081	0.130431
V1477_001082	0.5043
V1477_001083	0.076176
V1477_001084	0.509287
V1477_001085	0.0894332
V1477_001086	0.275315
V1477_001087	0
V1477_001088	0.0874062
V1477_001089	0.0902852
V1477_001090	0.488022
V1477_001091	0.46574
V1477_001092	0.442986
V1477_001093	0
V1477_001094	0.444869
V1477_001095	0
V1477_001096	0
V1477_001097	0
V1477_001098	0
V1477_001099	0
V1477_001100	0
V1477_001101	0
V1477_001102	0
V1477_001103	0
V1477_001104	0
V1477_001105	0.492541
V1477_001106	0.464717
V1477_001107	0.386686
V1477_001108	0.514839
V1477_001109	0.306173
V1477_001110	0.154242
V1477_001111	0.150341
V1477_001112	0.501721
V1477_001113	0.281964
V1477_001114	0.0978169
V1477_001115	0.203013
V1477_001116	0
V1477_001117	0.505522
V1477_001118	0
V1477_001119	0.370787
V1477_001120	0.563334
V1477_001121	0.139698
V1477_001122	0.491704
V1477_001123	0.19267
V1477_001124	0.148254
V1477_001125	0.0769508
V1477_001126	0
V1477_001127	0.153887
V1477_001128	0.669295
V1477_001129	0.304716
V1477_001130	0
V1477_001131	0.549719
V1477_001132	0.307678
V1477_001133	0.616618
V1477_001134	0.319449
V1477_001135	0
V1477_001136	0.521395
V1477_001137	0.241872
V1477_001138	0.17315
V1477_001139	0.130402
V1477_001140	0.562053
V1477_001141	0.358939
V1477_001142	0.401711
V1477_001143	0.530386
V1477_001144	0
V1477_001145	0
V1477_001146	0
V1477_001147	0.503831
V1477_001148	0
V1477_001149	0.55841
V1477_001150	0
V1477_001151	0
V1477_001152	0
V1477_001153	0
V1477_001154	0
V1477_001155	0
V1477_001156	0
V1477_001157	0
V1477_001158	0.506269
V1477_001159	0
V1477_001160	0
V1477_001161	0
V1477_001162	0
V1477_001163	0
V1477_001164	0
V1477_001165	0
V1477_001166	0
V1477_001167	0.515554
V1477_001168	0
V1477_001169	0
V1477_001170	0
V1477_001171	0.352135
V1477_001172	0
V1477_001173	0.527633
V1477_001174	0.180878
V1477_001175	0.460735
V1477_001176	0.45553
V1477_001177	0.185523
V1477_001178	0.438623
V1477_001179	0.103106
V1477_001180	0.556769
V1477_001181	0.257972
V1477_001182	0.20907
V1477_001183	0.11933
V1477_001184	0
V1477_001185	0.115351
V1477_001186	0.147514
V1477_001187	0.367533
V1477_001188	0.348206
V1477_001189	0.44753
V1477_001190	0.385123
V1477_001191	0.183479
V1477_001192	0.201488
V1477_001193	0.166991
V1477_001194	0.536658
V1477_001195	0.448792
V1477_001196	0
V1477_001197	0
V1477_001198	0.516405
V1477_001199	0.270957
V1477_001200	0.571366
V1477_001201	0.476519
V1477_001202	0.383212
V1477_001203	0.251792
V1477_001204	0.245125
V1477_001205	0.353847
V1477_001206	0.332189
V1477_001207	0.59237
V1477_001208	0
V1477_001209	0.443218
V1477_001210	0.440176
V1477_001211	0.384001
V1477_001212	0.360794
V1477_001213	0.406809
V1477_001214	0.372704
V1477_001215	0
V1477_001216	0
V1477_001217	0
V1477_001218	0
V1477_001219	0.259452
V1477_001220	0.2381
V1477_001221	0.0863215
V1477_001222	0.103414
V1477_001223	0.485088
V1477_001224	0
V1477_001225	0.462358
V1477_001226	0.500407
V1477_001227	0.471696
V1477_001228	0
V1477_001229	0.423889
V1477_001230	0.547585
V1477_001231	0
V1477_001232	0
V1477_001233	0.68603
V1477_001234	0.506174
V1477_001235	0.358247
V1477_001236	0.349482
V1477_001237	0.0876854
V1477_001238	0.241576
V1477_001239	0
V1477_001240	0
V1477_001241	0.611534
V1477_001242	0.462157
V1477_001243	0
V1477_001244	0.523965
V1477_001245	0
V1477_001246	0.442273
V1477_001247	0
V1477_001248	0.491961
V1477_001249	0.361215
V1477_001250	0.394065
V1477_001251	0
V1477_001252	0
V1477_001253	0
V1477_001254	0.591406
V1477_001255	0
V1477_001256	0.358287
V1477_001257	0
V1477_001258	0.406671
V1477_001259	0
V1477_001260	0.423896
V1477_001261	0
V1477_001262	0.548397
V1477_001263	0
V1477_001264	0.39439
V1477_001265	0.411652
V1477_001266	0.502745
V1477_001267	0
V1477_001268	0
V1477_001269	0.494627
V1477_001270	0
V1477_001271	0.546915
V1477_001272	0.36001
V1477_001273	0.572636
V1477_001274	0.577198
V1477_001275	0.519788
V1477_001276	0
V1477_001277	0
V1477_001278	0.466229
V1477_001279	0
V1477_001280	0
V1477_001281	0
V1477_001282	0.408025
V1477_001283	0.465484
V1477_001284	0.395542
V1477_001285	0.335941
V1477_001286	0.418463
V1477_001287	0
V1477_001288	0
V1477_001289	0.509597
V1477_001290	0
V1477_001291	0.398927
V1477_001292	0
V1477_001293	0
V1477_001294	0.480974
V1477_001295	0
V1477_001296	0
V1477_001297	0
V1477_001298	0.428508
V1477_001299	0.338391
V1477_001300	0.428508
V1477_001301	0
V1477_001302	0
V1477_001303	0.551726
V1477_001304	0.468468
V1477_001305	0
V1477_001306	0
V1477_001307	0
V1477_001308	0
V1477_001309	0.348714
V1477_001310	0.496731
V1477_001311	0
V1477_001312	0.327598
V1477_001313	0.39458
V1477_001314	0.187454
V1477_001315	0.38811
V1477_001316	0.460172
V1477_001317	0.127121
V1477_001318	0.439774
V1477_001319	0.346047
V1477_001320	0.247788
V1477_001321	0
V1477_001322	0
V1477_001323	0
V1477_001324	0.470542
V1477_001325	0.470682
V1477_001326	0
V1477_001327	0.398377
V1477_001328	0.43491
V1477_001329	0
V1477_001330	0.134917
V1477_001331	0.549658
V1477_001332	0.335612
V1477_001333	0.479435
V1477_001334	0.296724
V1477_001335	0.202853
V1477_001336	0.112842
V1477_001337	0.257579
V1477_001338	0.0709249
V1477_001339	0
V1477_001340	0
V1477_001341	0
V1477_001342	0
V1477_001343	0
V1477_001344	0
V1477_001345	0
V1477_001346	0
V1477_001347	0.402107
V1477_001348	0
V1477_001349	0.452408
V1477_001350	0.523187
V1477_001351	0
V1477_001352	0.519284
V1477_001353	0
V1477_001354	0.464109
V1477_001355	0.493474
V1477_001356	0.487691
V1477_001357	0
V1477_001358	0.460898
V1477_001359	0.541675
V1477_001360	0.521529
V1477_001361	0.481865
V1477_001362	0.484267
V1477_001363	0.459395
V1477_001364	0
V1477_001365	0.292841
V1477_001366	0.60445
V1477_001367	0
V1477_001368	0.548005
V1477_001369	0.617815
V1477_001370	0.501799
V1477_001371	0.568741
V1477_001372	0.565893
V1477_001373	0.540394
V1477_001374	0.554806
V1477_001375	0
V1477_001376	0.495372
V1477_001377	0
V1477_001378	0.500337
V1477_001379	0.355934
V1477_001380	0
V1477_001381	0.489176
V1477_001382	0
V1477_001383	0
V1477_001384	0.630137
V1477_001385	0.497053
V1477_001386	0
V1477_001387	0.54931
V1477_001388	0.527466
V1477_001389	0.448462
V1477_001390	0
V1477_001391	0
V1477_001392	0.61706
V1477_001393	0.615354
V1477_001394	0.53631
V1477_001395	0.46167
V1477_001396	0.714304
V1477_001397	0.537811
V1477_001398	0.470989
V1477_001399	0.711121
V1477_001400	0.322273
V1477_001401	0.52764
V1477_001402	0
V1477_001403	0
V1477_001404	0
V1477_001405	0
V1477_001406	0.458012
V1477_001407	0.528462
V1477_001408	0.560236
V1477_001409	0.493652
V1477_001410	0.292841
V1477_001411	0
V1477_001412	0.321854
V1477_001413	0.448999
V1477_001414	0.486901
V1477_001415	0.460898
V1477_001416	0.561186
V1477_001417	0.562156
V1477_001418	0
V1477_001419	0
V1477_001420	0.502601
V1477_001421	0.446943
V1477_001422	0.445977
V1477_001423	0.507903
V1477_001424	0.541745
V1477_001425	0
V1477_001426	0.49989
V1477_001427	0.452062
V1477_001428	0.626142
V1477_001429	0.43767
V1477_001430	0.478152
V1477_001431	0
V1477_001432	0.497538
V1477_001433	0.28148
V1477_001434	0
V1477_001435	0.52764
V1477_001436	0
V1477_001437	0.551534
V1477_001438	0.430847
V1477_001439	0.430847
V1477_001440	0.605407
V1477_001441	0.451141
V1477_001442	0.55267
V1477_001443	0
V1477_001444	0.52764
V1477_001445	0.513846
V1477_001446	0
V1477_001447	0.516855
V1477_001448	0.600377
V1477_001449	0.585449
V1477_001450	0.538532
V1477_001451	0.548005
V1477_001452	0.540136
V1477_001453	0.532158
V1477_001454	0.478429
V1477_001455	0.502184
V1477_001456	0.534895
V1477_001457	0
V1477_001458	0.358939
V1477_001459	0.506734
V1477_001460	0
V1477_001461	0.5473
V1477_001462	0
V1477_001463	0
V1477_001464	0.28148
V1477_001465	0
V1477_001466	0.28148
V1477_001467	0.265784
V1477_001468	0.48724
V1477_001469	0.471954
V1477_001470	0.454105
V1477_001471	0.400227
V1477_001472	0.531289
V1477_001473	0.521939
V1477_001474	0.500106
V1477_001475	0.519286
V1477_001476	0.614447
V1477_001477	0.458012
V1477_001478	0
V1477_001479	0
V1477_001480	0.597788
V1477_001481	0.490122
V1477_001482	0.28148
V1477_001483	0
V1477_001484	0
V1477_001485	0
V1477_001486	0.494272
V1477_001487	0.598975
V1477_001488	0
V1477_001489	0.365809
V1477_001490	0.658223
V1477_001491	0
V1477_001492	0
V1477_001493	0.453241
V1477_001494	0.540523
V1477_001495	0
V1477_001496	0
V1477_001497	0.440851
V1477_001498	0
V1477_001499	0
V1477_001500	0.504753
V1477_001501	0.466374
V1477_001502	0.48376
V1477_001503	0.561977
V1477_001504	0.457879
V1477_001505	0.519202
V1477_001506	0.417415
V1477_001507	0.35147
V1477_001508	0.518704
V1477_001509	0
V1477_001510	0
V1477_001511	0.462794
V1477_001512	0.488782
V1477_001513	0.48376
V1477_001514	0.508743
V1477_001515	0
V1477_001516	0.593146
V1477_001517	0
V1477_001518	0
V1477_001519	0.52626
V1477_001520	0.686005
V1477_001521	0.322012
V1477_001522	0.466266
V1477_001523	0
V1477_001524	0.482262
V1477_001525	0.359933
V1477_001526	0.486511
V1477_001527	0.488977
V1477_001528	0.47324
V1477_001529	0.544892
V1477_001530	0.473051
V1477_001531	0.439994
V1477_001532	0.543432
V1477_001533	0.503401
V1477_001534	0.389689
V1477_001535	0
V1477_001536	0
V1477_001537	0
V1477_001538	0.533968
V1477_001539	0
V1477_001540	0.466747
V1477_001541	0.50042
V1477_001542	0.466747
V1477_001543	0.50042
V1477_001544	0.428838
V1477_001545	0.557735
V1477_001546	0
V1477_001547	0.533968
V1477_001548	0
V1477_001549	0.504547
V1477_001550	0.543647
V1477_001551	0.367685
V1477_001552	0.451537
V1477_001553	0.535369
V1477_001554	0.551212
V1477_001555	0.202884
V1477_001556	0
V1477_001557	0.384252
V1477_001558	0.25413
V1477_001559	0.367685
V1477_001560	0
V1477_001561	0.692581
V1477_001562	0
V1477_001563	0.318685
V1477_001564	0.430403
V1477_001565	0
V1477_001566	0.356553
V1477_001567	0.602279
V1477_001568	0
V1477_001569	0.455602
V1477_001570	0
V1477_001571	0.318685
V1477_001572	0.367685
V1477_001573	0
V1477_001574	0.551212
V1477_001575	0.0951187
V1477_001576	0.183859
V1477_001577	0.152068
V1477_001578	0.535105
V1477_001579	0.285564
V1477_001580	0.3076
V1477_001581	0.491666
V1477_001582	0.398652
V1477_001583	0.243447
V1477_001584	0.391018
V1477_001585	0.156917
V1477_001586	0
V1477_001587	0.112538
V1477_001588	0.255171
V1477_001589	0.0543335
V1477_001590	0.108152
V1477_001591	0.312739
V1477_001592	0.367682
V1477_001593	0
V1477_001594	0.273179
V1477_001595	0.249261
V1477_001596	0.0927195
V1477_001597	0.201313
V1477_001598	0.129609
V1477_001599	0.196242
V1477_001600	0.48914
V1477_001601	0.256729
V1477_001602	0.582595
V1477_001603	0.418947
V1477_001604	0.525068
V1477_001605	0.113211
V1477_001606	0.0964008
V1477_001607	0.220001
V1477_001608	0.366218
V1477_001609	0.529946
V1477_001610	0.109143
V1477_001611	0.2819
V1477_001612	0.1511
V1477_001613	0.269067
V1477_001614	0.310304
V1477_001615	0.302081
V1477_001616	0.305165
V1477_001617	0
V1477_001618	0.19241
V1477_001619	0
V1477_001620	0.493775
V1477_001621	0.470683
V1477_001622	0
V1477_001623	0
V1477_001624	0.351121
V1477_001625	0.356732
V1477_001626	0.389689
V1477_001627	0
[truncated: 19,726 more rows]

## Sheet: Table S9
	Caste.all.Queen_vs_Worker_baseMean	Caste.all.Queen_vs_Worker_log2FoldChange	Caste.all.Queen_vs_Worker_lfcSE	Caste.all.Queen_vs_Worker_stat	Caste.all.Queen_vs_Worker_pvalue	Caste.all.Queen_vs_Worker_padj	Tissue.all.Head_vs_Thorax_baseMean	Tissue.all.Head_vs_Thorax_log2FoldChange	Tissue.all.Head_vs_Thorax_lfcSE	Tissue.all.Head_vs_Thorax_stat	Tissue.all.Head_vs_Thorax_pvalue	Tissue.all.Head_vs_Thorax_padj	Batch.all.5908_vs_6011-Test_baseMean	Batch.all.5908_vs_6011-Test_log2FoldChange	Batch.all.5908_vs_6011-Test_lfcSE	Batch.all.5908_vs_6011-Test_stat	Batch.all.5908_vs_6011-Test_pvalue	Batch.all.5908_vs_6011-Test_padj	Batch.all.5908_vs_6136_baseMean	Batch.all.5908_vs_6136_log2FoldChange	Batch.all.5908_vs_6136_lfcSE	Batch.all.5908_vs_6136_stat	Batch.all.5908_vs_6136_pvalue	Batch.all.5908_vs_6136_padj	Batch.all.5908_vs_6137_baseMean	Batch.all.5908_vs_6137_log2FoldChange	Batch.all.5908_vs_6137_lfcSE	Batch.all.5908_vs_6137_stat	Batch.all.5908_vs_6137_pvalue	Batch.all.5908_vs_6137_padj	Batch.all.5908_vs_6269_baseMean	Batch.all.5908_vs_6269_log2FoldChange	Batch.all.5908_vs_6269_lfcSE	Batch.all.5908_vs_6269_stat	Batch.all.5908_vs_6269_pvalue	Batch.all.5908_vs_6269_padj	Batch.all.5908_vs_6270_baseMean	Batch.all.5908_vs_6270_log2FoldChange	Batch.all.5908_vs_6270_lfcSE	Batch.all.5908_vs_6270_stat	Batch.all.5908_vs_6270_pvalue	Batch.all.5908_vs_6270_padj	Batch.all.6011-Test_vs_6136_baseMean	Batch.all.6011-Test_vs_6136_log2FoldChange	Batch.all.6011-Test_vs_6136_lfcSE	Batch.all.6011-Test_vs_6136_stat	Batch.all.6011-Test_vs_6136_pvalue	Batch.all.6011-Test_vs_6136_padj	Batch.all.6011-Test_vs_6137_baseMean
[truncated: 21,353 more rows]
[truncated: 179 more columns]

[truncated: 6 more sheets: Table S10, Table S11, Table S12, Table S13, Table S14, Table S15]
